# Supplementary material for: Deciphering the transcriptional regulatory networks that control size, color, and oil content in Brassica rapa seeds
Source: Biotechnol Biofuels. 2020 May 18;13:90. doi: 10.1186/s13068-020-01728-6 (PMC7236191; doi:10.1186/s13068-020-01728-6)
Supplement: Supplementary file 1 — Additional file 1: Table S1. Phenotypic traits of two B. rapa accessions. Table S2. Overview of transcriptomic data and mapping efficiency. Table S3. Classification and overview of DEGs. Table S4. Identification of classification of all TF, TR and kinase genes in B. rapa. Table S5. GO enrichment analysis of DEGs obtained by comparison two accessions at the seven stages. Table S6. GO enrichment analysis of DEGs obtained by comparison the adjacent stages in each one accession. Table S7. Homologous cell cycle genes in Arabidopsis and B. rapa. Table S8. GO enrichment analysis of color modules in WGCNA. Table S9. Expression values of flavonoid pathway genes in two B. rapa accessions at seven seed developmental stages. Table S10. Expression values of genes involved in fatty acid metabolism in two B. rapa accessions at seven seed developmental stages. Table S11. Primers used in qRT-PCR. [file 13068_2020_1728_MOESM1_ESM.zip › Table S10.xlsx]

## Sheet: Supplementary Table 10
Additional Table S10 Expression values of genes involved in fatty acid metablisom in two B. rapa accessions at seven seed developmental stages
Gene name	SWUK3 7DAP	SWUK3 14DAP	SWUK3 21DAP	SWUK3 28DAP	SWUK3 35DAP	SWUK3 42DAP	SWUK3 49DAP	SWUK4 7DAP	SWUK4 14DAP	SWUK4 21DAP	SWUK4 28DAP	SWUK4 35DAP	SWUK4 42DAP	SWUK4 49DAP
Bra.A01PLDδ	1.30588	0.781201	0.441735	1.5565	2.16289	6.84435	15.2322	0.728475	0.329107	0.500474	1.19965	1.57025	4.12414	5.53792
Bra.A03PLDδ	25.9308	23.3001	14.6607	15.0588	24.0342	30.4576	22.1796	8.7584	7.89237	11.3432	14.3104	25.2378	24.1771	21.3629
Bra.A08PLDδa	0	0	0	0	0.00908117	0.0406733	0.0233083	0	0	0	0.0275253	0.0118441	0	0
Bra.A08PLDδb	0	0	0	0	0	0	0	0	0	0	0	0	0.0382783	0
Bra.A01PLDα1	63.4831	54.8096	17.6195	8.47093	9.62214	29.7436	81.1194	38.4884	30.7331	18.5569	21.4163	44.9415	22.102	25.7407
Bra.A03PLDα1	0	0.070076	0	0	0	6.86995	103.644	0	0	0	0	0	0.326844	0
Bra.A05PLDα1	58.4122	64.2456	36.2995	28.4441	24.8001	18.2043	24.8913	31.4936	42.6685	40.2346	36.2511	32.237	19.9229	25.0074
Bra.A01PDHC-E3	24.5072	25.2041	20.0846	133.185	72.7003	41.718	9.1296	15.7563	12.2398	13.5185	169.81	208.599	88.9949	59.4291
Bra.A03PDHC-E3a	3.75045	3.66562	2.72233	48.4929	46.3547	37.9224	1.4504	1.49813	1.78974	2.48112	46.3369	79.8241	49.6918	45.604
Bra.A03PDHC-E3b	0	0	0	0	0	0	0	0	0	0	0	0	0	0
Bra.A03PDHC-E2	0.877337	0.587267	0.521935	0.550952	0.238728	0.686913	1.72328	0	0	0	0	0.0782627	0.129394	0.058998
Bra.A06PDHC-E2	20.3746	18.1106	11.6621	123.349	82.5744	56.4158	5.52548	8.32531	6.63269	7.635	162.346	245.994	110.012	81.1783
Bra.A09PDHC-E2	8.69966	11.3565	9.08927	47.0092	28.2084	29.3475	3.07812	6.12767	8.61443	5.5777	85.2951	120.885	75.2349	46.7724
Bra.A08PDHC (E1--β)	36.0899	39.4871	28.297	183.292	148.564	116.888	14.6444	16.1102	14.5738	20.9326	200.044	316.205	179.591	139.735
Bra.A09PDHC (E1--β)	14.513	20.6867	12.2458	111.442	87.9934	44.4961	7.55764	9.24583	9.51716	9.66643	151.502	273.322	84.26	85.6795
Bra.A09PDHC (E1-α)	34.1193	31.1041	28.466	248.226	268.224	269.32	25.772	20.5144	14.6446	16.085	276.201	563.157	401.768	256.826
Bra.A10PDHC (E1-α)	52.8742	45.8675	41.0719	215.767	241.308	155.554	17.1699	57.6359	49.4088	41.3431	289.04	504.807	223.524	192.415
Bra.A01PDCT	0.0283459	0	0	0	0	0	0	0	0	0	0	0	0	0
Bra.A02PDCT	0.331484	0.12194	0.0353847	0	0.0759497	0	0	0	0.242109	0.252732	0	0	0	0
Bra.A03PDCT	18.8372	17.6666	9.95378	40.9624	30.83	10.8536	4.3497	21.5154	21.7913	10.0937	70.9177	111.207	30.073	29.1644
Bra.A05PDCT	4.66539	4.90097	4.51135	0.384465	0.429485	0.07847	0.187406	6.932	4.12691	4.44902	0.599497	0.842375	0.0686807	0.775168
Bra.A02PDAT1	7.41607	5.77632	3.48152	9.77185	5.85478	10.2549	19.4558	4.65277	2.17933	5.09659	11.2836	7.24247	7.09832	8.5601
Bra.A10PDAT1	8.07423	6.74667	2.04856	5.15201	3.32849	2.94126	2.40267	4.00725	5.13119	2.57857	8.07953	6.05645	4.3572	5.92399
Bra.A09PAH2	2.09109	2.85555	2.48412	2.07523	2.93663	3.38658	3.17825	0.770663	1.57652	3.25799	2.39017	2.51925	2.17487	4.46204
Bra.A01PAH1	4.19109	5.45049	2.49278	7.20112	11.1989	7.99448	5.54639	0.486287	1.07693	0.760712	5.45239	8.3177	5.94616	8.12607
Bra.A05PAH1a	0	0.07022	0.0430283	0.0291772	0.306439	0.114486	0	0	0.093773	0.0697433	0	0.242427	0.391503	0.555005
Bra.A05PAH1b	2.64579	3.28258	3.28974	9.12337	9.36782	8.85755	6.36714	1.14825	1.76933	2.44538	11.3518	17.3266	9.53328	12.2785
Bra.A07PAH1	0.0304896	0	0.0769989	0.179559	0.0611733	0.079451	0	0	0	0	0.043663	0.399579	0.349617	0.408733
Bra.A01OBOa	0	0	0.429691	333.077	1584.08	8258.3	8369.27	1.4052	0	0	109.375	503.294	7093.13	6854.73
Bra.A01OBOb	0	0	0	0.0411393	0.12076	0	0	0	0	0	0	0	0	0
Bra.A02OBO	0	0.172668	0.464345	562.617	3031.2	14594	8634.51	1.66357	0.34952	0	296.773	1165.07	9605.09	10750.7
Bra.A03OBOa	0	0	0.0319368	28.6121	64.5277	347.091	552.185	0	0	0	18.6119	37.1096	312.078	250.114
Bra.A03OBOb	0	0	0.398549	255.833	2191.35	12700.7	14008.5	0.27834	0.422793	0.788393	103.677	637.614	11711.3	11212.8
Bra.A04OBOc	0.0236639	0.141381	0.470563	261.393	2345.72	12642.7	19152.2	0.673977	2.44677	1.16117	91.1423	369.788	7836.96	9618.08
Bra.A04OBOd	0	0.062075	0	56.6319	48.8163	203.614	151.472	0.310611	0.276406	0.705227	93.8158	44.6248	162.066	172.511
Bra.A05OBO	0.294606	0.338021	0.0328823	4.38746	20.6996	241.696	338.204	0	0	0	3.94648	9.36532	141.854	182.345
Bra.A07OBO	0.072796	0	0	154.875	583.794	2678.32	2727.63	0	0	0	53.9128	156.882	1832.59	1523.73
Bra.A08OBO	0	0.140694	1.59679	2554.34	4767.14	20546.4	29122.6	2.42003	0.544573	0.0426217	1032.88	3284.95	17234.7	14629.3
Bra.A09OBO	0	0.091643	0.740649	682.612	7057.07	30149.8	39570.3	2.74561	0.968593	0.257942	211.362	1038.87	18647.3	20959.5
Bra.A03MCMT	0	0	0	0	0	0	0	0	0	0	0	0	0	0
Bra.A04MCMT	15.8782	15.5592	14.009	31.9022	35.0517	24.0352	9.23912	13.447	15.0177	14.5866	19.9736	24.996	19.1785	13.6829
Bra.A05MCMT	23.7094	23.5079	20.9155	95.767	81.1257	44.0284	8.66818	33.7863	27.3934	25.3212	140.076	207.613	73.2086	66.395
Bra.A06LPCAT	14.8916	17.1382	16.9838	17.3347	20.2746	27.0822	24.3881	9.52798	10.5168	14.5428	24.6504	25.3813	32.9134	26.6444
Bra.A09LPCAT	4.32361	2.36872	2.36037	8.47827	3.46695	1.2839	0.479496	1.77447	1.10836	1.50676	19.6853	15.4572	4.10358	5.16757
Bra.A01LPAAT5	3.77078	6.69623	3.01193	0.764713	0.975606	0.0204618	0	3.6351	3.27314	2.13254	0.94684	1.1893	1.04041	1.13216
Bra.A05LPAAT5	9.26302	5.61007	7.34977	7.00325	12.1542	9.34268	8.71978	14.1145	9.15984	9.06796	9.39081	10.6957	7.13564	13.9637
Bra.A02LPAAT4	1.11932	1.40067	1.42402	1.18359	1.20596	1.08623	1.18702	1.14088	2.20195	1.75225	0.657728	0.72599	0.615701	0.331981
Bra.A07LPAAT4	0.358326	0.837827	0.765456	0.102685	0.259087	0.90704	3.6727	0.152175	0.354847	0.480656	0.0688197	0.127918	0.560446	0.821142
Bra.A04LPAAT2	0	0	0	0.173853	0.0578217	0.290093	2.60594	0	0	0.0231072	0.26559	0.683672	0.0688304	0.398305
Bra.A07LPAAT2	46.2392	38.3782	42.5273	21.1892	20.2405	13.6736	9.79864	20.7423	17.7975	18.6306	23.6951	31.2985	11.7041	14.1191
Bra.A09LPAAT2	21.6452	22.2948	20.0469	30.0749	26.7679	31.2782	17.2331	13.7042	10.3725	13.3801	26.726	26.0033	32.4893	20.6577
BraLACS9	24.4943	19.6035	14.0644	143.231	115.165	58.8117	14.3078	13.3044	8.41739	11.2866	160.177	332.464	183.541	147.843
Bra.A09KASIIIa	0.0482504	0.032648	0.0597993	4.76832	11.6278	1.60753	0.297793	0	0	0	0.0407523	0.177531	0.0888791	0.200708
Bra.A09KASIIIb	10.762	9.83221	6.51709	33.8511	35.7223	16.6035	2.86966	3.57568	3.77057	7.08908	42.3033	90.9123	19.6094	26.3443
Bra.A02KASII	0.0295967	0.0310659	0.196271	2.29005	4.76502	0.88485	0.108881	0	0	0.409246	9.49576	4.72843	1.49985	5.3101
Bra.A03KASII	0.733952	1.12677	1.73115	1.39737	2.3334	1.35497	3.55828	0	0	0	0	0	0.05816	0
Bra.A06KASII	5.49667	3.88941	2.87368	16.5905	19.5239	11.8567	1.53764	1.79223	1.64744	1.2611	21.4159	35.3341	15.7569	12.4933
Bra.A07KASIIa	10.4394	9.5905	6.30269	37.3077	70.6713	75.1643	9.52484	2.30571	1.58464	5.78771	36.7599	131.14	95.6349	64.0035
Bra.A07KASIIb	11.2578	8.2038	5.35341	49.5661	87.7679	68.6414	9.08903	3.55029	2.12396	4.20649	44.9925	135.973	89.4632	57.279
Bra.A08KASII	0.8069	3.78001	1.74474	1.75849	1.96968	4.78313	8.82113	0	0	0	0	0	0	0
Bra.A09KASIIa	0	0	0	0	0	0	0	0	0	0	0	0	0	0
Bra.A09KASIIb	0	0	0	0	0	0	0	0	0	0	0	0	0	0
Bra.A02KASI	18.0707	12.3461	8.9624	122.871	100.447	41.4181	4.05503	8.28218	5.68639	9.99539	130.265	283.761	73.9993	63.6557
Bra.A06KASI	24.5148	24.7034	13.9918	110.186	124.276	108.196	12.5365	15.1986	11.4582	15.9019	165.494	377.492	206.996	144.644
Bra.A09KASIa	12.0029	11.4443	6.40972	74.3994	70.9258	52.4352	6.15977	4.06046	2.28598	5.22675	98.2402	205.751	74.5637	61.2779
Bra.A09KASIb	0	0	0	0	0	0	0	0	0	0	0	0	0	0
Bra.A04KARa	2.37477	1.60323	1.11333	1.59539	2.56672	1.51374	0.550312	0.356092	0	0	0.40383	0.404318	0.0405467	0.485986
Bra.A04KARb	0	0	0	0	0	0	0	0	0	0	0	0	0	0
Bra.A04KARc	0	0.0612845	0	0.050511	0.0603972	0.0391817	0	0	0	0	0	0	0	0
Bra.A06KARa	0	0	0	0.15837	0.0223296	0.410383	0.316974	0	0	0	0	0	0.038301	0.23954
Bra.A06KARb	0	0.0436201	0.025105	2.727	0.619645	13.8777	7.7611	0	0	0	0	0.12036	1.58187	2.07117
Bra.A07KAR	20.2775	20.0425	12.8204	126.735	98.8228	54.6703	7.41549	20.0658	17.3675	15.6712	168.517	268.874	113.901	86.1941
Bra.A08KAR	0.6665	0.262394	0.0121326	0.395854	1.03916	0.188841	0.0245688	0	0	0	0	0.55641	0.03815	0
Bra.A09KARa	1.99695	0.533328	1.32451	0.855948	7.59244	50.667	15.5807	3.55127	1.63262	1.07722	0	0.116634	6.20766	13.8351
Bra.A09KARb	35.1529	28.242	22.692	170.618	126.156	93.2399	12.3268	46.2234	32.6864	31.1143	273.573	503.816	260.011	176.292
Bra.A09KARc	42.6534	30.2092	24.3302	25.5712	26.8025	28.0655	41.9381	30.6898	26.5698	15.1519	22.2087	25.774	35.5884	21.1725
Bra.A02HAD	8.14698	7.75429	7.04415	50.8262	39.669	24.1741	2.86068	1.43665	4.14001	2.02282	59.644	100.72	35.5457	33.1523
Bra.A03HAD	65.3377	57.9607	58.4517	320.95	205.951	151.404	41.0713	107.56	73.6131	66.203	494.861	766.931	310.316	220.27
Bra.A04HAD	2.64967	3.85313	1.94831	0.049839	0.61407	0.226809	0	5.60278	6.45075	0.377311	0.084865	0.456634	2.79236	1.16237
Bra.A09HAD	2.99553	2.09812	2.50901	12.219	6.6202	5.52818	0.0937357	4.21957	6.88829	5.06008	34.7953	54.4031	28.2443	22.3205
Bra.A10GPDH	0	0	0	0.131559	0	0	0	0	0	0	0	0	0	0
Bra.A03GPDH	2.30439	3.92778	1.07021	5.85043	7.08506	8.24521	4.13308	3.48417	1.10208	1.75946	8.62831	15.2323	6.86215	4.71038
Bra.A05GPDHa	0.161908	0.137404	0.112927	0.70506	0.815552	4.43493	4.36235	0	0	0	0.182963	0.441075	1.06107	1.47537
Bra.A05GPDHb	5.60908	5.86209	4.78712	11.5812	13.2228	9.44955	2.77483	2.52498	2.16858	3.35034	17.6328	27.9695	10.3303	11.3543
Bra.A09GPDH	0	0	0	0	0	0	0	0	0	0	0	0	0	0
Bra.A01GPAT9	13.4492	14.9188	11.5536	15.7871	21.3801	21.249	17.6045	10.4953	10.8089	9.57564	12.0083	22.2894	27.3853	21.8803
Bra.A10GPAT9	2.84068	2.76537	1.82587	3.38931	3.98005	3.00735	1.3999	2.05482	2.31917	2.42371	5.49642	7.38698	6.25104	4.44939
Bra.A03SFAR1	0.129245	0.270717	0.864742	0.0548637	0.440609	0.231572	0	0.116924	2.27421	0.835669	0.24417	0.0979204	0.0205398	0.0588947
Bra.A05SFAR2a	0	0	0	0	0	0	0	0	0	0	0	0	0	0
Bra.A05SFAR2b	0	0	0	0	0	0.0201173	0	0	0	0	0	0.0269866	0	0.0281745
Bra.A05SFAR3	2.31867	0	0.174644	2.84933	2.48786	0.193519	0	1.8257	3.91108	2.02182	5.00071	10.614	4.34462	3.18664
Bra.A06SFAR4a	0	0	0	0.0211797	0	0	0.707175	0	0	0.280247	0.0125815	0	0	0
Bra.A06SFAR4b	0.0526522	0.214365	0.358762	1.44013	2.14526	1.53847	0.451897	1.06247	0.632981	0.804347	31.9514	6.26284	1.65463	15.2
Bra.A03SFAR5	16.1767	46.3721	17.101	0.898384	1.46725	0.0617481	0	0.413742	2.78602	5.27061	10.8361	0	0.0854182	0
Bra.A06FATB	9.86907	11.9364	14.532	10.5133	7.40864	8.45163	13.0523	6.30868	9.75114	16.4422	16.4683	12.9744	5.68085	12.1022
Bra.A08FATB	8.19403	7.83333	7.80855	3.17665	2.86952	8.47195	17.334	6.41233	5.14214	6.76707	5.41275	5.41038	2.72318	3.9793
Bra.A09FATBa	13.471	23.6929	11.2591	8.34148	10.9156	8.53115	8.3571	7.22295	9.08305	10.4904	12.6864	13.6964	4.78688	9.08349
Bra.A09FATBb	37.7136	64.1018	71.521	21.7754	32.2512	17.1978	18.7363	47.3913	49.696	75.4622	42.1659	28.9982	8.54454	15.9081
Bra.A01FATA	0.0681013	0	0	0	0	0	0	0.703033	2.17831	2.4061	3.36589	2.1182	1.53239	1.89695
Bra.A03FATA	0.316682	0.592615	0.854214	0.566795	1.10783	0.61588	0.516178	0	0	0.0812947	0.510084	1.1597	0.385887	0.491856
Bra.A04FATA	8.52337	8.50661	7.22558	65.9622	66.9725	52.1927	7.73805	2.55768	3.46794	4.94687	60.4806	93.1406	64.7977	79.4025
Bra.A06FATA	0	0	0	1.2546	0	0	0.305475	6.86743	16.8761	20.6276	23.5272	16.6161	3.78696	10.2641
Bra.A07FATA	10.2322	11.168	10.3199	51.2534	60.8309	78.4995	7.94768	3.53842	4.23128	5.01131	37.5894	57.964	71.0339	53.4977
Bra.A09FATA	3.14828	3.29824	0.542808	1.40393	2.85398	0.132916	1.27063	2.04175	0	0.680973	0.40731	1.46585	2.6762	3.4403
Bra.A04FAX1	0	0	0	0	0	0	0	0	0	0	0	0	0	0
Bra.A07FAX1	4.57303	3.41266	3.67874	1.65014	1.9829	1.48103	4.66292	2.35154	2.7869	2.24582	1.07431	1.2121	2.19697	1.50469
Bra.A09FAX1	11.7821	9.54004	5.87474	9.86109	10.5142	12.0387	20.036	20.0424	16.0638	9.64831	13.3285	19.0298	16.989	17.7341
Bra.A03FAD3	13.2973	7.59025	1.74451	10.3541	31.4964	214.57	7.12029	18.4144	3.00556	2.56069	14.7296	19.9517	184.589	285.13
Bra.A04FAD3	4.58953	8.62938	3.1329	113.913	311.169	337.811	11.7254	7.76244	9.20576	4.08988	111.608	386.877	602.986	453.11
Bra.A05FAD3	10.3948	9.5733	4.31991	67.4655	109.108	90.3985	3.9609	11.66	7.12004	7.81781	103.921	195.735	116.713	123.013
Bra.A01FAD2	0	0.182059	0.1008	5.39595	14.5453	9.02404	0.399252	0.193355	0	0.1967	9.5244	19.2189	31.7388	19.0367
Bra.A05FAD2	124.464	177.824	204.63	437.893	565.21	610.753	153.256	107.972	125.472	130.78	387.084	584.684	776.47	654.288
Bra.A03FAB2	25.7218	28.1852	25.8793	609.516	1013.99	2013.92	163.798	13.5782	12.9972	23.0604	144.106	1568.13	5418.87	2585.35
Bra.A04FAB2	0	0	0	0	2.436	0	0	0	0	0	0	0	0	0
Bra.A05FAB2	25.4814	11.4009	6.92972	210.08	223.922	700.567	167.783	0.11238	0.172407	1.48357	31.3034	143.295	1831.67	909.639
Bra.A03ENR1a	10.4245	7.35501	6.98531	40.9497	31.371	15.2915	2.27673	10.9768	6.65349	9.24536	59.2124	78.8813	25.2416	25.3707
Bra.A03ENR1b	19.3503	19.8909	16.5621	119.322	100.778	49.7371	4.76807	11.2848	9.30209	7.95511	102.085	150.056	36.6142	39.9728
Bra.A01DGAT2	12.6773	13.2719	13.442	21.3322	30.3466	36.2873	14.9374	13.3586	11.6497	8.55161	20.0015	24.709	29.4508	19.9747
Bra.A03DGAT2	0.73012	0.163236	0.233805	6.09796	7.52599	3.53536	3.01782	0.72206	1.29806	0.455453	11.2792	21.7452	10.0922	6.3993
Bra.A07DGAT1	1.89853	3.33666	2.30526	14.248	25.1565	54.1303	102.795	1.15091	1.6041	0.903232	15.6201	36.9538	36.9283	36.9796
Bra.A09DGAT1	6.16286	7.7009	5.8201	18.2418	13.6626	14.407	13.1437	2.88486	4.27612	5.40783	25.2433	27.1575	17.2142	16.8483
Bra.A01DES5	14.8953	15.3231	12.2804	197.127	214.26	341.546	133.703	10.1056	10.5707	11.7588	211.615	340.401	431.595	424.604
Bra.A03DES5	9.27787	12.7696	15.5418	58.28	79.4373	124.134	26.9266	6.93795	6.91463	7.39385	71.916	143.747	249.185	138.258
Bra.A10DES5	0.806232	4.41646	1.15185	126.773	139.433	115.869	5.13103	0.705043	1.43684	2.13946	146.206	288.589	107.438	114.484
Bra.A01CALO	0	0	0.0153926	129.594	567.318	3216.46	4631.36	0.134269	0	0.192699	15.9509	81.9271	3838.65	4718.9
Bra.A02CALO	1.14143	1.22975	0.358265	13.1239	19.2526	29.5771	68.4177	0	0	4.16523	5.6795	6.46494	25.7804	22.3635
Bra.A07CALOa	0	0.0758235	0.0204411	0	0	0	0.078041	0	0	0	0	0	0.260129	0
Bra.A07CALOb	2.25	3.81541	3.54584	5.9004	6.21517	3.66774	4.92059	18.0618	33.9629	17.5951	8.13017	9.81615	6.67562	12.3792
Bra.A07CALOc	10.6299	10.4637	9.71597	21.7212	28.2051	21.4684	8.82465	12.7964	13.5135	7.89343	12.9216	20.6029	16.9848	30.8333
Bra.A10CALO	0	0	0	15.5378	55.4477	131.214	175.432	0	0.0312013	0	0	1.47129	36.6386	74.3405
Bra.A06BC	13.5028	10.8037	6.06243	84.0706	73.7226	62.3222	9.05421	5.44871	5.15349	5.4431	108.791	144.672	78.3948	65.4021
Bra.A09BC	13.6004	13.5832	6.86055	58.3909	51.6715	24.9236	1.75464	2.52578	2.27054	4.84349	59.6399	98.3783	39.5319	33.2266
