# Supplementary material for: Deciphering the transcriptional regulatory networks that control size, color, and oil content in Brassica rapa seeds
Source: Biotechnol Biofuels. 2020 May 18;13:90. doi: 10.1186/s13068-020-01728-6 (PMC7236191; doi:10.1186/s13068-020-01728-6)
Supplement: Supplementary file 1 — Additional file 1: Table S1. Phenotypic traits of two B. rapa accessions. Table S2. Overview of transcriptomic data and mapping efficiency. Table S3. Classification and overview of DEGs. Table S4. Identification of classification of all TF, TR and kinase genes in B. rapa. Table S5. GO enrichment analysis of DEGs obtained by comparison two accessions at the seven stages. Table S6. GO enrichment analysis of DEGs obtained by comparison the adjacent stages in each one accession. Table S7. Homologous cell cycle genes in Arabidopsis and B. rapa. Table S8. GO enrichment analysis of color modules in WGCNA. Table S9. Expression values of flavonoid pathway genes in two B. rapa accessions at seven seed developmental stages. Table S10. Expression values of genes involved in fatty acid metabolism in two B. rapa accessions at seven seed developmental stages. Table S11. Primers used in qRT-PCR. [file 13068_2020_1728_MOESM1_ESM.zip › Table S3.xlsx]

## Sheet: Sheet1
Additional Table S3 Classification of DEGs identified at each seed developmental stage
Pairwise transcriptom comparison	Total number of DEGs	Up-regulated genes					Down-regulated genes
		Sum of up-regulated genes	TF	TR	Kinase	Other up-regulated genes	Sum of down-regulated genes	TF	TR	Kinase	Other down-regulated genes
7 DAP	6787	2850	150	38	65	2597	3937	296	68	150	3423
14 DAP	4422	1882	77	18	24	1763	2540	147	43	123	2227
21 DAP	5712	2779	183	35	61	2500	2933	201	37	116	2579
28 DAP	5531	2242	144	23	62	2013	3289	196	24	92	2977
35 DAP	11732	4393	245	67	131	3950	7339	546	75	272	6446
42 DAP	10927	4971	327	61	164	4419	5956	480	62	225	5189
49 DAP	14725	8232	627	110	326	7169	6493	432	80	207	5774
SWUK3 7DAP VS 14DAP	2981	2030	146	34	62	1788	950	114	16	20	800
SWUK3 14DAP VS 21DAP	1906	593	70	9	15	499	1313	94	22	60	1137
SWUK3 21DAP VS 28DAP	12468	7288	701	98	226	6263	5180	511	81	241	4347
SWUK3 28DAP VS 35DAP	4453	2330	180	21	93	2036	2123	141	31	47	1904
SWUK3 35DAP VS 42DAP	7796	3134	250	25	105	2754	4662	327	57	171	4107
SWUK3 42DAP VS 49DAP	10282	4336	318	62	140	3816	5946	474	74	250	5148
SWUK4 7DAP VS 14DAP	3152	1749	154	22	44	1529	1403	192	14	57	1140
SWUK4 14DAP VS 21DAP	1797	1120	127	28	29	936	677	44	3	16	614
SWUK4 21DAP VS 28DAP	8040	4746	443	63	170	4070	3294	291	53	105	2845
SWUK4 28DAP VS 35DAP	3414	1192	127	18	36	1011	2222	213	19	65	1925
SWUK4 35DAP VS 42DAP	7860	3859	336	44	125	3354	4001	280	66	135	3520
SWUK4 42DAP VS 49DAP	4735	3408	335	42	134	2897	1327	93	17	32	1185
