# Supplementary material for: Deciphering the transcriptional regulatory networks that control size, color, and oil content in Brassica rapa seeds
Source: Biotechnol Biofuels. 2020 May 18;13:90. doi: 10.1186/s13068-020-01728-6 (PMC7236191; doi:10.1186/s13068-020-01728-6)
Supplement: Supplementary file 1 — Additional file 1: Table S1. Phenotypic traits of two B. rapa accessions. Table S2. Overview of transcriptomic data and mapping efficiency. Table S3. Classification and overview of DEGs. Table S4. Identification of classification of all TF, TR and kinase genes in B. rapa. Table S5. GO enrichment analysis of DEGs obtained by comparison two accessions at the seven stages. Table S6. GO enrichment analysis of DEGs obtained by comparison the adjacent stages in each one accession. Table S7. Homologous cell cycle genes in Arabidopsis and B. rapa. Table S8. GO enrichment analysis of color modules in WGCNA. Table S9. Expression values of flavonoid pathway genes in two B. rapa accessions at seven seed developmental stages. Table S10. Expression values of genes involved in fatty acid metabolism in two B. rapa accessions at seven seed developmental stages. Table S11. Primers used in qRT-PCR. [file 13068_2020_1728_MOESM1_ESM.zip › Table S5.xlsx]

## Sheet: Supplementary Table 5
Additional Table S5 GO enrichment analysis of DEGs obtained by comparison two accessions at the seven stages
Transcriptome comparison	GO-ID	P-value	Corrected P-value	Number of DEGs wit GO terms	Number of genes with GO terms	Number of all DEGs	Number of genes with GO annotation	Description of GO annotation
Up-regulated genes at 7 DAP	GO:0009056	1.9853e-07	0.00049037	221	2479	2325	36474	catabolic process
	GO:0042257	2.1568e-06	0.0018962	21	104	2325	36474	ribosomal subunit assembly
	GO:0022900	2.3031e-06	0.0018962	25	139	2325	36474	electron transport chain
	GO:0070925	4.1965e-06	0.0020247	27	162	2325	36474	organelle assembly
	GO:0042255	4.3049e-06	0.0020247	22	117	2325	36474	ribosome assembly
	GO:0009735	4.9183e-06	0.0020247	57	480	2325	36474	response to cytokinin stimulus
	GO:0055114	9.7643e-06	0.0030937	171	1940	2325	36474	oxidation reduction
	GO:0022618	1.002e-05	0.0030937	33	229	2325	36474	ribonucleoprotein complex assembly
	GO:0050896	1.4488e-05	0.0039761	668	9128	2325	36474	response to stimulus
	GO:0016052	2.1315e-05	0.0052648	65	599	2325	36474	carbohydrate catabolic process
	GO:0006412	4.3981e-05	0.0098757	105	1116	2325	36474	translation
	GO:0015979	5.7332e-05	0.011504	41	337	2325	36474	photosynthesis
	GO:0005975	6.6588e-05	0.011504	175	2065	2325	36474	carbohydrate metabolic process
	GO:0042221	6.9335e-05	0.011504	395	5193	2325	36474	response to chemical stimulus
	GO:0022613	6.986e-05	0.011504	65	623	2325	36474	ribonucleoprotein complex biogenesis
	GO:0010344	7.7405e-05	0.011949	6	13	2325	36474	seed oilbody biogenesis
	GO:0000028	0.00014149	0.020558	11	47	2325	36474	ribosomal small subunit assembly
	GO:0042254	0.00019954	0.02601	54	511	2325	36474	ribosome biogenesis
	GO:0042274	0.00020007	0.02601	13	65	2325	36474	ribosomal small subunit biogenesis
	GO:0032787	0.00021811	0.026937	81	851	2325	36474	monocarboxylic acid metabolic process
	GO:0044275	0.00027246	0.032046	51	481	2325	36474	cellular carbohydrate catabolic process
	GO:0000272	0.00030315	0.034035	38	329	2325	36474	polysaccharide catabolic process
	GO:0010431	0.00037361	0.03809	15	87	2325	36474	seed maturation
	GO:0008152	0.00041552	0.03809	1205	17673	2325	36474	metabolic process
	GO:0009725	0.0004193	0.03809	212	2663	2325	36474	response to hormone stimulus
	GO:0009767	0.00042963	0.03809	13	70	2325	36474	photosynthetic electron transport chain
	GO:0044262	0.00043641	0.03809	125	1456	2325	36474	cellular carbohydrate metabolic process
	GO:0009773	0.00044378	0.03809	8	30	2325	36474	photosynthetic electron transport in photosystem I
	GO:0006097	0.00044721	0.03809	6	17	2325	36474	glyoxylate cycle
	GO:0009719	0.00056081	0.046173	226	2877	2325	36474	response to endogenous stimulus
Down-regulated genes at 7 DAP	GO:0050896	1.21e-08	3.37e-05	925	9128	3167	36474	response to stimulus
	GO:0009628	2.45e-08	3.42e-05	367	3226	3167	36474	response to abiotic stimulus
	GO:0050789	9.7e-07	0.000771	801	7982	3167	36474	regulation of biological process
	GO:0006950	1.11e-06	0.000771	567	5456	3167	36474	response to stress
	GO:0010286	3.33e-06	0.00186	23	93	3167	36474	heat acclimation
	GO:0048519	1.19e-05	0.00551	155	1275	3167	36474	negative regulation of biological process
	GO:0009408	1.45e-05	0.00565	58	377	3167	36474	response to heat
	GO:0009266	1.85e-05	0.00565	130	1043	3167	36474	response to temperature stimulus
	GO:0009813	1.93e-05	0.00565	27	131	3167	36474	flavonoid biosynthetic process
	GO:0009812	2.03e-05	0.00565	29	146	3167	36474	flavonoid metabolic process
	GO:0009415	2.87e-05	0.0062	82	600	3167	36474	response to water
	GO:0065007	2.88e-05	0.0062	912	9397	3167	36474	biological regulation
	GO:0009414	2.89e-05	0.0062	81	591	3167	36474	response to water deprivation
	GO:0009314	6.04e-05	0.0112	140	1168	3167	36474	response to radiation
	GO:0009411	6.33e-05	0.0112	35	202	3167	36474	response to UV
	GO:0050794	6.43e-05	0.0112	703	7137	3167	36474	regulation of cellular process
	GO:0010200	0.000102	0.0166	43	273	3167	36474	response to chitin
	GO:0007033	0.00013	0.0202	13	47	3167	36474	vacuole organization
	GO:0006996	0.00015	0.0216	218	1981	3167	36474	organelle organization
	GO:0044283	0.000155	0.0216	187	1665	3167	36474	small molecule biosynthetic process
	GO:0009987	0.000164	0.0217	1793	19536	3167	36474	cellular process
	GO:0009416	0.000194	0.0241	133	1129	3167	36474	response to light stimulus
	GO:0009753	0.000205	0.0241	59	423	3167	36474	response to jasmonic acid stimulus
	GO:0009909	0.000207	0.0241	45	299	3167	36474	regulation of flower development
	GO:0019222	0.000237	0.0259	557	5616	3167	36474	regulation of metabolic process
	GO:0031407	0.000241	0.0259	21	105	3167	36474	oxylipin metabolic process
	GO:0033345	0.000264	0.0259	4	5	3167	36474	asparagine catabolic process via L-aspartate
	GO:0006530	0.000264	0.0259	4	5	3167	36474	asparagine catabolic process
	GO:0009694	0.000269	0.0259	18	84	3167	36474	jasmonic acid metabolic process
	GO:0048496	0.000337	0.0303	8	22	3167	36474	maintenance of organ identity
	GO:0048497	0.000337	0.0303	8	22	3167	36474	maintenance of floral organ identity
	GO:0071395	0.000447	0.0379	23	125	3167	36474	cellular response to jasmonic acid stimulus
	GO:0009718	0.000449	0.0379	10	34	3167	36474	anthocyanin biosynthetic process
	GO:0044281	0.000517	0.0424	373	3667	3167	36474	small molecule metabolic process
	GO:0044272	0.000533	0.0424	37	242	3167	36474	sulfur compound biosynthetic process
	GO:0016036	0.000599	0.0464	21	112	3167	36474	cellular response to phosphate starvation
	GO:0046283	0.000647	0.048	12	48	3167	36474	anthocyanin metabolic process
	GO:0006792	0.000654	0.048	3	3	3167	36474	regulation of sulfur utilization
	GO:0052541	0.000694	0.048	6	14	3167	36474	plant-type cell wall cellulose metabolic process
	GO:0009695	0.000705	0.048	11	42	3167	36474	jasmonic acid biosynthetic process
	GO:0048580	0.000705	0.048	63	481	3167	36474	regulation of post-embryonic development
	GO:0042221	0.000741	0.0492	512	5193	3167	36474	response to chemical stimulus
Up-regulated genes at 14 DAP	GO:0006412	2.2271e-11	4.8552e-08	96	1116	1524	36474	translation
	GO:0042254	4.5268e-07	0.00049342	47	511	1524	36474	ribosome biogenesis
	GO:0022900	1.4357e-06	0.0010433	20	139	1524	36474	electron transport chain
	GO:0022613	4.6272e-06	0.0023515	51	623	1524	36474	ribonucleoprotein complex biogenesis
	GO:0010499	5.3934e-06	0.0023515	10	41	1524	36474	proteasomal ubiquitin-independent protein catabolic process
	GO:0000478	7.0957e-06	0.0025781	7	19	1524	36474	endonucleolytic cleavage involved in rRNA processing
	GO:0006972	4.4628e-05	0.011912	18	147	1524	36474	hyperosmotic response
	GO:0055114	4.4876e-05	0.011912	117	1940	1524	36474	oxidation reduction
	GO:0044248	4.9177e-05	0.011912	104	1685	1524	36474	cellular catabolic process
	GO:0000469	7.1628e-05	0.01423	7	26	1524	36474	cleavage involved in rRNA processing
	GO:0000447	7.8332e-05	0.01423	5	12	1524	36474	endonucleolytic cleavage in ITS1 to separate SSU-rRNA from 5.8S rRNA and LSU-rRNA from tricistronic rRNA transcript (SSU-rRNA, 5.8S rRNA, LSU-rRNA)
	GO:0000479	7.8332e-05	0.01423	5	12	1524	36474	endonucleolytic cleavage of tricistronic rRNA transcript (SSU-rRNA, 5.8S rRNA, LSU-rRNA)
	GO:0022904	0.00017182	0.028814	9	49	1524	36474	respiratory electron transport chain
	GO:0015979	0.00021483	0.032606	29	337	1524	36474	photosynthesis
	GO:0006091	0.00022435	0.032606	43	579	1524	36474	generation of precursor metabolites and energy
	GO:0046292	0.00028213	0.03844	3	4	1524	36474	formaldehyde metabolic process
	GO:0042274	0.00034677	0.044468	10	65	1524	36474	ribosomal small subunit biogenesis
Down-regulated genes at 14 DAP	GO:0071554	9.8583e-16	2.4379e-12	136	1121	2151	36474	cell wall organization or biogenesis
	GO:0071555	2.5619e-13	3.1678e-10	106	849	2151	36474	cell wall organization
	GO:0005976	8.7805e-13	7.238e-10	96	751	2151	36474	polysaccharide metabolic process
	GO:0050896	8.3907e-12	5.1875e-09	673	9128	2151	36474	response to stimulus
	GO:0044264	3.6135e-11	1.7873e-08	77	584	2151	36474	cellular polysaccharide metabolic process
	GO:0006950	2.2413e-10	9.2379e-08	426	5456	2151	36474	response to stress
	GO:0009628	3.0951e-10	1.0934e-07	274	3226	2151	36474	response to abiotic stimulus
	GO:0005975	9.501e-10	2.937e-07	189	2065	2151	36474	carbohydrate metabolic process
	GO:0014070	1.7394e-09	4.7795e-07	21	76	2151	36474	response to organic cyclic substance
	GO:0010583	8.3707e-09	2.0701e-06	19	68	2151	36474	response to cyclopentenone
	GO:0070882	1.567e-08	3.5228e-06	49	348	2151	36474	cellular cell wall organization or biogenesis
	GO:0044262	4.3339e-08	8.9315e-06	137	1456	2151	36474	cellular carbohydrate metabolic process
	GO:0045488	1.0394e-07	1.8988e-05	38	252	2151	36474	pectin metabolic process
	GO:0044036	1.075e-07	1.8988e-05	36	232	2151	36474	cell wall macromolecule metabolic process
	GO:0010382	2.6296e-07	4.3353e-05	27	152	2151	36474	cellular cell wall macromolecule metabolic process
	GO:0042545	4.839e-07	7.4792e-05	39	278	2151	36474	cell wall modification
	GO:0010383	7.3146e-07	0.00010641	30	189	2151	36474	cell wall polysaccharide metabolic process
	GO:0071669	1.0479e-06	0.00014397	51	422	2151	36474	plant-type cell wall organization or biogenesis
	GO:0042546	3.0279e-06	0.00039089	39	299	2151	36474	cell wall biogenesis
	GO:0000271	3.1612e-06	0.00039089	41	322	2151	36474	polysaccharide biosynthetic process
	GO:0010411	4.3084e-06	0.00050736	16	73	2151	36474	xyloglucan metabolic process
	GO:0009415	7.3891e-06	0.0008306	63	600	2151	36474	response to water
	GO:0009698	9.2269e-06	0.00099209	46	395	2151	36474	phenylpropanoid metabolic process
	GO:0034637	1.1239e-05	0.0011408	58	545	2151	36474	cellular carbohydrate biosynthetic process
	GO:0042221	1.1533e-05	0.0011408	375	5193	2151	36474	response to chemical stimulus
	GO:0051707	1.247e-05	0.0011861	149	1788	2151	36474	response to other organism
	GO:0016052	1.3543e-05	0.0012405	62	599	2151	36474	carbohydrate catabolic process
	GO:0009833	1.4916e-05	0.0012708	6	11	2151	36474	primary cell wall biogenesis
	GO:0009699	1.5214e-05	0.0012708	39	320	2151	36474	phenylpropanoid biosynthetic process
	GO:0009607	1.5416e-05	0.0012708	153	1853	2151	36474	response to biotic stimulus
	GO:0044042	1.594e-05	0.0012716	41	344	2151	36474	glucan metabolic process
	GO:0016051	1.7218e-05	0.0012912	67	668	2151	36474	carbohydrate biosynthetic process
	GO:0009414	1.7229e-05	0.0012912	61	591	2151	36474	response to water deprivation
	GO:0006730	1.8183e-05	0.0013226	58	554	2151	36474	one-carbon metabolic process
	GO:0006073	2.2066e-05	0.0015591	35	279	2151	36474	cellular glucan metabolic process
	GO:0010286	2.8073e-05	0.0019139	17	93	2151	36474	heat acclimation
	GO:0000272	2.8635e-05	0.0019139	39	329	2151	36474	polysaccharide catabolic process
	GO:0009624	3.0848e-05	0.0020075	22	142	2151	36474	response to nematode
	GO:0042594	3.3261e-05	0.0021091	31	239	2151	36474	response to starvation
	GO:0009987	3.9365e-05	0.0024191	1241	19536	2151	36474	cellular process
	GO:0009267	4.0106e-05	0.0024191	29	219	2151	36474	cellular response to starvation
	GO:0033692	4.2998e-05	0.0024997	35	288	2151	36474	cellular polysaccharide biosynthetic process
	GO:0008152	4.3465e-05	0.0024997	1131	17673	2151	36474	metabolic process
	GO:0010410	4.7632e-05	0.0026771	22	146	2151	36474	hemicellulose metabolic process
	GO:0010033	5.2613e-05	0.0028914	258	3471	2151	36474	response to organic substance
	GO:0051704	5.4925e-05	0.0029528	174	2209	2151	36474	multi-organism process
	GO:0006810	5.7908e-05	0.003005	279	3798	2151	36474	transport
	GO:0019748	5.8327e-05	0.003005	80	869	2151	36474	secondary metabolic process
	GO:0010023	7.3216e-05	0.0036952	5	9	2151	36474	proanthocyanidin biosynthetic process
	GO:0032535	7.9712e-05	0.0038653	72	769	2151	36474	regulation of cellular component size
	GO:0090066	7.9712e-05	0.0038653	72	769	2151	36474	regulation of anatomical structure size
	GO:0009056	8.1369e-05	0.0038697	191	2479	2151	36474	catabolic process
	GO:0032259	9.4783e-05	0.0044226	52	510	2151	36474	methylation
	GO:0016036	9.6891e-05	0.0044373	18	112	2151	36474	cellular response to phosphate starvation
	GO:0009057	9.9371e-05	0.0044681	110	1302	2151	36474	macromolecule catabolic process
	GO:0031667	0.00012776	0.005642	34	292	2151	36474	response to nutrient levels
	GO:0031669	0.00013098	0.0056773	31	257	2151	36474	cellular response to nutrient levels
	GO:0045490	0.00013315	0.0056773	23	167	2151	36474	pectin catabolic process
	GO:0008361	0.00014122	0.0059192	69	743	2151	36474	regulation of cell size
	GO:0009617	0.0001441	0.0059361	82	921	2151	36474	response to bacterium
	GO:0051179	0.00014642	0.0059361	288	3990	2151	36474	localization
	GO:0051234	0.00015007	0.0059381	279	3852	2151	36474	establishment of localization
	GO:0044281	0.00015128	0.0059381	267	3667	2151	36474	small molecule metabolic process
	GO:0044283	0.00016019	0.0061899	134	1665	2151	36474	small molecule biosynthetic process
	GO:0009416	0.00021526	0.0081194	96	1129	2151	36474	response to light stimulus
	GO:0009827	0.00021669	0.0081194	16	99	2151	36474	plant-type cell wall modification
	GO:0046482	0.00024294	0.0089671	5	11	2151	36474	para-aminobenzoic acid metabolic process
	GO:0006952	0.0002584	0.0093975	176	2308	2151	36474	defense response
	GO:0042398	0.00026992	0.0095781	48	480	2151	36474	cellular amino acid derivative biosynthetic process
	GO:0045489	0.00027112	0.0095781	13	72	2151	36474	pectin biosynthetic process
	GO:0044275	0.00028305	0.0098366	48	481	2151	36474	cellular carbohydrate catabolic process
	GO:0042044	0.00029037	0.0098366	9	38	2151	36474	fluid transport
	GO:0006833	0.00029037	0.0098366	9	38	2151	36474	water transport
	GO:0009664	0.00029535	0.0098703	30	257	2151	36474	plant-type cell wall organization
	GO:0071496	0.00037716	0.012436	36	334	2151	36474	cellular response to external stimulus
	GO:0007167	0.00042431	0.013627	24	192	2151	36474	enzyme linked receptor protein signaling pathway
	GO:0007169	0.00042431	0.013627	24	192	2151	36474	transmembrane receptor protein tyrosine kinase signaling pathway
	GO:0030244	0.00043133	0.013675	12	66	2151	36474	cellulose biosynthetic process
	GO:0009314	0.00044765	0.014013	97	1168	2151	36474	response to radiation
	GO:0009741	0.00049367	0.015085	21	160	2151	36474	response to brassinosteroid stimulus
	GO:0009266	0.00049411	0.015085	88	1043	2151	36474	response to temperature stimulus
	GO:0009744	0.00051022	0.015387	17	117	2151	36474	response to sucrose stimulus
	GO:0009832	0.00064095	0.019097	26	221	2151	36474	plant-type cell wall biogenesis
	GO:0044237	0.00064914	0.019111	948	14857	2151	36474	cellular metabolic process
	GO:0030243	0.00068583	0.019954	17	120	2151	36474	cellulose metabolic process
	GO:0006556	0.0006967	0.020034	4	8	2151	36474	S-adenosylmethionine biosynthetic process
	GO:0006631	0.00075181	0.02137	49	516	2151	36474	fatty acid metabolic process
	GO:0006521	0.00076606	0.021528	7	27	2151	36474	regulation of cellular amino acid metabolic process
	GO:0044247	0.00077837	0.021628	25	212	2151	36474	cellular polysaccharide catabolic process
	GO:0006468	0.00084102	0.023109	105	1307	2151	36474	protein amino acid phosphorylation
	GO:0009991	0.00085898	0.023237	37	362	2151	36474	response to extracellular stimulus
	GO:0031668	0.00086447	0.023237	34	324	2151	36474	cellular response to extracellular stimulus
	GO:0009605	0.00098176	0.026075	60	672	2151	36474	response to external stimulus
	GO:0009812	0.00099114	0.026075	19	146	2151	36474	flavonoid metabolic process
	GO:0034285	0.0010934	0.028463	17	125	2151	36474	response to disaccharide stimulus
	GO:0080055	0.0011955	0.030796	4	9	2151	36474	low affinity nitrate transport
	GO:0052546	0.0012139	0.030949	7	29	2151	36474	cell wall pectin metabolic process
	GO:0019438	0.0012521	0.031597	48	515	2151	36474	aromatic compound biosynthetic process
	GO:0046655	0.0012944	0.032334	5	15	2151	36474	folic acid metabolic process
	GO:0010218	0.0013875	0.034312	13	85	2151	36474	response to far red light
	GO:0090329	0.0014381	0.035213	8	38	2151	36474	regulation of DNA-dependent DNA replication
	GO:0033238	0.0015036	0.036454	7	30	2151	36474	regulation of cellular amine metabolic process
	GO:0023052	0.0015324	0.036792	196	2707	2151	36474	signaling
	GO:0071367	0.0016902	0.040192	15	108	2151	36474	cellular response to brassinosteroid stimulus
	GO:0046283	0.0017558	0.041352	9	48	2151	36474	anthocyanin metabolic process
	GO:0009813	0.0018378	0.042877	17	131	2151	36474	flavonoid biosynthetic process
Up-regulated genes at 21 DAP	GO:0005975	6.2901e-09	1.5385e-05	192	2065	2248	36474	carbohydrate metabolic process
	GO:0001906	2.7379e-08	2.2323e-05	24	107	2248	36474	cell killing
	GO:0031640	2.7379e-08	2.2323e-05	24	107	2248	36474	killing of cells of another organism
	GO:0005976	3.9725e-07	0.00024292	82	751	2248	36474	polysaccharide metabolic process
	GO:0009056	6.2917e-07	0.00027998	212	2479	2248	36474	catabolic process
	GO:0044042	6.8678e-07	0.00027998	46	344	2248	36474	glucan metabolic process
	GO:0000272	1.5317e-05	0.0053522	41	329	2248	36474	polysaccharide catabolic process
	GO:0007568	2.2736e-05	0.0069516	33	246	2248	36474	aging
	GO:0044264	4.3545e-05	0.010794	61	584	2248	36474	cellular polysaccharide metabolic process
	GO:0009057	4.4129e-05	0.010794	116	1302	2248	36474	macromolecule catabolic process
	GO:0071554	5.6347e-05	0.011935	102	1121	2248	36474	cell wall organization or biogenesis
	GO:0015979	5.8552e-05	0.011935	40	337	2248	36474	photosynthesis
	GO:0030245	6.855e-05	0.012898	11	45	2248	36474	cellulose catabolic process
	GO:0016052	8.9549e-05	0.014828	61	599	2248	36474	carbohydrate catabolic process
	GO:0010410	9.0935e-05	0.014828	22	146	2248	36474	hemicellulose metabolic process
	GO:0046033	0.00010627	0.01529	6	14	2248	36474	AMP metabolic process
	GO:0006167	0.00010627	0.01529	6	14	2248	36474	AMP biosynthetic process
	GO:0044262	0.00011332	0.015399	125	1456	2248	36474	cellular carbohydrate metabolic process
	GO:0009251	0.00014861	0.019132	16	92	2248	36474	glucan catabolic process
	GO:0050832	0.0001656	0.019999	51	487	2248	36474	defense response to fungus
	GO:0006751	0.0001717	0.019999	5	10	2248	36474	glutathione catabolic process
	GO:0010383	0.00026321	0.029264	25	189	2248	36474	cell wall polysaccharide metabolic process
	GO:0007389	0.00028084	0.029867	36	315	2248	36474	pattern specification process
	GO:0009123	0.00031105	0.031701	13	70	2248	36474	nucleoside monophosphate metabolic process
	GO:0051187	0.00032716	0.032009	18	118	2248	36474	cofactor catabolic process
	GO:0009620	0.00042683	0.03963	60	622	2248	36474	response to fungus
	GO:0050896	0.00043745	0.03963	630	9128	2248	36474	response to stimulus
	GO:0044209	0.00048617	0.042471	5	12	2248	36474	AMP salvage
	GO:0045493	0.00053036	0.044734	6	18	2248	36474	xylan catabolic process
	GO:0016051	0.00056181	0.044749	63	668	2248	36474	carbohydrate biosynthetic process
	GO:0071704	0.00058543	0.044749	10	48	2248	36474	organic substance metabolic process
	GO:0015977	0.00058543	0.044749	10	48	2248	36474	carbon fixation
	GO:0006091	0.00061022	0.04523	56	579	2248	36474	generation of precursor metabolites and energy
	GO:0006508	0.00068696	0.049195	127	1552	2248	36474	proteolysis
	GO:0003002	0.00070394	0.049195	31	271	2248	36474	regionalization
	GO:0009124	0.00073568	0.049985	12	67	2248	36474	nucleoside monophosphate biosynthetic process
Down-regulated genes at 21 DAP	GO:0050896	2.4538e-14	6.4436e-11	763	9128	2413	36474	response to stimulus
	GO:0044283	2.1264e-12	2.7919e-09	185	1665	2413	36474	small molecule biosynthetic process
	GO:0006950	4.9991e-12	4.3759e-09	481	5456	2413	36474	response to stress
	GO:0019438	1.7766e-11	1.1664e-08	77	515	2413	36474	aromatic compound biosynthetic process
	GO:0006725	7.1126e-11	3.1557e-08	110	875	2413	36474	cellular aromatic compound metabolic process
	GO:0009699	7.2102e-11	3.1557e-08	55	320	2413	36474	phenylpropanoid biosynthetic process
	GO:0019748	2.0738e-10	7.2152e-08	108	869	2413	36474	secondary metabolic process
	GO:0009698	2.2288e-10	7.2152e-08	62	395	2413	36474	phenylpropanoid metabolic process
	GO:0044281	2.4728e-10	7.2152e-08	336	3667	2413	36474	small molecule metabolic process
	GO:0042398	2.6542e-09	6.9698e-07	68	480	2413	36474	cellular amino acid derivative biosynthetic process
	GO:0034637	3.5474e-09	8.4687e-07	74	545	2413	36474	cellular carbohydrate biosynthetic process
	GO:0042180	8.8638e-09	1.9397e-06	174	1711	2413	36474	cellular ketone metabolic process
	GO:0009611	1.1366e-08	2.2959e-06	62	436	2413	36474	response to wounding
	GO:0016138	1.6882e-08	3.1666e-06	31	152	2413	36474	glycoside biosynthetic process
	GO:0006082	2.7597e-08	4.8314e-06	168	1665	2413	36474	organic acid metabolic process
	GO:0043436	4.0207e-08	6.2109e-06	167	1662	2413	36474	oxoacid metabolic process
	GO:0019752	4.0207e-08	6.2109e-06	167	1662	2413	36474	carboxylic acid metabolic process
	GO:0009628	4.6513e-08	6.7857e-06	289	3226	2413	36474	response to abiotic stimulus
	GO:0016051	5.3006e-08	7.326e-06	82	668	2413	36474	carbohydrate biosynthetic process
	GO:0044272	8.0272e-08	1.054e-05	40	242	2413	36474	sulfur compound biosynthetic process
	GO:0042221	1.7562e-07	2.1158e-05	431	5193	2413	36474	response to chemical stimulus
	GO:0016137	1.7725e-07	2.1158e-05	42	268	2413	36474	glycoside metabolic process
	GO:0006631	2.3379e-07	2.5863e-05	66	516	2413	36474	fatty acid metabolic process
	GO:0032787	2.3637e-07	2.5863e-05	96	851	2413	36474	monocarboxylic acid metabolic process
	GO:0044262	3.2996e-07	3.4659e-05	146	1456	2413	36474	cellular carbohydrate metabolic process
	GO:0006519	5.311e-07	5.3641e-05	136	1345	2413	36474	cellular amino acid and derivative metabolic process
	GO:0006575	9.4334e-07	9.1749e-05	85	750	2413	36474	cellular amino acid derivative metabolic process
	GO:0009812	1.0693e-06	0.00010028	27	146	2413	36474	flavonoid metabolic process
	GO:0019758	1.2691e-06	0.0001075	19	82	2413	36474	glycosinolate biosynthetic process
	GO:0019761	1.2691e-06	0.0001075	19	82	2413	36474	glucosinolate biosynthetic process
	GO:0016144	1.2691e-06	0.0001075	19	82	2413	36474	S-glycoside biosynthetic process
	GO:0009813	1.4502e-06	0.00011901	25	131	2413	36474	flavonoid biosynthetic process
	GO:0005975	3.1721e-06	0.00025242	189	2065	2413	36474	carbohydrate metabolic process
	GO:0009625	3.7566e-06	0.00029015	18	80	2413	36474	response to insect
	GO:0009753	6.309e-06	0.00047335	53	423	2413	36474	response to jasmonic acid stimulus
	GO:0009411	1.0546e-05	0.0007693	31	202	2413	36474	response to UV
	GO:0006790	1.4525e-05	0.0010309	61	525	2413	36474	sulfur metabolic process
	GO:0009414	2.3602e-05	0.001631	66	591	2413	36474	response to water deprivation
	GO:0005984	2.9509e-05	0.0019869	21	118	2413	36474	disaccharide metabolic process
	GO:0046394	3.3073e-05	0.0021183	85	823	2413	36474	carboxylic acid biosynthetic process
	GO:0016053	3.3073e-05	0.0021183	85	823	2413	36474	organic acid biosynthetic process
	GO:0009415	3.7656e-05	0.0023544	66	600	2413	36474	response to water
	GO:0006633	4.3137e-05	0.0026344	41	321	2413	36474	fatty acid biosynthetic process
	GO:0009962	5.2084e-05	0.0031084	9	28	2413	36474	regulation of flavonoid biosynthetic process
	GO:0009416	7.7421e-05	0.0045179	108	1129	2413	36474	response to light stimulus
	GO:0006952	9.1526e-05	0.005225	198	2308	2413	36474	defense response
	GO:0043455	9.5303e-05	0.0053248	16	83	2413	36474	regulation of secondary metabolic process
	GO:0010286	0.00011649	0.006373	17	93	2413	36474	heat acclimation
	GO:0031408	0.00012328	0.0064796	13	60	2413	36474	oxylipin biosynthetic process
	GO:0009314	0.00012337	0.0064796	110	1168	2413	36474	response to radiation
	GO:0010023	0.00012691	0.0065346	5	9	2413	36474	proanthocyanidin biosynthetic process
	GO:0031407	0.00017443	0.0088086	18	105	2413	36474	oxylipin metabolic process
	GO:0009651	0.00019764	0.0097926	101	1068	2413	36474	response to salt stress
	GO:0009695	0.00032733	0.015079	10	42	2413	36474	jasmonic acid biosynthetic process
	GO:0051707	0.00033177	0.015079	155	1788	2413	36474	response to other organism
	GO:0019757	0.00033304	0.015079	22	149	2413	36474	glycosinolate metabolic process
	GO:0019760	0.00033304	0.015079	22	149	2413	36474	glucosinolate metabolic process
	GO:0016143	0.00033304	0.015079	22	149	2413	36474	S-glycoside metabolic process
	GO:0009694	0.00037406	0.016649	15	84	2413	36474	jasmonic acid metabolic process
	GO:0044264	0.00050699	0.022189	60	584	2413	36474	cellular polysaccharide metabolic process
	GO:0051179	0.00053456	0.023013	314	3990	2413	36474	localization
	GO:0034440	0.00062485	0.026465	15	88	2413	36474	lipid oxidation
	GO:0009072	0.00065129	0.027147	17	107	2413	36474	aromatic amino acid family metabolic process
	GO:0009063	0.00080809	0.033157	17	109	2413	36474	cellular amino acid catabolic process
	GO:0009607	0.00082543	0.033347	157	1853	2413	36474	response to biotic stimulus
	GO:0010033	0.0010334	0.039314	274	3471	2413	36474	response to organic substance
	GO:0009311	0.001056	0.039314	22	162	2413	36474	oligosaccharide metabolic process
	GO:0005976	0.0010608	0.039314	72	751	2413	36474	polysaccharide metabolic process
	GO:0042659	0.0010775	0.039314	4	8	2413	36474	regulation of cell fate specification
	GO:0010061	0.0010775	0.039314	4	8	2413	36474	regulation of trichoblast fate specification
	GO:0051234	0.0010831	0.039314	301	3852	2413	36474	establishment of localization
	GO:0006970	0.0010917	0.039314	104	1162	2413	36474	response to osmotic stress
	GO:0044255	0.0010929	0.039314	102	1136	2413	36474	cellular lipid metabolic process
	GO:0006810	0.0011202	0.039751	297	3798	2413	36474	transport
Up-regulated genes at 28 DAP	GO:0005976	1.1078e-06	0.0024284	67	751	1757	36474	polysaccharide metabolic process
	GO:0008152	4.0947e-06	0.0044878	943	17673	1757	36474	metabolic process
	GO:0005975	7.9147e-06	0.0048186	143	2065	1757	36474	carbohydrate metabolic process
	GO:0044264	8.793e-06	0.0048186	53	584	1757	36474	cellular polysaccharide metabolic process
	GO:0010289	2.7613e-05	0.012105	5	9	1757	36474	homogalacturonan biosynthetic process
	GO:0045488	3.7232e-05	0.013602	28	252	1757	36474	pectin metabolic process
	GO:0048609	9.1868e-05	0.028168	26	238	1757	36474	reproductive process in a multicellular organism
	GO:0071555	0.0001028	0.028168	66	849	1757	36474	cell wall organization
	GO:0032504	0.00013803	0.033618	26	244	1757	36474	multicellular organism reproduction
	GO:0071554	0.00020215	0.044312	81	1121	1757	36474	cell wall organization or biogenesis
Down-regulated genes at 28 DAP	GO:0009699	2.2274e-22	5.0701e-19	79	320	2648	36474	phenylpropanoid biosynthetic process
	GO:0019748	3.9471e-22	5.0701e-19	147	869	2648	36474	secondary metabolic process
	GO:0009698	1.6154e-21	1.3833e-18	88	395	2648	36474	phenylpropanoid metabolic process
	GO:0019438	3.6058e-20	2.3158e-17	101	515	2648	36474	aromatic compound biosynthetic process
	GO:0006575	4.9044e-18	2.5199e-15	124	750	2648	36474	cellular amino acid derivative metabolic process
	GO:0042398	8.1145e-18	3.4744e-15	92	480	2648	36474	cellular amino acid derivative biosynthetic process
	GO:0006725	1.0074e-17	3.6972e-15	137	875	2648	36474	cellular aromatic compound metabolic process
	GO:0006950	8.9372e-16	2.5707e-13	543	5456	2648	36474	response to stress
	GO:0050896	9.0059e-16	2.5707e-13	838	9128	2648	36474	response to stimulus
	GO:0006519	1.4382e-14	3.6948e-12	176	1345	2648	36474	cellular amino acid and derivative metabolic process
	GO:0009813	8.9547e-12	2.0913e-09	35	131	2648	36474	flavonoid biosynthetic process
	GO:0009812	1.28e-11	2.7402e-09	37	146	2648	36474	flavonoid metabolic process
	GO:0042221	4.6776e-10	9.2436e-08	487	5193	2648	36474	response to chemical stimulus
	GO:0044283	8.2787e-10	1.5191e-07	188	1665	2648	36474	small molecule biosynthetic process
	GO:0044281	8.8002e-09	1.5072e-06	354	3667	2648	36474	small molecule metabolic process
	GO:0055114	1.9075e-08	3.0628e-06	206	1940	2648	36474	oxidation reduction
	GO:0009628	6.447e-08	9.7426e-06	312	3226	2648	36474	response to abiotic stimulus
	GO:0042180	2.9058e-07	4.1473e-05	180	1711	2648	36474	cellular ketone metabolic process
	GO:0006558	5.2511e-07	7.1e-05	12	30	2648	36474	L-phenylalanine metabolic process
	GO:0009408	6.2112e-07	7.8487e-05	55	377	2648	36474	response to heat
	GO:0009266	6.5191e-07	7.8487e-05	119	1043	2648	36474	response to temperature stimulus
	GO:0009611	6.7214e-07	7.8487e-05	61	436	2648	36474	response to wounding
	GO:0010344	7.0568e-07	7.8821e-05	8	13	2648	36474	seed oilbody biogenesis
	GO:0009800	1.0407e-06	0.00010694	7	10	2648	36474	cinnamic acid biosynthetic process
	GO:0009803	1.0407e-06	0.00010694	7	10	2648	36474	cinnamic acid metabolic process
	GO:0006979	1.6685e-06	0.00016486	78	621	2648	36474	response to oxidative stress
	GO:0006082	2.5247e-06	0.00024022	171	1665	2648	36474	organic acid metabolic process
	GO:0043436	3.4338e-06	0.00029188	170	1662	2648	36474	oxoacid metabolic process
	GO:0019752	3.4338e-06	0.00029188	170	1662	2648	36474	carboxylic acid metabolic process
	GO:0042659	3.5879e-06	0.00029188	6	8	2648	36474	regulation of cell fate specification
	GO:0010061	3.5879e-06	0.00029188	6	8	2648	36474	regulation of trichoblast fate specification
	GO:0010035	3.6357e-06	0.00029188	139	1306	2648	36474	response to inorganic substance
	GO:0050826	3.782e-06	0.00029442	14	47	2648	36474	response to freezing
	GO:0006914	9.6704e-06	0.00073068	17	71	2648	36474	autophagy
	GO:0006559	1.0231e-05	0.00075098	8	17	2648	36474	L-phenylalanine catabolic process
	GO:0032787	1.2119e-05	0.00086482	96	851	2648	36474	monocarboxylic acid metabolic process
	GO:0042542	1.6715e-05	0.0011606	32	198	2648	36474	response to hydrogen peroxide
	GO:0000302	1.8578e-05	0.001256	41	283	2648	36474	response to reactive oxygen species
	GO:0009415	3.5359e-05	0.0023292	71	600	2648	36474	response to water
	GO:0042660	3.7266e-05	0.002335	5	7	2648	36474	positive regulation of cell fate specification
	GO:0010063	3.7266e-05	0.002335	5	7	2648	36474	positive regulation of trichoblast fate specification
	GO:0009074	3.8706e-05	0.0023675	9	25	2648	36474	aromatic amino acid family catabolic process
	GO:0009753	3.9891e-05	0.0023833	54	423	2648	36474	response to jasmonic acid stimulus
	GO:0010431	4.4898e-05	0.0026214	18	87	2648	36474	seed maturation
	GO:0010453	4.8882e-05	0.0027906	6	11	2648	36474	regulation of cell fate commitment
	GO:0019915	5.5401e-05	0.003094	11	38	2648	36474	lipid storage
	GO:0031407	6.0558e-05	0.00331	20	105	2648	36474	oxylipin metabolic process
	GO:0009414	6.8578e-05	0.0036704	69	591	2648	36474	response to water deprivation
	GO:0009072	7.9826e-05	0.0041268	20	107	2648	36474	aromatic amino acid family metabolic process
	GO:0009808	8.0319e-05	0.0041268	25	150	2648	36474	lignin metabolic process
	GO:0009404	8.7998e-05	0.0043474	15	68	2648	36474	toxin metabolic process
	GO:0009407	8.7998e-05	0.0043474	15	68	2648	36474	toxin catabolic process
	GO:0010876	0.00011102	0.0053813	38	276	2648	36474	lipid localization
	GO:0006631	0.00012414	0.0059056	61	516	2648	36474	fatty acid metabolic process
	GO:0006732	0.00014383	0.0067182	60	508	2648	36474	coenzyme metabolic process
	GO:0009061	0.0001641	0.0075172	7	18	2648	36474	anaerobic respiration
	GO:0006749	0.00016679	0.0075172	22	130	2648	36474	glutathione metabolic process
	GO:0006855	0.00018192	0.008058	21	122	2648	36474	drug transmembrane transport
	GO:0010023	0.00019752	0.0086005	5	9	2648	36474	proanthocyanidin biosynthetic process
	GO:0006970	0.00021054	0.0090147	117	1162	2648	36474	response to osmotic stress
	GO:0045604	0.00026258	0.01088	6	14	2648	36474	regulation of epidermal cell differentiation
	GO:0045682	0.00026258	0.01088	6	14	2648	36474	regulation of epidermis development
	GO:0010286	0.00035019	0.01428	17	93	2648	36474	heat acclimation
	GO:0006518	0.00035647	0.014309	28	193	2648	36474	peptide metabolic process
	GO:0042178	0.00037136	0.014677	5	10	2648	36474	xenobiotic catabolic process
	GO:0015893	0.00040005	0.015572	21	129	2648	36474	drug transport
	GO:0042493	0.00049426	0.018952	21	131	2648	36474	response to drug
	GO:0031669	0.00051895	0.019606	34	257	2648	36474	cellular response to nutrient levels
	GO:0046283	0.0005304	0.019748	11	48	2648	36474	anthocyanin metabolic process
	GO:0009718	0.00054717	0.020081	9	34	2648	36474	anthocyanin biosynthetic process
	GO:0006790	0.0005868	0.021232	59	525	2648	36474	sulfur metabolic process
	GO:0044255	0.00061368	0.021896	112	1136	2648	36474	cellular lipid metabolic process
	GO:0009651	0.0006741	0.023436	106	1068	2648	36474	response to salt stress
	GO:0051186	0.00068096	0.023436	72	674	2648	36474	cofactor metabolic process
	GO:0019439	0.00068419	0.023436	12	57	2648	36474	aromatic compound catabolic process
	GO:0031667	0.00069441	0.023473	37	292	2648	36474	response to nutrient levels
	GO:0031668	0.00072721	0.024262	40	324	2648	36474	cellular response to extracellular stimulus
	GO:0009694	0.00097998	0.032276	15	84	2648	36474	jasmonic acid metabolic process
	GO:0009991	0.0010385	0.033771	43	362	2648	36474	response to extracellular stimulus
	GO:0006952	0.0011014	0.035368	206	2308	2648	36474	defense response
	GO:0010038	0.001166	0.036979	96	967	2648	36474	response to metal ion
	GO:0042594	0.0012334	0.038643	31	239	2648	36474	response to starvation
	GO:0009267	0.0012613	0.039039	29	219	2648	36474	cellular response to starvation
	GO:0071496	0.001303	0.03985	40	334	2648	36474	cellular response to external stimulus
	GO:0015669	0.0015295	0.046226	4	8	2648	36474	gas transport
	GO:0034614	0.0015517	0.046351	19	124	2648	36474	cellular response to reactive oxygen species
	GO:0009819	0.0015767	0.046426	5	13	2648	36474	drought recovery
	GO:0010345	0.0015903	0.046426	9	39	2648	36474	suberin biosynthetic process
Up-regulated genes at 35 DAP	GO:0015979	1.6089e-61	4.4533e-58	151	337	3665	36474	photosynthesis
	GO:0006412	7.5253e-35	1.0415e-31	250	1116	3665	36474	translation
	GO:0019684	2.1285e-32	1.9639e-29	78	174	3665	36474	photosynthesis, light reaction
	GO:0007049	3.2166e-29	2.2259e-26	174	711	3665	36474	cell cycle
	GO:0051301	6.9073e-25	3.8239e-22	127	480	3665	36474	cell division
	GO:0009987	8.8314e-24	4.0742e-21	2248	19536	3665	36474	cellular process
	GO:0006091	3.2897e-23	1.3008e-20	140	579	3665	36474	generation of precursor metabolites and energy
	GO:0044237	5.5759e-22	1.9293e-19	1765	14857	3665	36474	cellular metabolic process
	GO:0009657	2.0453e-19	6.2903e-17	91	331	3665	36474	plastid organization
	GO:0022402	3.9063e-19	1.0813e-16	110	447	3665	36474	cell cycle process
	GO:0022403	2.3356e-17	5.8771e-15	91	354	3665	36474	cell cycle phase
	GO:0009058	3.6645e-17	8.4529e-15	995	7887	3665	36474	biosynthetic process
	GO:0008152	4.463e-17	9.4896e-15	2015	17673	3665	36474	metabolic process
	GO:0000279	5.0043e-17	9.4896e-15	89	346	3665	36474	M phase
	GO:0006996	5.1425e-17	9.4896e-15	315	1981	3665	36474	organelle organization
	GO:0009768	1.5287e-16	2.6447e-14	25	38	3665	36474	photosynthesis, light harvesting in photosystem I
	GO:0033014	4.5401e-16	7.3924e-14	38	87	3665	36474	tetrapyrrole biosynthetic process
	GO:0044249	7.7747e-16	1.1956e-13	958	7631	3665	36474	cellular biosynthetic process
	GO:0009765	1.1482e-15	1.6727e-13	31	61	3665	36474	photosynthesis, light harvesting
	GO:0042254	1.5351e-15	2.1246e-13	112	511	3665	36474	ribosome biogenesis
	GO:0006779	2.1899e-15	2.8865e-13	36	82	3665	36474	porphyrin biosynthetic process
	GO:0015995	2.4139e-15	3.0371e-13	34	74	3665	36474	chlorophyll biosynthetic process
	GO:0051726	5.6853e-15	6.8421e-13	83	335	3665	36474	regulation of cell cycle
	GO:0006261	1.1606e-14	1.3385e-12	37	90	3665	36474	DNA-dependent DNA replication
	GO:0006259	2.7528e-14	3.0479e-12	131	662	3665	36474	DNA metabolic process
	GO:0018130	6.1737e-14	6.5726e-12	66	246	3665	36474	heterocycle biosynthetic process
	GO:0006260	8.1359e-14	8.3408e-12	63	230	3665	36474	DNA replication
	GO:0000280	1.3915e-13	1.3756e-11	54	182	3665	36474	nuclear division
	GO:0000087	1.9918e-13	1.9011e-11	53	178	3665	36474	M phase of mitotic cell cycle
	GO:0044271	2.2842e-13	2.1076e-11	156	861	3665	36474	cellular nitrogen compound biosynthetic process
	GO:0007018	2.773e-13	2.4761e-11	33	80	3665	36474	microtubule-based movement
	GO:0033013	3.5906e-13	3.1059e-11	40	113	3665	36474	tetrapyrrole metabolic process
	GO:0022613	4.5042e-13	3.778e-11	122	623	3665	36474	ribonucleoprotein complex biogenesis
	GO:0007067	5.9963e-13	4.8817e-11	52	177	3665	36474	mitosis
	GO:0006778	9.2522e-13	7.3172e-11	39	111	3665	36474	porphyrin metabolic process
	GO:0048285	9.6187e-13	7.3957e-11	62	236	3665	36474	organelle fission
	GO:0009767	9.986e-13	7.4706e-11	30	70	3665	36474	photosynthetic electron transport chain
	GO:0015994	1.0472e-12	7.6279e-11	36	97	3665	36474	chlorophyll metabolic process
	GO:0000278	1.1152e-12	7.9149e-11	56	202	3665	36474	mitotic cell cycle
	GO:0071103	1.7785e-12	1.2307e-10	41	123	3665	36474	DNA conformation change
	GO:0009658	3.1423e-12	2.1214e-10	64	254	3665	36474	chloroplast organization
	GO:0046148	7.727e-12	5.0925e-10	52	188	3665	36474	pigment biosynthetic process
	GO:0006310	2.884e-11	1.8565e-09	44	149	3665	36474	DNA recombination
	GO:0032544	3.1485e-11	1.9807e-09	15	21	3665	36474	plastid translation
	GO:0022900	3.5682e-11	2.1948e-09	42	139	3665	36474	electron transport chain
	GO:0007059	4.9326e-11	2.9682e-09	32	89	3665	36474	chromosome segregation
	GO:0044085	5.0526e-11	2.9757e-09	256	1715	3665	36474	cellular component biogenesis
	GO:0006270	8.9688e-11	5.172e-09	15	22	3665	36474	DNA-dependent DNA replication initiation
	GO:0016043	2.3272e-10	1.3146e-08	425	3181	3665	36474	cellular component organization
	GO:0042440	4.2539e-10	2.355e-08	54	220	3665	36474	pigment metabolic process
	GO:0005996	5.6744e-10	3.0798e-08	82	405	3665	36474	monosaccharide metabolic process
	GO:0007017	1.2209e-09	6.499e-08	60	264	3665	36474	microtubule-based process
	GO:0044238	4.1527e-09	2.1688e-07	1688	15165	3665	36474	primary metabolic process
	GO:0019253	4.7562e-09	2.438e-07	19	42	3665	36474	reductive pentose-phosphate cycle
	GO:0019685	7.7169e-09	3.8837e-07	19	43	3665	36474	photosynthesis, dark reaction
	GO:0007076	9.4168e-09	4.6546e-07	9	10	3665	36474	mitotic chromosome condensation
	GO:0009314	1.0705e-08	5.1987e-07	178	1168	3665	36474	response to radiation
	GO:0044267	1.5324e-08	7.3133e-07	654	5357	3665	36474	cellular protein metabolic process
	GO:0009735	2.1097e-08	9.8979e-07	88	480	3665	36474	response to cytokinin stimulus
	GO:0006268	2.8085e-08	1.2957e-06	11	16	3665	36474	DNA unwinding involved in replication
	GO:0006323	4.9604e-08	2.2509e-06	24	71	3665	36474	DNA packaging
	GO:0019318	5.8002e-08	2.5895e-06	62	305	3665	36474	hexose metabolic process
	GO:0044260	6.0239e-08	2.6467e-06	1192	10475	3665	36474	cellular macromolecule metabolic process
	GO:0010564	6.5061e-08	2.8139e-06	32	115	3665	36474	regulation of cell cycle process
	GO:0071704	6.7793e-08	2.8364e-06	19	48	3665	36474	organic substance metabolic process
	GO:0015977	6.7793e-08	2.8364e-06	19	48	3665	36474	carbon fixation
	GO:0034645	6.8655e-08	2.8364e-06	631	5198	3665	36474	cellular macromolecule biosynthetic process
	GO:0009059	7.307e-08	2.9744e-06	635	5237	3665	36474	macromolecule biosynthetic process
	GO:0051188	9.5884e-08	3.8465e-06	63	316	3665	36474	cofactor biosynthetic process
	GO:0034641	1.6723e-07	6.6127e-06	760	6427	3665	36474	cellular nitrogen compound metabolic process
	GO:0046394	2.3928e-07	9.1991e-06	129	823	3665	36474	carboxylic acid biosynthetic process
	GO:0016053	2.3928e-07	9.1991e-06	129	823	3665	36474	organic acid biosynthetic process
	GO:0009628	3.518e-07	1.3339e-05	408	3226	3665	36474	response to abiotic stimulus
	GO:0009416	3.5753e-07	1.3374e-05	166	1129	3665	36474	response to light stimulus
	GO:0010583	4.2336e-07	1.5625e-05	22	68	3665	36474	response to cyclopentenone
	GO:0044283	7.502e-07	2.7323e-05	228	1665	3665	36474	small molecule biosynthetic process
	GO:0030261	1.2927e-06	4.6472e-05	9	14	3665	36474	chromosome condensation
	GO:0051186	1.3541e-06	4.8052e-05	107	674	3665	36474	cofactor metabolic process
	GO:0000079	1.3856e-06	4.8548e-05	21	67	3665	36474	regulation of cyclin-dependent protein kinase activity
	GO:0070925	1.4836e-06	5.1331e-05	37	162	3665	36474	organelle assembly
	GO:0046483	1.6154e-06	5.5204e-05	116	748	3665	36474	heterocycle metabolic process
	GO:0006302	1.6423e-06	5.5436e-05	24	84	3665	36474	double-strand break repair
	GO:0006753	1.6932e-06	5.6466e-05	63	342	3665	36474	nucleoside phosphate metabolic process
	GO:0017014	1.9494e-06	6.3482e-05	16	43	3665	36474	protein amino acid nitrosylation
	GO:0018119	1.9494e-06	6.3482e-05	16	43	3665	36474	peptidyl-cysteine S-nitrosylation
	GO:0045841	2.1194e-06	6.8216e-05	10	18	3665	36474	negative regulation of mitotic metaphase/anaphase transition
	GO:0006006	2.2472e-06	7.1498e-05	44	211	3665	36474	glucose metabolic process
	GO:0009117	2.3533e-06	7.4021e-05	62	338	3665	36474	nucleotide metabolic process
	GO:0009773	2.3969e-06	7.4548e-05	13	30	3665	36474	photosynthetic electron transport in photosystem I
	GO:0006807	2.4402e-06	7.5051e-05	771	6644	3665	36474	nitrogen compound metabolic process
	GO:0009165	2.8334e-06	8.6185e-05	43	206	3665	36474	nucleotide biosynthetic process
	GO:0051304	2.9417e-06	8.8507e-05	9	15	3665	36474	chromosome separation
	GO:0043170	3.006e-06	8.9468e-05	1268	11406	3665	36474	macromolecule metabolic process
	GO:0014070	3.4663e-06	0.00010207	22	76	3665	36474	response to organic cyclic substance
	GO:0045839	4.0694e-06	0.00011733	10	19	3665	36474	negative regulation of mitosis
	GO:0051784	4.0694e-06	0.00011733	10	19	3665	36474	negative regulation of nuclear division
	GO:0051321	4.4399e-06	0.0001256	50	258	3665	36474	meiotic cell cycle
	GO:0030071	4.4466e-06	0.0001256	11	23	3665	36474	regulation of mitotic metaphase/anaphase transition
	GO:0045036	4.8295e-06	0.00013503	19	61	3665	36474	protein targeting to chloroplast
	GO:0007346	5.5304e-06	0.00015308	31	132	3665	36474	regulation of mitotic cell cycle
	GO:0009772	6.1209e-06	0.00016775	9	16	3665	36474	photosynthetic electron transport in photosystem II
	GO:0034660	6.514e-06	0.00017677	73	431	3665	36474	ncRNA metabolic process
	GO:0010948	6.7708e-06	0.00018072	14	37	3665	36474	negative regulation of cell cycle process
	GO:0051276	6.7901e-06	0.00018072	101	650	3665	36474	chromosome organization
	GO:0000819	7.4029e-06	0.00019124	10	20	3665	36474	sister chromatid segregation
	GO:0046501	7.4618e-06	0.00019124	11	24	3665	36474	protoporphyrinogen IX metabolic process
	GO:0006782	7.4618e-06	0.00019124	11	24	3665	36474	protoporphyrinogen IX biosynthetic process
	GO:0007088	7.4618e-06	0.00019124	11	24	3665	36474	regulation of mitosis
	GO:0042257	9.3256e-06	0.00023682	26	104	3665	36474	ribosomal subunit assembly
	GO:0034404	1.0075e-05	0.00025124	45	230	3665	36474	nucleobase, nucleoside and nucleotide biosynthetic process
	GO:0034654	1.0075e-05	0.00025124	45	230	3665	36474	nucleobase, nucleoside, nucleotide and nucleic acid biosynthetic process
	GO:0010467	1.0453e-05	0.00025817	616	5256	3665	36474	gene expression
	GO:0065004	1.0552e-05	0.00025817	19	64	3665	36474	protein-DNA complex assembly
	GO:0042180	1.0633e-05	0.00025817	226	1711	3665	36474	cellular ketone metabolic process
	GO:0044281	1.095e-05	0.00026356	444	3667	3665	36474	small molecule metabolic process
	GO:0042026	1.2856e-05	0.00030677	10	21	3665	36474	protein refolding
	GO:0018198	1.3737e-05	0.00032499	25	100	3665	36474	peptidyl-cysteine modification
	GO:0009790	1.3899e-05	0.00032545	142	998	3665	36474	embryonic development
	GO:0006364	1.3991e-05	0.00032545	40	198	3665	36474	rRNA processing
	GO:0019538	1.4486e-05	0.00033415	707	6124	3665	36474	protein metabolic process
	GO:0000724	1.525e-05	0.00034886	18	60	3665	36474	double-strand break repair via homologous recombination
	GO:0043436	1.6993e-05	0.00038242	219	1662	3665	36474	oxoacid metabolic process
	GO:0019752	1.6993e-05	0.00038242	219	1662	3665	36474	carboxylic acid metabolic process
	GO:0016072	1.7892e-05	0.0003994	40	200	3665	36474	rRNA metabolic process
	GO:0006082	1.9079e-05	0.00042249	219	1665	3665	36474	organic acid metabolic process
	GO:0034621	2.0304e-05	0.00044605	100	659	3665	36474	cellular macromolecular complex subunit organization
	GO:0000070	2.1564e-05	0.00046632	9	18	3665	36474	mitotic sister chromatid segregation
	GO:0007349	2.1564e-05	0.00046632	9	18	3665	36474	cellularization
	GO:0042793	2.3534e-05	0.00050499	7	11	3665	36474	transcription from plastid promoter
	GO:0034622	2.5133e-05	0.00053515	92	598	3665	36474	cellular macromolecular complex assembly
	GO:0032392	2.5922e-05	0.00054357	13	36	3665	36474	DNA geometric change
	GO:0032508	2.5922e-05	0.00054357	13	36	3665	36474	DNA duplex unwinding
	GO:0051783	2.9283e-05	0.00060944	11	27	3665	36474	regulation of nuclear division
	GO:0042255	3.019e-05	0.00062362	27	117	3665	36474	ribosome assembly
	GO:0000725	3.18e-05	0.00065202	18	63	3665	36474	recombinational repair
	GO:0006096	3.2944e-05	0.00067052	30	137	3665	36474	glycolysis
	GO:0000075	3.4212e-05	0.00068917	12	32	3665	36474	cell cycle checkpoint
	GO:0007131	3.4359e-05	0.00068917	15	47	3665	36474	reciprocal meiotic recombination
	GO:0006007	3.5709e-05	0.00071109	36	178	3665	36474	glucose catabolic process
	GO:0042168	3.6295e-05	0.00071761	13	37	3665	36474	heme metabolic process
	GO:0009113	3.7309e-05	0.00073135	9	19	3665	36474	purine base biosynthetic process
	GO:0006281	3.7519e-05	0.00073135	63	376	3665	36474	DNA repair
	GO:0055114	3.9017e-05	0.00075523	248	1940	3665	36474	oxidation reduction
	GO:0006783	4.8855e-05	0.0009391	12	33	3665	36474	heme biosynthetic process
	GO:0045038	5.1556e-05	0.0009717	7	12	3665	36474	protein import into chloroplast thylakoid membrane
	GO:0046365	5.1604e-05	0.0009717	36	181	3665	36474	monosaccharide catabolic process
	GO:0019320	5.1604e-05	0.0009717	36	181	3665	36474	hexose catabolic process
	GO:0022607	5.8152e-05	0.0010876	147	1070	3665	36474	cellular component assembly
	GO:0051026	6.1777e-05	0.0011476	9	20	3665	36474	chiasma assembly
	GO:0016572	6.5811e-05	0.0012144	6	9	3665	36474	histone phosphorylation
	GO:0048316	6.9931e-05	0.0012819	154	1134	3665	36474	seed development
	GO:0055086	8.8799e-05	0.0016171	68	426	3665	36474	nucleobase, nucleoside and nucleotide metabolic process
	GO:0032787	9.1312e-05	0.001652	120	851	3665	36474	monocarboxylic acid metabolic process
	GO:0009793	9.2097e-05	0.0016554	117	826	3665	36474	embryonic development ending in seed dormancy
	GO:0006164	9.5933e-05	0.0017132	26	118	3665	36474	purine nucleotide biosynthetic process
	GO:0051327	0.00010458	0.0018437	33	166	3665	36474	M phase of meiotic cell cycle
	GO:0007126	0.00010458	0.0018437	33	166	3665	36474	meiosis
	GO:0034470	0.00011592	0.0020307	54	321	3665	36474	ncRNA processing
	GO:0009240	0.00012077	0.0020893	10	26	3665	36474	isopentenyl diphosphate biosynthetic process
	GO:0046490	0.00012077	0.0020893	10	26	3665	36474	isopentenyl diphosphate metabolic process
	GO:0010109	0.00012618	0.0021694	15	52	3665	36474	regulation of photosynthesis
	GO:0008652	0.00013659	0.0023339	54	323	3665	36474	cellular amino acid biosynthetic process
	GO:0010154	0.00014587	0.0024771	158	1186	3665	36474	fruit development
	GO:0006457	0.00014712	0.0024831	71	457	3665	36474	protein folding
	GO:0015713	0.00015046	0.0025241	6	10	3665	36474	phosphoglycerate transport
	GO:0030490	0.00016084	0.0026819	13	42	3665	36474	maturation of SSU-rRNA
	GO:0046112	0.00017408	0.0028854	12	37	3665	36474	nucleobase biosynthetic process
	GO:0006269	0.00018024	0.0029696	5	7	3665	36474	DNA replication, synthesis of RNA primer
	GO:0005977	0.00018622	0.0029968	7	14	3665	36474	glycogen metabolic process
	GO:0005978	0.00018622	0.0029968	7	14	3665	36474	glycogen biosynthetic process
	GO:0006112	0.00018622	0.0029968	7	14	3665	36474	energy reserve metabolic process
	GO:0035304	0.00018622	0.0029968	7	14	3665	36474	regulation of protein amino acid dephosphorylation
	GO:0010114	0.00020483	0.0032772	24	110	3665	36474	response to red light
	GO:0010212	0.00020947	0.0033322	13	43	3665	36474	response to ionizing radiation
	GO:0031399	0.00021108	0.0033387	18	72	3665	36474	regulation of protein modification process
	GO:0006633	0.00021554	0.0033899	53	321	3665	36474	fatty acid biosynthetic process
	GO:0007093	0.00022719	0.0035329	9	23	3665	36474	mitotic cell cycle checkpoint
	GO:0019682	0.00022719	0.0035329	9	23	3665	36474	glyceraldehyde-3-phosphate metabolic process
	GO:0045786	0.0002313	0.0035768	12	38	3665	36474	negative regulation of cell cycle
	GO:0010218	0.00023404	0.0035919	20	85	3665	36474	response to far red light
	GO:0019252	0.00023487	0.0035919	14	49	3665	36474	starch biosynthetic process
	GO:0005982	0.00024123	0.0036488	22	98	3665	36474	starch metabolic process
	GO:0051052	0.00024123	0.0036488	22	98	3665	36474	regulation of DNA metabolic process
	GO:0010374	0.00024548	0.0036928	19	79	3665	36474	stomatal complex development
	GO:0006974	0.00024751	0.0037034	64	409	3665	36474	response to DNA damage stimulus
	GO:0009084	0.0002507	0.0037109	15	55	3665	36474	glutamine family amino acid biosynthetic process
	GO:0006090	0.0002507	0.0037109	15	55	3665	36474	pyruvate metabolic process
	GO:0009124	0.00025881	0.0038106	17	67	3665	36474	nucleoside monophosphate biosynthetic process
	GO:0006520	0.00028045	0.0041074	101	714	3665	36474	cellular amino acid metabolic process
	GO:0006066	0.00029196	0.0042446	104	740	3665	36474	alcohol metabolic process
	GO:0000910	0.00029289	0.0042446	26	126	3665	36474	cytokinesis
	GO:0008283	0.0002993	0.0042898	23	106	3665	36474	cell proliferation
	GO:0010196	0.00030277	0.0042898	6	11	3665	36474	nonphotochemical quenching
	GO:0051307	0.00030277	0.0042898	6	11	3665	36474	meiotic chromosome separation
	GO:0000462	0.00030376	0.0042898	12	39	3665	36474	maturation of SSU-rRNA from tricistronic rRNA transcript (SSU-rRNA, 5.8S rRNA, LSU-rRNA)
	GO:0043467	0.00030376	0.0042898	12	39	3665	36474	regulation of generation of precursor metabolites and energy
	GO:0006740	0.00031584	0.0043477	16	62	3665	36474	NADPH regeneration
	GO:0071173	0.00031885	0.0043477	7	15	3665	36474	spindle assembly checkpoint
	GO:0071174	0.00031885	0.0043477	7	15	3665	36474	mitotic cell cycle spindle checkpoint
	GO:0042549	0.00031885	0.0043477	7	15	3665	36474	photosystem II stabilization
	GO:0031577	0.00031885	0.0043477	7	15	3665	36474	spindle checkpoint
	GO:0007094	0.00031885	0.0043477	7	15	3665	36474	mitotic cell cycle spindle assembly checkpoint
	GO:0032543	0.00031885	0.0043477	7	15	3665	36474	mitochondrial translation
	GO:0009152	0.00034547	0.0046876	23	107	3665	36474	purine ribonucleotide biosynthetic process
	GO:0006396	0.00035462	0.0047882	122	897	3665	36474	RNA processing
	GO:0031497	0.00038313	0.0051481	15	57	3665	36474	chromatin assembly
	GO:0043933	0.00038516	0.0051504	111	805	3665	36474	macromolecular complex subunit organization
	GO:0046164	0.00040828	0.0054332	36	200	3665	36474	alcohol catabolic process
	GO:0009637	0.00041261	0.0054646	24	115	3665	36474	response to blue light
	GO:0016553	0.00042752	0.005582	8	20	3665	36474	base conversion or substitution editing
	GO:0070828	0.00042752	0.005582	8	20	3665	36474	heterochromatin organization
	GO:0031425	0.00042752	0.005582	8	20	3665	36474	chloroplast RNA processing
	GO:0010342	0.00044065	0.0057264	5	8	3665	36474	cellularization of endosperm
	GO:0009123	0.00045186	0.0058447	17	70	3665	36474	nucleoside monophosphate metabolic process
	GO:0009266	0.00049437	0.0063648	138	1043	3665	36474	response to temperature stimulus
	GO:0065003	0.00050687	0.0064954	103	743	3665	36474	macromolecular complex assembly
	GO:0006189	0.00051773	0.0066041	7	16	3665	36474	'de novo' IMP biosynthetic process
	GO:0033043	0.00054944	0.0069764	33	181	3665	36474	regulation of organelle organization
	GO:0042274	0.00056011	0.0070794	16	65	3665	36474	ribosomal small subunit biogenesis
	GO:0007127	0.00059847	0.0075298	23	111	3665	36474	meiosis I
	GO:0006526	0.00063001	0.0078626	8	21	3665	36474	arginine biosynthetic process
	GO:0045132	0.0006306	0.0078626	10	31	3665	36474	meiotic chromosome segregation
	GO:0006525	0.00065726	0.0081219	9	26	3665	36474	arginine metabolic process
	GO:0045037	0.00065726	0.0081219	9	26	3665	36474	protein import into chloroplast stroma
	GO:0006139	0.00074285	0.0089618	624	5545	3665	36474	nucleobase, nucleoside, nucleotide and nucleic acid metabolic process
	GO:0009126	0.00074466	0.0089618	11	37	3665	36474	purine nucleoside monophosphate metabolic process
	GO:0009127	0.00074466	0.0089618	11	37	3665	36474	purine nucleoside monophosphate biosynthetic process
	GO:0009167	0.00074466	0.0089618	11	37	3665	36474	purine ribonucleoside monophosphate metabolic process
	GO:0009168	0.00074466	0.0089618	11	37	3665	36474	purine ribonucleoside monophosphate biosynthetic process
	GO:0042548	0.00074466	0.0089618	11	37	3665	36474	regulation of photosynthesis, light reaction
	GO:0007167	0.000784	0.009354	34	192	3665	36474	enzyme linked receptor protein signaling pathway
	GO:0007169	0.000784	0.009354	34	192	3665	36474	transmembrane receptor protein tyrosine kinase signaling pathway
	GO:0019288	0.00080401	0.0095515	7	17	3665	36474	isopentenyl diphosphate biosynthetic process, mevalonate-independent pathway
	GO:0009409	0.00082468	0.0097552	100	728	3665	36474	response to cold
	GO:0009089	0.0008986	0.010314	9	27	3665	36474	lysine biosynthetic process via diaminopimelate
	GO:0046451	0.0008986	0.010314	9	27	3665	36474	diaminopimelate metabolic process
	GO:0010389	0.0008986	0.010314	9	27	3665	36474	regulation of G2/M transition of mitotic cell cycle
	GO:0000712	0.0009092	0.010314	5	9	3665	36474	resolution of meiotic recombination intermediates
	GO:0000912	0.0009092	0.010314	5	9	3665	36474	assembly of actomyosin apparatus involved in cell cycle cytokinesis
	GO:0000914	0.0009092	0.010314	5	9	3665	36474	phragmoplast assembly
	GO:0031032	0.0009092	0.010314	5	9	3665	36474	actomyosin structure organization
	GO:0035436	0.0009092	0.010314	5	9	3665	36474	triose phosphate transmembrane transport
	GO:0015714	0.0009092	0.010314	5	9	3665	36474	phosphoenolpyruvate transport
	GO:0015717	0.0009092	0.010314	5	9	3665	36474	triose phosphate transport
	GO:0045861	0.0010138	0.010962	3	3	3665	36474	negative regulation of proteolysis
	GO:0009780	0.0010138	0.010962	3	3	3665	36474	photosynthetic NADP+ reduction
	GO:0018160	0.0010138	0.010962	3	3	3665	36474	peptidyl-pyrromethane cofactor linkage
	GO:0010275	0.0010138	0.010962	3	3	3665	36474	NAD(P)H dehydrogenase complex assembly
	GO:0051352	0.0010138	0.010962	3	3	3665	36474	negative regulation of ligase activity
	GO:0051436	0.0010138	0.010962	3	3	3665	36474	negative regulation of ubiquitin-protein ligase activity involved in mitotic cell cycle
	GO:0051439	0.0010138	0.010962	3	3	3665	36474	regulation of ubiquitin-protein ligase activity involved in mitotic cell cycle
	GO:0051444	0.0010138	0.010962	3	3	3665	36474	negative regulation of ubiquitin-protein ligase activity
	GO:0031397	0.0010138	0.010962	3	3	3665	36474	negative regulation of protein ubiquitination
	GO:0060564	0.0010138	0.010962	3	3	3665	36474	negative regulation of mitotic anaphase-promoting complex activity
	GO:0016048	0.0010138	0.010962	3	3	3665	36474	detection of temperature stimulus
	GO:0032435	0.0010138	0.010962	3	3	3665	36474	negative regulation of proteasomal ubiquitin-dependent protein catabolic process
	GO:0009451	0.0011876	0.012791	33	189	3665	36474	RNA modification
	GO:0009260	0.0012331	0.01323	26	138	3665	36474	ribonucleotide biosynthetic process
	GO:0000027	0.0012424	0.013278	14	57	3665	36474	ribosomal large subunit assembly
	GO:0009064	0.001275	0.013574	23	117	3665	36474	glutamine family amino acid metabolic process
	GO:0042273	0.0013054	0.013845	18	83	3665	36474	ribosomal large subunit biogenesis
	GO:0006333	0.0013229	0.013976	16	70	3665	36474	chromatin assembly or disassembly
	GO:0051174	0.0013374	0.014022	36	213	3665	36474	regulation of phosphorus metabolic process
	GO:0019220	0.0013374	0.014022	36	213	3665	36474	regulation of phosphate metabolic process
	GO:0009791	0.0013743	0.014355	302	2555	3665	36474	post-embryonic development
	GO:0010207	0.0014085	0.014657	10	34	3665	36474	photosystem II assembly
	GO:0009156	0.0014884	0.01543	14	58	3665	36474	ribonucleoside monophosphate biosynthetic process
	GO:0045962	0.0015079	0.015574	6	14	3665	36474	positive regulation of development, heterochronic
	GO:0009668	0.0015556	0.015948	12	46	3665	36474	plastid membrane organization
	GO:0010027	0.0015556	0.015948	12	46	3665	36474	thylakoid membrane organization
	GO:0048608	0.0015787	0.016125	244	2028	3665	36474	reproductive structure development
	GO:0048646	0.0015932	0.01618	48	309	3665	36474	anatomical structure formation involved in morphogenesis
	GO:0009085	0.0015958	0.01618	9	29	3665	36474	lysine biosynthetic process
	GO:0008356	0.0017302	0.017255	8	24	3665	36474	asymmetric cell division
	GO:0000478	0.0017392	0.017255	7	19	3665	36474	endonucleolytic cleavage involved in rRNA processing
	GO:0009088	0.0017392	0.017255	7	19	3665	36474	threonine biosynthetic process
	GO:0046040	0.0017392	0.017255	7	19	3665	36474	IMP metabolic process
	GO:0009263	0.0017392	0.017255	7	19	3665	36474	deoxyribonucleotide biosynthetic process
	GO:0006188	0.0017392	0.017255	7	19	3665	36474	IMP biosynthetic process
	GO:0000028	0.0019006	0.018789	12	47	3665	36474	ribosomal small subunit assembly
	GO:0018193	0.0021029	0.020715	56	378	3665	36474	peptidyl-amino acid modification
	GO:0008610	0.0021262	0.020831	112	854	3665	36474	lipid biosynthetic process
	GO:0009642	0.0021298	0.020831	32	188	3665	36474	response to light intensity
	GO:0009643	0.0023005	0.022286	6	15	3665	36474	photosynthetic acclimation
	GO:0006655	0.0023005	0.022286	6	15	3665	36474	phosphatidylglycerol biosynthetic process
	GO:0006414	0.0023027	0.022286	22	115	3665	36474	translational elongation
	GO:0009262	0.0023225	0.0224	8	25	3665	36474	deoxyribonucleotide metabolic process
	GO:0033205	0.0024412	0.023182	16	74	3665	36474	cell cycle cytokinesis
	GO:0006739	0.0024412	0.023182	16	74	3665	36474	NADP metabolic process
	GO:0000154	0.0024455	0.023182	7	20	3665	36474	rRNA modification
	GO:0046341	0.0024455	0.023182	7	20	3665	36474	CDP-diacylglycerol metabolic process
	GO:0016024	0.0024455	0.023182	7	20	3665	36474	CDP-diacylglycerol biosynthetic process
	GO:0009161	0.002481	0.023438	14	61	3665	36474	ribonucleoside monophosphate metabolic process
	GO:0022618	0.0026056	0.024532	37	229	3665	36474	ribonucleoprotein complex assembly
	GO:0034728	0.0027788	0.026073	12	49	3665	36474	nucleosome organization
	GO:0043489	0.0028056	0.026236	5	11	3665	36474	RNA stabilization
	GO:0006144	0.0028297	0.026372	10	37	3665	36474	purine base metabolic process
	GO:0051053	0.0028508	0.02648	11	43	3665	36474	negative regulation of DNA metabolic process
	GO:0051445	0.0030626	0.028258	8	26	3665	36474	regulation of meiotic cell cycle
	GO:0006566	0.0030626	0.028258	8	26	3665	36474	threonine metabolic process
	GO:0006163	0.0030961	0.028472	26	147	3665	36474	purine nucleotide metabolic process
	GO:0000105	0.0033702	0.030586	6	16	3665	36474	histidine biosynthetic process
	GO:0009075	0.0033702	0.030586	6	16	3665	36474	histidine family amino acid metabolic process
	GO:0009076	0.0033702	0.030586	6	16	3665	36474	histidine family amino acid biosynthetic process
	GO:0006547	0.0033702	0.030586	6	16	3665	36474	histidine metabolic process
	GO:0006334	0.0034614	0.031248	11	44	3665	36474	nucleosome assembly
	GO:0050790	0.0034804	0.031248	60	420	3665	36474	regulation of catalytic activity
	GO:0042044	0.0034996	0.031248	10	38	3665	36474	fluid transport
	GO:0051193	0.0034996	0.031248	10	38	3665	36474	regulation of cofactor metabolic process
	GO:0006833	0.0034996	0.031248	10	38	3665	36474	water transport
	GO:0009309	0.0035257	0.03138	56	387	3665	36474	amine biosynthetic process
	GO:0045859	0.0037111	0.032335	28	164	3665	36474	regulation of protein kinase activity
	GO:0009769	0.0037498	0.032335	3	4	3665	36474	photosynthesis, light harvesting in photosystem II
	GO:0051816	0.0037498	0.032335	3	4	3665	36474	acquisition of nutrients from other organism during symbiotic interaction
	GO:0052093	0.0037498	0.032335	3	4	3665	36474	formation of specialized structure for nutrient acquisition from host
	GO:0052095	0.0037498	0.032335	3	4	3665	36474	formation of specialized structure for nutrient acquisition from other organism involved in symbiotic interaction
	GO:0052096	0.0037498	0.032335	3	4	3665	36474	formation by symbiont of syncytium involving giant cell for nutrient acquisition from host
	GO:0044002	0.0037498	0.032335	3	4	3665	36474	acquisition of nutrients from host
	GO:0044111	0.0037498	0.032335	3	4	3665	36474	development involved in symbiotic interaction
	GO:0044115	0.0037498	0.032335	3	4	3665	36474	development of symbiont involved in interaction with host
	GO:0007631	0.0037498	0.032335	3	4	3665	36474	feeding behavior
	GO:0009150	0.0038374	0.032987	23	127	3665	36474	purine ribonucleotide metabolic process
	GO:0010380	0.0039738	0.033949	8	27	3665	36474	regulation of chlorophyll biosynthetic process
	GO:0032350	0.0039738	0.033949	8	27	3665	36474	regulation of hormone metabolic process
	GO:0007166	0.0040878	0.034815	39	251	3665	36474	cell surface receptor linked signaling pathway
	GO:0019319	0.004333	0.03679	13	58	3665	36474	hexose biosynthetic process
	GO:0044106	0.0043578	0.036888	104	803	3665	36474	cellular amine metabolic process
	GO:0010332	0.0044965	0.037946	7	22	3665	36474	response to gamma radiation
	GO:0050896	0.0045242	0.038064	983	9128	3665	36474	response to stimulus
	GO:0000911	0.0045936	0.03853	14	65	3665	36474	cytokinesis by cell plate formation
	GO:0045003	0.0047699	0.039889	6	17	3665	36474	double-strand break repair via synthesis-dependent strand annealing
	GO:0006081	0.0048451	0.040395	16	79	3665	36474	cellular aldehyde metabolic process
	GO:0051338	0.0049356	0.041026	29	175	3665	36474	regulation of transferase activity
	GO:0006325	0.0050423	0.041654	62	444	3665	36474	chromatin organization
	GO:0006098	0.0050563	0.041654	13	59	3665	36474	pentose-phosphate shunt
	GO:0006140	0.0050563	0.041654	13	59	3665	36474	regulation of nucleotide metabolic process
	GO:0071479	0.0051077	0.041867	4	8	3665	36474	cellular response to ionizing radiation
	GO:0044042	0.0051124	0.041867	50	344	3665	36474	glucan metabolic process
	GO:0043549	0.0052287	0.042693	28	168	3665	36474	regulation of kinase activity
	GO:0015711	0.0052744	0.04294	9	34	3665	36474	organic anion transport
	GO:0033124	0.0055149	0.044635	12	53	3665	36474	regulation of GTP catabolic process
	GO:0043087	0.0055149	0.044635	12	53	3665	36474	regulation of GTPase activity
	GO:0042325	0.0058038	0.046837	29	177	3665	36474	regulation of phosphorylation
	GO:0006631	0.0060743	0.048877	70	516	3665	36474	fatty acid metabolic process
Down-regulated genes at 35 DAP	GO:0019748	9.3054e-24	2.9387e-20	262	869	6056	36474	secondary metabolic process
	GO:0009699	1.5906e-22	2.5115e-19	126	320	6056	36474	phenylpropanoid biosynthetic process
	GO:0009698	9.6766e-22	1.0186e-18	144	395	6056	36474	phenylpropanoid metabolic process
	GO:0019438	2.3418e-19	1.582e-16	168	515	6056	36474	aromatic compound biosynthetic process
	GO:0006725	2.5048e-19	1.582e-16	250	875	6056	36474	cellular aromatic compound metabolic process
	GO:0050896	3.574e-18	1.638e-15	1785	9128	6056	36474	response to stimulus
	GO:0006950	3.6308e-18	1.638e-15	1130	5456	6056	36474	response to stress
	GO:0006575	5.6099e-17	2.2145e-14	215	750	6056	36474	cellular amino acid derivative metabolic process
	GO:0009753	1.4687e-16	5.1535e-14	139	423	6056	36474	response to jasmonic acid stimulus
	GO:0009611	3.9923e-16	1.2608e-13	141	436	6056	36474	response to wounding
	GO:0042398	5.4287e-16	1.5187e-13	151	480	6056	36474	cellular amino acid derivative biosynthetic process
	GO:0006519	5.7709e-16	1.5187e-13	337	1345	6056	36474	cellular amino acid and derivative metabolic process
	GO:0031407	6.4937e-15	1.5775e-12	52	105	6056	36474	oxylipin metabolic process
	GO:0009694	1.6645e-12	3.7303e-10	42	84	6056	36474	jasmonic acid metabolic process
	GO:0042221	1.7718e-12	3.7303e-10	1039	5193	6056	36474	response to chemical stimulus
	GO:0006952	8.037e-11	1.5863e-08	498	2308	6056	36474	defense response
	GO:0044281	8.9848e-11	1.6691e-08	749	3667	6056	36474	small molecule metabolic process
	GO:0006857	1.5754e-10	2.6185e-08	48	115	6056	36474	oligopeptide transport
	GO:0015833	1.5754e-10	2.6185e-08	48	115	6056	36474	peptide transport
	GO:0009809	4.997e-10	7.8902e-08	46	111	6056	36474	lignin biosynthetic process
	GO:0009719	5.7316e-10	8.6193e-08	598	2877	6056	36474	response to endogenous stimulus
	GO:0044283	7.4068e-10	1.0632e-07	370	1665	6056	36474	small molecule biosynthetic process
	GO:0009737	7.8769e-10	1.0815e-07	232	960	6056	36474	response to abscisic acid stimulus
	GO:0071215	1.5056e-09	1.9581e-07	98	328	6056	36474	cellular response to abscisic acid stimulus
	GO:0009415	1.5501e-09	1.9581e-07	157	600	6056	36474	response to water
	GO:0042180	2.1451e-09	2.6055e-07	376	1711	6056	36474	cellular ketone metabolic process
	GO:0009808	2.4921e-09	2.9148e-07	55	150	6056	36474	lignin metabolic process
	GO:0006082	4.956e-09	5.5897e-07	365	1665	6056	36474	organic acid metabolic process
	GO:0009414	5.4389e-09	5.9196e-07	153	591	6056	36474	response to water deprivation
	GO:0043436	5.8109e-09	5.9196e-07	364	1662	6056	36474	oxoacid metabolic process
	GO:0019752	5.8109e-09	5.9196e-07	364	1662	6056	36474	carboxylic acid metabolic process
	GO:0010033	8.6733e-09	8.5595e-07	697	3471	6056	36474	response to organic substance
	GO:0009813	2.5635e-08	2.4532e-06	48	131	6056	36474	flavonoid biosynthetic process
	GO:0009812	5.8414e-08	5.4256e-06	51	146	6056	36474	flavonoid metabolic process
	GO:0055114	1.3641e-07	1.2308e-05	407	1940	6056	36474	oxidation reduction
	GO:0032787	1.6713e-07	1.4661e-05	199	851	6056	36474	monocarboxylic acid metabolic process
	GO:0009607	1.7659e-07	1.5072e-05	390	1853	6056	36474	response to biotic stimulus
	GO:0051707	2.3467e-07	1.9503e-05	377	1788	6056	36474	response to other organism
	GO:0006914	2.9558e-07	2.3934e-05	30	71	6056	36474	autophagy
	GO:0006558	7.1908e-07	5.6771e-05	17	30	6056	36474	L-phenylalanine metabolic process
	GO:0016137	9.559e-07	7.3627e-05	76	268	6056	36474	glycoside metabolic process
	GO:0006631	1.1118e-06	8.36e-05	128	516	6056	36474	fatty acid metabolic process
	GO:0009696	1.813e-06	0.00013092	25	58	6056	36474	salicylic acid metabolic process
	GO:0009738	1.8241e-06	0.00013092	79	286	6056	36474	abscisic acid mediated signaling pathway
	GO:0031408	3.8294e-06	0.00026874	25	60	6056	36474	oxylipin biosynthetic process
	GO:0031667	4.3025e-06	0.0002898	79	292	6056	36474	response to nutrient levels
	GO:0010023	4.4149e-06	0.0002898	8	9	6056	36474	proanthocyanidin biosynthetic process
	GO:0080055	4.4149e-06	0.0002898	8	9	6056	36474	low affinity nitrate transport
	GO:0033473	4.4966e-06	0.0002898	16	30	6056	36474	indoleacetic acid conjugate metabolic process
	GO:0006629	5.4735e-06	0.00034571	336	1622	6056	36474	lipid metabolic process
	GO:0031669	5.8499e-06	0.00036224	71	257	6056	36474	cellular response to nutrient levels
	GO:0006790	7.7702e-06	0.00047189	126	525	6056	36474	sulfur metabolic process
	GO:0016138	9.1651e-06	0.0005461	47	152	6056	36474	glycoside biosynthetic process
	GO:0043086	1.6885e-05	0.00098749	40	125	6056	36474	negative regulation of catalytic activity
	GO:0009800	1.8827e-05	0.0010617	8	10	6056	36474	cinnamic acid biosynthetic process
	GO:0009803	1.8827e-05	0.0010617	8	10	6056	36474	cinnamic acid metabolic process
	GO:0044092	2.1708e-05	0.0011866	48	161	6056	36474	negative regulation of molecular function
	GO:0006970	2.1793e-05	0.0011866	246	1162	6056	36474	response to osmotic stress
	GO:0007154	2.6561e-05	0.0014217	102	418	6056	36474	cell communication
	GO:0009751	2.9019e-05	0.0015274	89	355	6056	36474	response to salicylic acid stimulus
	GO:0009834	3.0111e-05	0.0015588	29	82	6056	36474	secondary cell wall biogenesis
	GO:0051704	3.5572e-05	0.001795	436	2209	6056	36474	multi-organism process
	GO:0010344	3.581e-05	0.001795	9	13	6056	36474	seed oilbody biogenesis
	GO:0009725	3.9242e-05	0.0019363	517	2663	6056	36474	response to hormone stimulus
	GO:0042594	4.6304e-05	0.0022497	64	239	6056	36474	response to starvation
	GO:0009695	5.4534e-05	0.0026093	18	42	6056	36474	jasmonic acid biosynthetic process
	GO:0019439	5.9224e-05	0.0027915	22	57	6056	36474	aromatic compound catabolic process
	GO:0070887	6.2631e-05	0.0029087	357	1785	6056	36474	cellular response to chemical stimulus
	GO:0044272	6.9215e-05	0.0031678	64	242	6056	36474	sulfur compound biosynthetic process
	GO:0015698	7.2605e-05	0.0032755	39	128	6056	36474	inorganic anion transport
	GO:0009267	7.4424e-05	0.0032863	59	219	6056	36474	cellular response to starvation
	GO:0009620	7.4924e-05	0.0032863	140	622	6056	36474	response to fungus
	GO:0019758	8.3711e-05	0.0035248	28	82	6056	36474	glycosinolate biosynthetic process
	GO:0019761	8.3711e-05	0.0035248	28	82	6056	36474	glucosinolate biosynthetic process
	GO:0016144	8.3711e-05	0.0035248	28	82	6056	36474	S-glycoside biosynthetic process
	GO:0009628	8.7751e-05	0.0036463	613	3226	6056	36474	response to abiotic stimulus
	GO:0006559	9.862e-05	0.0040447	10	17	6056	36474	L-phenylalanine catabolic process
	GO:0009850	0.00010088	0.0040844	37	121	6056	36474	auxin metabolic process
	GO:0009991	0.00010449	0.004177	88	362	6056	36474	response to extracellular stimulus
	GO:0034637	0.00011558	0.0045624	124	545	6056	36474	cellular carbohydrate biosynthetic process
	GO:0042126	0.00012044	0.0046218	14	30	6056	36474	nitrate metabolic process
	GO:0042128	0.00012044	0.0046218	14	30	6056	36474	nitrate assimilation
	GO:0031668	0.00012203	0.0046218	80	324	6056	36474	cellular response to extracellular stimulus
	GO:0009119	0.00012415	0.0046218	30	92	6056	36474	ribonucleoside metabolic process
	GO:0006537	0.00012601	0.0046218	5	5	6056	36474	glutamate biosynthetic process
	GO:0019757	0.00012879	0.0046218	43	149	6056	36474	glycosinolate metabolic process
	GO:0019760	0.00012879	0.0046218	43	149	6056	36474	glucosinolate metabolic process
	GO:0016143	0.00012879	0.0046218	43	149	6056	36474	S-glycoside metabolic process
	GO:0009056	0.00014657	0.0051468	478	2479	6056	36474	catabolic process
	GO:0045491	0.00014668	0.0051468	24	68	6056	36474	xylan metabolic process
	GO:0015706	0.00015239	0.0052886	15	34	6056	36474	nitrate transport
	GO:0010410	0.00016543	0.0055933	42	146	6056	36474	hemicellulose metabolic process
	GO:0046942	0.00016608	0.0055933	52	192	6056	36474	carboxylic acid transport
	GO:0009651	0.00016649	0.0055933	222	1068	6056	36474	response to salt stress
	GO:0009308	0.00017495	0.0058157	201	956	6056	36474	amine metabolic process
	GO:0010150	0.00020953	0.0068927	43	152	6056	36474	leaf senescence
	GO:0006979	0.00022566	0.0073468	137	621	6056	36474	response to oxidative stress
	GO:0070592	0.00024416	0.007868	20	54	6056	36474	cell wall polysaccharide biosynthetic process
	GO:0071495	0.00025402	0.0081031	268	1326	6056	36474	cellular response to endogenous stimulus
	GO:0015700	0.00026039	0.0082231	7	10	6056	36474	arsenite transport
	GO:0010431	0.00026306	0.0082253	28	87	6056	36474	seed maturation
	GO:0050826	0.00030459	0.0094304	18	47	6056	36474	response to freezing
	GO:0046503	0.00033484	0.010266	8	13	6056	36474	glycerolipid catabolic process
	GO:0071496	0.00034223	0.010293	80	334	6056	36474	cellular response to external stimulus
	GO:0031347	0.00034223	0.010293	80	334	6056	36474	regulation of defense response
	GO:0080134	0.0003639	0.010842	91	390	6056	36474	regulation of response to stress
	GO:0010149	0.00040822	0.011937	44	161	6056	36474	senescence
	GO:0010260	0.00040822	0.011937	44	161	6056	36474	organ senescence
	GO:0006520	0.00041284	0.011961	153	714	6056	36474	cellular amino acid metabolic process
	GO:0042659	0.00043102	0.012046	6	8	6056	36474	regulation of cell fate specification
	GO:0010061	0.00043102	0.012046	6	8	6056	36474	regulation of trichoblast fate specification
	GO:0030319	0.00043102	0.012046	6	8	6056	36474	cellular di-, tri-valent inorganic anion homeostasis
	GO:0030643	0.00043102	0.012046	6	8	6056	36474	cellular phosphate ion homeostasis
	GO:0009310	0.00045354	0.012564	34	116	6056	36474	amine catabolic process
	GO:0051716	0.00048593	0.013344	531	2813	6056	36474	cellular response to stimulus
	GO:0045492	0.00050817	0.013834	16	41	6056	36474	xylan biosynthetic process
	GO:0009683	0.00055143	0.014738	18	49	6056	36474	indoleacetic acid metabolic process
	GO:0044038	0.00055534	0.014738	20	57	6056	36474	cell wall macromolecule biosynthetic process
	GO:0070589	0.00055534	0.014738	20	57	6056	36474	cellular component macromolecule biosynthetic process
	GO:0015849	0.00062271	0.016388	52	202	6056	36474	organic acid transport
	GO:0009687	0.00065498	0.016954	15	38	6056	36474	abscisic acid metabolic process
	GO:0043288	0.00065498	0.016954	15	38	6056	36474	apocarotenoid metabolic process
	GO:0051179	0.00066123	0.016977	735	3990	6056	36474	localization
	GO:0044248	0.00067286	0.017136	329	1685	6056	36474	cellular catabolic process
	GO:0071310	0.00068155	0.017219	298	1513	6056	36474	cellular response to organic substance
	GO:0031098	0.0006954	0.017429	16	42	6056	36474	stress-activated protein kinase signaling cascade
	GO:0044106	0.0007153	0.017787	168	803	6056	36474	cellular amine metabolic process
	GO:0010383	0.0007405	0.01827	49	189	6056	36474	cell wall polysaccharide metabolic process
	GO:0009821	0.00093946	0.022453	10	21	6056	36474	alkaloid biosynthetic process
	GO:0043449	0.00094033	0.022453	19	55	6056	36474	cellular alkene metabolic process
	GO:0023014	0.00094033	0.022453	19	55	6056	36474	signal transmission via phosphorylation event
	GO:0007243	0.00094033	0.022453	19	55	6056	36474	intracellular protein kinase cascade
	GO:0009116	0.00094561	0.022453	35	125	6056	36474	nucleoside metabolic process
	GO:0048583	0.00097144	0.022839	142	669	6056	36474	regulation of response to stimulus
	GO:0009072	0.00097632	0.022839	31	107	6056	36474	aromatic amino acid family metabolic process
	GO:0044255	0.0010316	0.023953	228	1136	6056	36474	cellular lipid metabolic process
	GO:0009832	0.001051	0.024228	55	221	6056	36474	plant-type cell wall biogenesis
	GO:0042538	0.0011033	0.025247	35	126	6056	36474	hyperosmotic salinity response
	GO:0006865	0.0011157	0.025349	38	140	6056	36474	amino acid transport
	GO:0009064	0.0011355	0.025614	33	117	6056	36474	glutamine family amino acid metabolic process
	GO:0015837	0.0011673	0.026144	39	145	6056	36474	amine transport
	GO:0009074	0.0011895	0.026453	11	25	6056	36474	aromatic amino acid family catabolic process
	GO:0046700	0.0012404	0.027335	23	73	6056	36474	heterocycle catabolic process
	GO:0000165	0.0012515	0.027335	17	48	6056	36474	MAPKKK cascade
	GO:0030002	0.00126	0.027335	7	12	6056	36474	cellular anion homeostasis
	GO:0032870	0.0012637	0.027335	245	1234	6056	36474	cellular response to hormone stimulus
	GO:0009624	0.0014798	0.03179	38	142	6056	36474	response to nematode
	GO:0042445	0.0014956	0.031912	60	249	6056	36474	hormone metabolic process
	GO:0006972	0.0015379	0.032596	39	147	6056	36474	hyperosmotic response
	GO:0010382	0.0015924	0.033525	40	152	6056	36474	cellular cell wall macromolecule metabolic process
	GO:0042981	0.0016436	0.034374	16	45	6056	36474	regulation of apoptosis
	GO:0005975	0.001764	0.036649	392	2065	6056	36474	carbohydrate metabolic process
	GO:0070882	0.0019193	0.039616	79	348	6056	36474	cellular cell wall organization or biogenesis
	GO:0042660	0.0019665	0.040066	5	7	6056	36474	positive regulation of cell fate specification
	GO:0010063	0.0019665	0.040066	5	7	6056	36474	positive regulation of trichoblast fate specification
	GO:0001906	0.0020529	0.041293	30	107	6056	36474	cell killing
	GO:0031640	0.0020529	0.041293	30	107	6056	36474	killing of cells of another organism
	GO:0046131	0.002083	0.041633	13	34	6056	36474	pyrimidine ribonucleoside metabolic process
	GO:0009605	0.0022115	0.043674	140	672	6056	36474	response to external stimulus
	GO:0009820	0.0022127	0.043674	10	23	6056	36474	alkaloid metabolic process
	GO:0042546	0.0023159	0.045427	69	299	6056	36474	cell wall biogenesis
	GO:0009094	0.0023394	0.045604	7	13	6056	36474	L-phenylalanine biosynthetic process
	GO:0010037	0.0023856	0.045937	6	10	6056	36474	response to carbon dioxide
	GO:0044210	0.0023856	0.045937	6	10	6056	36474	'de novo' CTP biosynthetic process
	GO:0051234	0.0024895	0.047364	702	3852	6056	36474	establishment of localization
	GO:0044262	0.0024897	0.047364	282	1456	6056	36474	cellular carbohydrate metabolic process
	GO:0009806	0.0025209	0.047387	11	27	6056	36474	lignan metabolic process
	GO:0009807	0.0025209	0.047387	11	27	6056	36474	lignan biosynthetic process
	GO:0009404	0.0026042	0.048377	21	68	6056	36474	toxin metabolic process
	GO:0009407	0.0026042	0.048377	21	68	6056	36474	toxin catabolic process
	GO:0042219	0.0026492	0.048641	17	51	6056	36474	cellular amino acid derivative catabolic process
	GO:0051260	0.0026492	0.048641	17	51	6056	36474	protein homooligomerization
Up-regulated genes at 42 DAP	GO:0015979	1.0048e-73	2.8657e-70	173	337	4144	36474	photosynthesis
	GO:0019684	4.8367e-44	6.8971e-41	95	174	4144	36474	photosynthesis, light reaction
	GO:0006091	1.6467e-24	1.5654e-21	154	579	4144	36474	generation of precursor metabolites and energy
	GO:0009765	2.848e-21	2.0306e-18	38	61	4144	36474	photosynthesis, light harvesting
	GO:0009767	2.3224e-18	1.3247e-15	38	70	4144	36474	photosynthetic electron transport chain
	GO:0009768	9.8612e-18	4.6874e-15	27	38	4144	36474	photosynthesis, light harvesting in photosystem I
	GO:0006412	1.6371e-17	6.6702e-15	223	1116	4144	36474	translation
	GO:0007049	8.1197e-15	2.8947e-12	152	711	4144	36474	cell cycle
	GO:0051301	1.171e-14	3.7109e-12	114	480	4144	36474	cell division
	GO:0042254	1.3819e-14	3.9412e-12	119	511	4144	36474	ribosome biogenesis
	GO:0022900	5.1159e-13	1.3264e-10	48	139	4144	36474	electron transport chain
	GO:0022613	9.3415e-13	2.2202e-10	132	623	4144	36474	ribonucleoprotein complex biogenesis
	GO:0006323	5.9045e-12	1.2953e-09	31	71	4144	36474	DNA packaging
	GO:0009314	7.5285e-11	1.4916e-08	206	1168	4144	36474	response to radiation
	GO:0009987	7.8449e-11	1.4916e-08	2413	19536	4144	36474	cellular process
	GO:0071103	8.7475e-11	1.5592e-08	41	123	4144	36474	DNA conformation change
	GO:0015995	1.2277e-10	2.0596e-08	30	74	4144	36474	chlorophyll biosynthetic process
	GO:0009416	1.6748e-10	2.6537e-08	199	1129	4144	36474	response to light stimulus
	GO:0032544	1.8372e-10	2.7578e-08	15	21	4144	36474	plastid translation
	GO:0022402	2.4336e-10	3.4703e-08	97	447	4144	36474	cell cycle process
	GO:0000278	4.2564e-10	5.6704e-08	55	202	4144	36474	mitotic cell cycle
	GO:0044085	4.3741e-10	5.6704e-08	278	1715	4144	36474	cellular component biogenesis
	GO:0006779	4.8916e-10	6.0656e-08	31	82	4144	36474	porphyrin biosynthetic process
	GO:0022403	1.2388e-09	1.4721e-07	80	354	4144	36474	cell cycle phase
	GO:0009735	1.3388e-09	1.5273e-07	100	480	4144	36474	response to cytokinin stimulus
	GO:0010583	1.7786e-09	1.951e-07	27	68	4144	36474	response to cyclopentenone
	GO:0009773	2.3505e-09	2.4828e-07	17	30	4144	36474	photosynthetic electron transport in photosystem I
	GO:0000087	2.4931e-09	2.5312e-07	49	178	4144	36474	M phase of mitotic cell cycle
	GO:0051726	2.6433e-09	2.5312e-07	76	335	4144	36474	regulation of cell cycle
	GO:0033014	2.6625e-09	2.5312e-07	31	87	4144	36474	tetrapyrrole biosynthetic process
	GO:0015994	3.2244e-09	2.9665e-07	33	97	4144	36474	chlorophyll metabolic process
	GO:0000279	5.1592e-09	4.5981e-07	77	346	4144	36474	M phase
	GO:0000280	5.5647e-09	4.8093e-07	49	182	4144	36474	nuclear division
	GO:0007067	6.1409e-09	5.1512e-07	48	177	4144	36474	mitosis
	GO:0044237	7.1143e-09	5.7972e-07	1858	14857	4144	36474	cellular metabolic process
	GO:0065004	1.0465e-08	8.2902e-07	25	64	4144	36474	protein-DNA complex assembly
	GO:0008152	1.5885e-08	1.2244e-06	2176	17673	4144	36474	metabolic process
	GO:0014070	2.9767e-08	2.2341e-06	27	76	4144	36474	response to organic cyclic substance
	GO:0009058	3.542e-08	2.5902e-06	1033	7887	4144	36474	biosynthetic process
	GO:0006778	3.8084e-08	2.7154e-06	34	111	4144	36474	porphyrin metabolic process
	GO:0017014	5.7507e-08	3.8142e-06	19	43	4144	36474	protein amino acid nitrosylation
	GO:0018119	5.7507e-08	3.8142e-06	19	43	4144	36474	peptidyl-cysteine S-nitrosylation
	GO:0019685	5.7507e-08	3.8142e-06	19	43	4144	36474	photosynthesis, dark reaction
	GO:0033013	6.2145e-08	4.0281e-06	34	113	4144	36474	tetrapyrrole metabolic process
	GO:0006334	9.0414e-08	5.7303e-06	19	44	4144	36474	nucleosome assembly
	GO:0031497	1.0187e-07	6.3156e-06	22	57	4144	36474	chromatin assembly
	GO:0044249	1.3828e-07	8.3909e-06	996	7631	4144	36474	cellular biosynthetic process
	GO:0048285	1.5292e-07	9.0861e-06	55	236	4144	36474	organelle fission
	GO:0016572	2.2335e-07	1.2916e-05	8	9	4144	36474	histone phosphorylation
	GO:0019253	2.2644e-07	1.2916e-05	18	42	4144	36474	reductive pentose-phosphate cycle
	GO:0046148	3.5037e-07	1.9593e-05	46	188	4144	36474	pigment biosynthetic process
	GO:0006333	3.6818e-07	2.0193e-05	24	70	4144	36474	chromatin assembly or disassembly
	GO:0018198	3.8897e-07	2.0931e-05	30	100	4144	36474	peptidyl-cysteine modification
	GO:0010109	4.1148e-07	2.1732e-05	20	52	4144	36474	regulation of photosynthesis
	GO:0018130	6.3589e-07	3.2974e-05	55	246	4144	36474	heterocycle biosynthetic process
	GO:0034728	6.8874e-07	3.5077e-05	19	49	4144	36474	nucleosome organization
	GO:0009628	7.6411e-07	3.8232e-05	452	3226	4144	36474	response to abiotic stimulus
	GO:0007076	1.0043e-06	4.9384e-05	8	10	4144	36474	mitotic chromosome condensation
	GO:0010564	1.0495e-06	5.0733e-05	32	115	4144	36474	regulation of cell cycle process
	GO:0044271	1.2903e-06	6.1334e-05	144	861	4144	36474	cellular nitrogen compound biosynthetic process
	GO:0007018	1.5324e-06	7.1645e-05	25	80	4144	36474	microtubule-based movement
	GO:0071704	2.386e-06	0.00010802	18	48	4144	36474	organic substance metabolic process
	GO:0015977	2.386e-06	0.00010802	18	48	4144	36474	carbon fixation
	GO:0042440	2.8247e-06	0.00012587	49	220	4144	36474	pigment metabolic process
	GO:0010196	3.3122e-06	0.00014533	8	11	4144	36474	nonphotochemical quenching
	GO:0030261	3.6631e-06	0.00015141	9	14	4144	36474	chromosome condensation
	GO:0005977	3.6631e-06	0.00015141	9	14	4144	36474	glycogen metabolic process
	GO:0005978	3.6631e-06	0.00015141	9	14	4144	36474	glycogen biosynthetic process
	GO:0006112	3.6631e-06	0.00015141	9	14	4144	36474	energy reserve metabolic process
	GO:0006261	4.9115e-06	0.00020011	26	90	4144	36474	DNA-dependent DNA replication
	GO:0042549	8.2287e-06	0.00033054	9	15	4144	36474	photosystem II stabilization
	GO:0006996	1.3702e-05	0.00054274	285	1981	4144	36474	organelle organization
	GO:0019252	1.5182e-05	0.00059314	17	49	4144	36474	starch biosynthetic process
	GO:0006364	2.1347e-05	0.00082273	43	198	4144	36474	rRNA processing
	GO:0005982	2.604e-05	0.00098008	26	98	4144	36474	starch metabolic process
	GO:0009637	2.6117e-05	0.00098008	29	115	4144	36474	response to blue light
	GO:0016072	2.7561e-05	0.0010208	43	200	4144	36474	rRNA metabolic process
	GO:0009657	2.8304e-05	0.0010349	63	331	4144	36474	plastid organization
	GO:0051276	3.4195e-05	0.0012345	108	650	4144	36474	chromosome organization
	GO:0006325	3.6747e-05	0.00131	79	444	4144	36474	chromatin organization
	GO:0046483	4.0931e-05	0.0014412	121	748	4144	36474	heterocycle metabolic process
	GO:0034622	5.0672e-05	0.0017624	100	598	4144	36474	cellular macromolecular complex assembly
	GO:0009409	7.1825e-05	0.002468	117	728	4144	36474	response to cold
	GO:0051783	9.1768e-05	0.0031157	11	27	4144	36474	regulation of nuclear division
	GO:0030071	9.9627e-05	0.0033428	10	23	4144	36474	regulation of mitotic metaphase/anaphase transition
	GO:0006164	0.00011307	0.0037496	28	118	4144	36474	purine nucleotide biosynthetic process
	GO:0009266	0.00014536	0.004765	157	1043	4144	36474	response to temperature stimulus
	GO:0009772	0.00015247	0.0048618	8	16	4144	36474	photosynthetic electron transport in photosystem II
	GO:0044030	0.00015247	0.0048618	8	16	4144	36474	regulation of DNA methylation
	GO:0007088	0.00015342	0.0048618	10	24	4144	36474	regulation of mitosis
	GO:0010218	0.00015643	0.0049025	22	85	4144	36474	response to far red light
	GO:0000819	0.00016208	0.0050245	9	20	4144	36474	sister chromatid segregation
	GO:0009769	0.00016641	0.0050902	4	4	4144	36474	photosynthesis, light harvesting in photosystem II
	GO:0055114	0.00016777	0.0050902	271	1940	4144	36474	oxidation reduction
	GO:0007017	0.00020173	0.0060562	50	264	4144	36474	microtubule-based process
	GO:0010207	0.00022447	0.0066663	12	34	4144	36474	photosystem II assembly
	GO:0034621	0.00022673	0.0066663	105	659	4144	36474	cellular macromolecular complex subunit organization
	GO:0000462	0.00023915	0.0069599	13	39	4144	36474	maturation of SSU-rRNA from tricistronic rRNA transcript (SSU-rRNA, 5.8S rRNA, LSU-rRNA)
	GO:0006633	0.00024498	0.0070574	58	321	4144	36474	fatty acid biosynthetic process
	GO:0090354	0.00025509	0.007275	9	21	4144	36474	regulation of auxin metabolic process
	GO:0034645	0.00028706	0.008053	665	5198	4144	36474	cellular macromolecule biosynthetic process
	GO:0051188	0.00028801	0.008053	57	316	4144	36474	cofactor biosynthetic process
	GO:0007059	0.00031815	0.0087918	22	89	4144	36474	chromosome segregation
	GO:0009059	0.0003206	0.0087918	669	5237	4144	36474	macromolecule biosynthetic process
	GO:0007346	0.00035461	0.0096319	29	132	4144	36474	regulation of mitotic cell cycle
	GO:0065003	0.00037253	0.0099802	115	743	4144	36474	macromolecular complex assembly
	GO:0006260	0.00037443	0.0099802	44	230	4144	36474	DNA replication
	GO:0010075	0.00039612	0.010456	19	73	4144	36474	regulation of meristem growth
	GO:0051329	0.00040329	0.010456	7	14	4144	36474	interphase of mitotic cell cycle
	GO:0035304	0.00040329	0.010456	7	14	4144	36474	regulation of protein amino acid dephosphorylation
	GO:0000070	0.00042033	0.010609	8	18	4144	36474	mitotic sister chromatid segregation
	GO:0045493	0.00042033	0.010609	8	18	4144	36474	xylan catabolic process
	GO:0045841	0.00042033	0.010609	8	18	4144	36474	negative regulation of mitotic metaphase/anaphase transition
	GO:0007167	0.00045797	0.011196	38	192	4144	36474	enzyme linked receptor protein signaling pathway
	GO:0007169	0.00045797	0.011196	38	192	4144	36474	transmembrane receptor protein tyrosine kinase signaling pathway
	GO:0046394	0.0004593	0.011196	125	823	4144	36474	carboxylic acid biosynthetic process
	GO:0016053	0.0004593	0.011196	125	823	4144	36474	organic acid biosynthetic process
	GO:0010114	0.00051483	0.012443	25	110	4144	36474	response to red light
	GO:0030490	0.0005419	0.012987	13	42	4144	36474	maturation of SSU-rRNA
	GO:0042548	0.00054787	0.013021	12	37	4144	36474	regulation of photosynthesis, light reaction
	GO:0007623	0.00058466	0.013781	34	168	4144	36474	circadian rhythm
	GO:0006342	0.00059266	0.013855	20	81	4144	36474	chromatin silencing
	GO:0000478	0.00065391	0.01492	8	19	4144	36474	endonucleolytic cleavage involved in rRNA processing
	GO:0045839	0.00065391	0.01492	8	19	4144	36474	negative regulation of mitosis
	GO:0051784	0.00065391	0.01492	8	19	4144	36474	negative regulation of nuclear division
	GO:0016052	0.000773	0.017497	94	599	4144	36474	carbohydrate catabolic process
	GO:0045912	0.00078596	0.01765	5	8	4144	36474	negative regulation of carbohydrate metabolic process
	GO:0042127	0.00082007	0.018264	23	101	4144	36474	regulation of cell proliferation
	GO:0008356	0.0008261	0.018264	9	24	4144	36474	asymmetric cell division
	GO:0042335	0.00088706	0.019461	13	44	4144	36474	cuticle development
	GO:0043467	0.00093177	0.020148	12	39	4144	36474	regulation of generation of precursor metabolites and energy
	GO:0044283	0.00093253	0.020148	230	1665	4144	36474	small molecule biosynthetic process
	GO:0070828	0.0009818	0.021053	8	20	4144	36474	heterochromatin organization
	GO:0044267	0.0010295	0.021911	676	5357	4144	36474	cellular protein metabolic process
	GO:0000079	0.0010699	0.021923	17	67	4144	36474	regulation of cyclin-dependent protein kinase activity
	GO:0005996	0.0010703	0.021923	67	405	4144	36474	monosaccharide metabolic process
	GO:0090355	0.0010762	0.021923	6	12	4144	36474	positive regulation of auxin metabolic process
	GO:0031221	0.0010762	0.021923	6	12	4144	36474	arabinan metabolic process
	GO:0031222	0.0010762	0.021923	6	12	4144	36474	arabinan catabolic process
	GO:0032352	0.0010762	0.021923	6	12	4144	36474	positive regulation of hormone metabolic process
	GO:0043933	0.0011796	0.02386	120	805	4144	36474	macromolecular complex subunit organization
	GO:0018193	0.0012251	0.024606	63	378	4144	36474	peptidyl-amino acid modification
	GO:0009251	0.0013096	0.025823	21	92	4144	36474	glucan catabolic process
	GO:0034404	0.0013129	0.025823	42	230	4144	36474	nucleobase, nucleoside and nucleotide biosynthetic process
	GO:0034654	0.0013129	0.025823	42	230	4144	36474	nucleobase, nucleoside, nucleotide and nucleic acid biosynthetic process
	GO:0000272	0.0013546	0.026365	56	329	4144	36474	polysaccharide catabolic process
	GO:0016043	0.0013589	0.026365	414	3181	4144	36474	cellular component organization
	GO:0090357	0.0014657	0.027143	3	3	4144	36474	regulation of tryptophan metabolic process
	GO:0090358	0.0014657	0.027143	3	3	4144	36474	positive regulation of tryptophan metabolic process
	GO:0009780	0.0014657	0.027143	3	3	4144	36474	photosynthetic NADP+ reduction
	GO:0071277	0.0014657	0.027143	3	3	4144	36474	cellular response to calcium ion
	GO:0018160	0.0014657	0.027143	3	3	4144	36474	peptidyl-pyrromethane cofactor linkage
	GO:0010275	0.0014657	0.027143	3	3	4144	36474	NAD(P)H dehydrogenase complex assembly
	GO:0016048	0.0014657	0.027143	3	3	4144	36474	detection of temperature stimulus
	GO:0009639	0.0015474	0.028215	61	367	4144	36474	response to red or far red light
	GO:0042742	0.0015819	0.028215	112	750	4144	36474	defense response to bacterium
	GO:0000469	0.0015989	0.028215	9	26	4144	36474	cleavage involved in rRNA processing
	GO:0000461	0.0016027	0.028215	5	9	4144	36474	endonucleolytic cleavage to generate mature 3'-end of SSU-rRNA from (SSU-rRNA, 5.8S rRNA, LSU-rRNA)
	GO:0035436	0.0016027	0.028215	5	9	4144	36474	triose phosphate transmembrane transport
	GO:0015714	0.0016027	0.028215	5	9	4144	36474	phosphoenolpyruvate transport
	GO:0015717	0.0016027	0.028215	5	9	4144	36474	triose phosphate transport
	GO:0048564	0.0016027	0.028215	5	9	4144	36474	photosystem I assembly
	GO:0009606	0.0018241	0.031915	28	139	4144	36474	tropism
	GO:0009152	0.0018642	0.03242	23	107	4144	36474	purine ribonucleotide biosynthetic process
	GO:0051325	0.0020237	0.034836	8	22	4144	36474	interphase
	GO:0010948	0.0020536	0.034836	11	37	4144	36474	negative regulation of cell cycle process
	GO:0010110	0.0020643	0.034836	4	6	4144	36474	regulation of photosynthesis, dark reaction
	GO:0080153	0.0020643	0.034836	4	6	4144	36474	negative regulation of reductive pentose-phosphate cycle
	GO:0080152	0.0020643	0.034836	4	6	4144	36474	regulation of reductive pentose-phosphate cycle
	GO:0006163	0.0021282	0.035703	29	147	4144	36474	purine nucleotide metabolic process
	GO:0010389	0.002159	0.035799	9	27	4144	36474	regulation of G2/M transition of mitotic cell cycle
	GO:0032350	0.002159	0.035799	9	27	4144	36474	regulation of hormone metabolic process
	GO:0044042	0.0023113	0.038103	57	344	4144	36474	glucan metabolic process
	GO:0045814	0.0023679	0.038811	20	90	4144	36474	negative regulation of gene expression, epigenetic
	GO:0010206	0.0028596	0.046377	6	14	4144	36474	photosystem II repair
	GO:0010374	0.002862	0.046377	18	79	4144	36474	stomatal complex development
	GO:0015713	0.0029059	0.046823	5	10	4144	36474	phosphoglycerate transport
	GO:0022607	0.0029427	0.047149	151	1070	4144	36474	cellular component assembly
Down-regulated genes at 42 DAP	GO:0019748	1.122e-23	3.3805e-20	229	869	4991	36474	secondary metabolic process
	GO:0009699	9.5221e-23	1.4345e-19	113	320	4991	36474	phenylpropanoid biosynthetic process
	GO:0009698	8.9248e-22	8.9634e-19	128	395	4991	36474	phenylpropanoid metabolic process
	GO:0006575	2.3018e-20	1.5349e-17	197	750	4991	36474	cellular amino acid derivative metabolic process
	GO:0042398	2.5472e-20	1.5349e-17	143	480	4991	36474	cellular amino acid derivative biosynthetic process
	GO:0050896	3.1058e-18	1.5596e-15	1499	9128	4991	36474	response to stimulus
	GO:0019438	3.805e-18	1.6378e-15	145	515	4991	36474	aromatic compound biosynthetic process
	GO:0006950	5.0915e-16	1.9176e-13	940	5456	4991	36474	response to stress
	GO:0009611	1.1101e-15	3.7164e-13	123	436	4991	36474	response to wounding
	GO:0006725	5.183e-15	1.5616e-12	204	875	4991	36474	cellular aromatic compound metabolic process
	GO:0042221	7.8858e-15	2.0988e-12	892	5193	4991	36474	response to chemical stimulus
	GO:0044281	8.359e-15	2.0988e-12	659	3667	4991	36474	small molecule metabolic process
	GO:0006629	2.5291e-14	5.8617e-12	330	1622	4991	36474	lipid metabolic process
	GO:0006519	7.9696e-13	1.7152e-10	277	1345	4991	36474	cellular amino acid and derivative metabolic process
	GO:0044283	1.3604e-12	2.7326e-10	329	1665	4991	36474	small molecule biosynthetic process
	GO:0006631	3.6486e-12	6.8708e-10	129	516	4991	36474	fatty acid metabolic process
	GO:0009813	3.6344e-11	6.4414e-09	48	131	4991	36474	flavonoid biosynthetic process
	GO:0009812	6.9021e-11	1.1553e-08	51	146	4991	36474	flavonoid metabolic process
	GO:0032787	3.4039e-10	5.3978e-08	182	851	4991	36474	monocarboxylic acid metabolic process
	GO:0009753	5.4796e-10	8.2551e-08	105	423	4991	36474	response to jasmonic acid stimulus
	GO:0055114	9.4917e-10	1.3618e-07	358	1940	4991	36474	oxidation reduction
	GO:0044255	6.7585e-09	9.2561e-07	224	1136	4991	36474	cellular lipid metabolic process
	GO:0042180	8.7773e-09	1.1498e-06	316	1711	4991	36474	cellular ketone metabolic process
	GO:0009719	2.8297e-08	3.3585e-06	493	2877	4991	36474	response to endogenous stimulus
	GO:0006857	2.8981e-08	3.3585e-06	39	115	4991	36474	oligopeptide transport
	GO:0015833	2.8981e-08	3.3585e-06	39	115	4991	36474	peptide transport
	GO:0006082	5.2828e-08	5.8952e-06	304	1665	4991	36474	organic acid metabolic process
	GO:0010033	5.9157e-08	6.2441e-06	580	3471	4991	36474	response to organic substance
	GO:0009628	6.2773e-08	6.2441e-06	543	3226	4991	36474	response to abiotic stimulus
	GO:0043436	6.4244e-08	6.2441e-06	303	1662	4991	36474	oxoacid metabolic process
	GO:0019752	6.4244e-08	6.2441e-06	303	1662	4991	36474	carboxylic acid metabolic process
	GO:0031407	7.0801e-08	6.6664e-06	36	105	4991	36474	oxylipin metabolic process
	GO:0009694	8.3318e-08	7.6072e-06	31	84	4991	36474	jasmonic acid metabolic process
	GO:0009415	1.5719e-07	1.3929e-05	128	600	4991	36474	response to water
	GO:0010345	1.632e-07	1.4049e-05	19	39	4991	36474	suberin biosynthetic process
	GO:0009056	1.9517e-07	1.6335e-05	426	2479	4991	36474	catabolic process
	GO:0009414	3.5435e-07	2.8856e-05	125	591	4991	36474	response to water deprivation
	GO:0009737	4.4114e-07	3.4978e-05	186	960	4991	36474	response to abscisic acid stimulus
	GO:0010431	7.3466e-07	5.6757e-05	30	87	4991	36474	seed maturation
	GO:0006790	9.0648e-07	6.8281e-05	112	525	4991	36474	sulfur metabolic process
	GO:0009607	9.3885e-07	6.8994e-05	325	1853	4991	36474	response to biotic stimulus
	GO:0010023	9.6723e-07	6.9387e-05	8	9	4991	36474	proanthocyanidin biosynthetic process
	GO:0051707	1.2838e-06	8.9957e-05	314	1788	4991	36474	response to other organism
	GO:0006979	1.8251e-06	0.00012362	127	621	4991	36474	response to oxidative stress
	GO:0009408	1.8463e-06	0.00012362	85	377	4991	36474	response to heat
	GO:0042542	1.9251e-06	0.0001261	52	198	4991	36474	response to hydrogen peroxide
	GO:0009808	3.1452e-06	0.00020163	42	150	4991	36474	lignin metabolic process
	GO:0009821	3.7418e-06	0.00023487	12	21	4991	36474	alkaloid biosynthetic process
	GO:0016042	4.6481e-06	0.00028581	80	357	4991	36474	lipid catabolic process
	GO:0009404	5.782e-06	0.00034159	24	68	4991	36474	toxin metabolic process
	GO:0009407	5.782e-06	0.00034159	24	68	4991	36474	toxin catabolic process
	GO:0046503	7.0799e-06	0.00041023	9	13	4991	36474	glycerolipid catabolic process
	GO:0007568	9.3407e-06	0.00053101	59	246	4991	36474	aging
	GO:0070301	1.1577e-05	0.00064593	30	98	4991	36474	cellular response to hydrogen peroxide
	GO:0006633	1.3042e-05	0.00070907	72	321	4991	36474	fatty acid biosynthetic process
	GO:0009820	1.3179e-05	0.00070907	12	23	4991	36474	alkaloid metabolic process
	GO:0006914	1.3461e-05	0.00071154	24	71	4991	36474	autophagy
	GO:0044248	1.6372e-05	0.00085048	290	1685	4991	36474	cellular catabolic process
	GO:0006952	1.7886e-05	0.00091339	384	2308	4991	36474	defense response
	GO:0016137	1.8689e-05	0.0009385	62	268	4991	36474	glycoside metabolic process
	GO:0071215	2.7895e-05	0.0013632	72	328	4991	36474	cellular response to abscisic acid stimulus
	GO:0046394	2.8504e-05	0.0013632	154	823	4991	36474	carboxylic acid biosynthetic process
	GO:0016053	2.8504e-05	0.0013632	154	823	4991	36474	organic acid biosynthetic process
	GO:0009725	2.9439e-05	0.0013859	435	2663	4991	36474	response to hormone stimulus
	GO:0009688	3.8833e-05	0.0017728	12	25	4991	36474	abscisic acid biosynthetic process
	GO:0043289	3.8833e-05	0.0017728	12	25	4991	36474	apocarotenoid biosynthetic process
	GO:0009751	4.1706e-05	0.0018755	76	355	4991	36474	response to salicylic acid stimulus
	GO:0046475	4.7893e-05	0.0020675	5	5	4991	36474	glycerophospholipid catabolic process
	GO:0010149	4.8033e-05	0.0020675	41	161	4991	36474	senescence
	GO:0010260	4.8033e-05	0.0020675	41	161	4991	36474	organ senescence
	GO:0010035	5.2751e-05	0.0022386	228	1306	4991	36474	response to inorganic substance
	GO:0010150	6.0673e-05	0.0025214	39	152	4991	36474	leaf senescence
	GO:0009809	6.109e-05	0.0025214	31	111	4991	36474	lignin biosynthetic process
	GO:0051704	6.6225e-05	0.0026823	364	2209	4991	36474	multi-organism process
	GO:0006970	6.6768e-05	0.0026823	205	1162	4991	36474	response to osmotic stress
	GO:0042744	7.6444e-05	0.0030306	24	78	4991	36474	hydrogen peroxide catabolic process
	GO:0009620	8.4996e-05	0.0033259	119	622	4991	36474	response to fungus
	GO:0070887	9.3834e-05	0.0036246	299	1785	4991	36474	cellular response to chemical stimulus
	GO:0048609	0.00010693	0.0040784	54	238	4991	36474	reproductive process in a multicellular organism
	GO:0030026	0.00011292	0.0042529	10	20	4991	36474	cellular manganese ion homeostasis
	GO:0010143	0.00015251	0.0056729	12	28	4991	36474	cutin biosynthetic process
	GO:0008610	0.00018321	0.0067317	154	854	4991	36474	lipid biosynthetic process
	GO:0042743	0.00018781	0.0068178	27	97	4991	36474	hydrogen peroxide metabolic process
	GO:0009651	0.00020426	0.0073266	187	1068	4991	36474	response to salt stress
	GO:0032504	0.00020978	0.0074362	54	244	4991	36474	multicellular organism reproduction
	GO:0001676	0.00021672	0.0075929	11	25	4991	36474	long-chain fatty acid metabolic process
	GO:0005985	0.00024824	0.008597	21	69	4991	36474	sucrose metabolic process
	GO:0031408	0.0002736	0.009283	19	60	4991	36474	oxylipin biosynthetic process
	GO:0009695	0.00027421	0.009283	15	42	4991	36474	jasmonic acid biosynthetic process
	GO:0051179	0.00028833	0.0096218	618	3990	4991	36474	localization
	GO:0015674	0.00029838	0.0096218	30	115	4991	36474	di-, tri-valent inorganic cation transport
	GO:0009687	0.00030017	0.0096218	14	38	4991	36474	abscisic acid metabolic process
	GO:0043288	0.00030017	0.0096218	14	38	4991	36474	apocarotenoid metabolic process
	GO:0006810	0.00030018	0.0096218	590	3798	4991	36474	transport
	GO:0044272	0.00031276	0.0099196	53	242	4991	36474	sulfur compound biosynthetic process
	GO:0009718	0.00032108	0.010077	13	34	4991	36474	anthocyanin biosynthetic process
	GO:0000302	0.00032874	0.010211	60	283	4991	36474	response to reactive oxygen species
	GO:0051234	0.00034663	0.010657	597	3852	4991	36474	establishment of localization
	GO:0009636	0.00038378	0.01168	27	101	4991	36474	response to toxin
	GO:0006855	0.00039359	0.011859	31	122	4991	36474	drug transmembrane transport
	GO:0046283	0.00042771	0.012759	16	48	4991	36474	anthocyanin metabolic process
	GO:0005984	0.0004792	0.014155	30	118	4991	36474	disaccharide metabolic process
	GO:0034614	0.00053192	0.01556	31	124	4991	36474	cellular response to reactive oxygen species
	GO:0009266	0.00054555	0.015805	180	1043	4991	36474	response to temperature stimulus
	GO:0006749	0.00058411	0.016761	32	130	4991	36474	glutathione metabolic process
	GO:0009116	0.00061594	0.017508	31	125	4991	36474	nucleoside metabolic process
	GO:0002213	0.00066685	0.018778	12	32	4991	36474	defense response to insect
	GO:0000096	0.00068537	0.019121	34	142	4991	36474	sulfur amino acid metabolic process
	GO:0010162	0.00073299	0.020077	14	41	4991	36474	seed dormancy
	GO:0022611	0.00073299	0.020077	14	41	4991	36474	dormancy process
	GO:0042594	0.00075224	0.020391	51	239	4991	36474	response to starvation
	GO:0031667	0.00075798	0.020391	60	292	4991	36474	response to nutrient levels
	GO:0043449	0.00076977	0.020525	17	55	4991	36474	cellular alkene metabolic process
	GO:0016311	0.00085512	0.022601	53	252	4991	36474	dephosphorylation
	GO:0016036	0.00096276	0.025224	28	112	4991	36474	cellular response to phosphate starvation
	GO:0010029	0.0010105	0.026123	27	107	4991	36474	regulation of seed germination
	GO:0034599	0.0010144	0.026123	34	145	4991	36474	cellular response to oxidative stress
	GO:0034755	0.0010318	0.026135	9	21	4991	36474	iron ion transmembrane transport
	GO:0009991	0.0010395	0.026135	71	362	4991	36474	response to extracellular stimulus
	GO:0055071	0.0010409	0.026135	10	25	4991	36474	manganese ion homeostasis
	GO:0008202	0.0010608	0.026352	40	179	4991	36474	steroid metabolic process
	GO:0044242	0.0010741	0.026352	35	151	4991	36474	cellular lipid catabolic process
	GO:0015893	0.0010799	0.026352	31	129	4991	36474	drug transport
	GO:0030258	0.0010845	0.026352	33	140	4991	36474	lipid modification
	GO:0055085	0.0011157	0.026892	146	837	4991	36474	transmembrane transport
	GO:0009119	0.0011437	0.027349	24	92	4991	36474	ribonucleoside metabolic process
	GO:0042278	0.0012362	0.029328	18	62	4991	36474	purine nucleoside metabolic process
	GO:0042938	0.0012675	0.02945	7	14	4991	36474	dipeptide transport
	GO:0006880	0.0012675	0.02945	7	14	4991	36474	intracellular sequestering of iron ion
	GO:0009738	0.0012706	0.02945	58	286	4991	36474	abscisic acid mediated signaling pathway
	GO:0042126	0.0013785	0.031465	11	30	4991	36474	nitrate metabolic process
	GO:0042128	0.0013785	0.031465	11	30	4991	36474	nitrate assimilation
	GO:0042493	0.0014094	0.031929	31	131	4991	36474	response to drug
	GO:0019400	0.0015123	0.033835	18	63	4991	36474	alditol metabolic process
	GO:0044270	0.001516	0.033835	19	68	4991	36474	cellular nitrogen compound catabolic process
	GO:0051762	0.0016601	0.036511	12	35	4991	36474	sesquiterpene biosynthetic process
	GO:0016106	0.0016601	0.036511	12	35	4991	36474	sesquiterpenoid biosynthetic process
	GO:0006800	0.0018324	0.039367	29	122	4991	36474	oxygen and reactive oxygen species metabolic process
	GO:0051716	0.0018466	0.039367	437	2813	4991	36474	cellular response to stimulus
	GO:0030319	0.0018684	0.039367	5	8	4991	36474	cellular di-, tri-valent inorganic anion homeostasis
	GO:0001887	0.0018684	0.039367	5	8	4991	36474	selenium metabolic process
	GO:0030643	0.0018684	0.039367	5	8	4991	36474	cellular phosphate ion homeostasis
	GO:0006556	0.0018684	0.039367	5	8	4991	36474	S-adenosylmethionine biosynthetic process
	GO:0015698	0.0019527	0.040859	30	128	4991	36474	inorganic anion transport
	GO:0030001	0.0020318	0.04222	76	402	4991	36474	metal ion transport
	GO:0042939	0.0020969	0.043273	7	15	4991	36474	tripeptide transport
	GO:0010187	0.0021837	0.044457	12	36	4991	36474	negative regulation of seed germination
	GO:0051241	0.0021837	0.044457	12	36	4991	36474	negative regulation of multicellular organismal process
	GO:0005975	0.0022036	0.044561	327	2065	4991	36474	carbohydrate metabolic process
	GO:0034655	0.0024119	0.047629	13	41	4991	36474	nucleobase, nucleoside, nucleotide and nucleic acid catabolic process
	GO:0034656	0.0024119	0.047629	13	41	4991	36474	nucleobase, nucleoside and nucleotide catabolic process
	GO:0008152	0.0024808	0.047629	2511	17673	4991	36474	metabolic process
	GO:0050832	0.0025471	0.047629	89	487	4991	36474	defense response to fungus
	GO:0046456	0.0025609	0.047629	3	3	4991	36474	icosanoid biosynthetic process
	GO:0002532	0.0025609	0.047629	3	3	4991	36474	production of molecular mediator involved in inflammatory response
	GO:0002538	0.0025609	0.047629	3	3	4991	36474	production of arachidonic acid metabolites involved in inflammatory response
	GO:0002540	0.0025609	0.047629	3	3	4991	36474	leukotriene production involved in inflammatory response
	GO:0006691	0.0025609	0.047629	3	3	4991	36474	leukotriene metabolic process
	GO:0006792	0.0025609	0.047629	3	3	4991	36474	regulation of sulfur utilization
	GO:0019370	0.0025609	0.047629	3	3	4991	36474	leukotriene biosynthetic process
	GO:0015689	0.0025609	0.047629	3	3	4991	36474	molybdate ion transport
	GO:0015812	0.0025609	0.047629	3	3	4991	36474	gamma-aminobutyric acid transport
Up-regulated genes at 49 DAP	GO:0015979	3.1981e-44	1.0448e-40	178	337	6929	36474	photosynthesis
	GO:0005975	1.6094e-24	2.6289e-21	577	2065	6929	36474	carbohydrate metabolic process
	GO:0019684	1.3748e-23	1.4972e-20	92	174	6929	36474	photosynthesis, light reaction
	GO:0044281	5.0745e-21	4.1446e-18	914	3667	6929	36474	small molecule metabolic process
	GO:0006066	2.3911e-20	1.5624e-17	245	740	6929	36474	alcohol metabolic process
	GO:0044283	4.5805e-20	2.4941e-17	466	1665	6929	36474	small molecule biosynthetic process
	GO:0005976	1.8398e-18	8.5867e-16	242	751	6929	36474	polysaccharide metabolic process
	GO:0006091	4.854e-18	1.9822e-15	197	579	6929	36474	generation of precursor metabolites and energy
	GO:0044262	8.872e-18	3.2205e-15	408	1456	6929	36474	cellular carbohydrate metabolic process
	GO:0005996	1.0711e-17	3.4992e-15	150	405	6929	36474	monosaccharide metabolic process
	GO:0008610	4.107e-17	1.2198e-14	263	854	6929	36474	lipid biosynthetic process
	GO:0006629	2.1563e-15	5.8705e-13	435	1622	6929	36474	lipid metabolic process
	GO:0019318	5.7939e-15	1.4561e-12	116	305	6929	36474	hexose metabolic process
	GO:0016051	1.2008e-14	2.8021e-12	209	668	6929	36474	carbohydrate biosynthetic process
	GO:0006633	2.2171e-14	4.8289e-12	119	321	6929	36474	fatty acid biosynthetic process
	GO:0044042	2.7468e-14	5.6085e-12	125	344	6929	36474	glucan metabolic process
	GO:0032787	5.2662e-14	1.012e-11	251	851	6929	36474	monocarboxylic acid metabolic process
	GO:0000271	7.2573e-14	1.3172e-11	118	322	6929	36474	polysaccharide biosynthetic process
	GO:0009765	1.2521e-13	2.153e-11	38	61	6929	36474	photosynthesis, light harvesting
	GO:0051301	2.1737e-13	3.5508e-11	158	480	6929	36474	cell division
	GO:0009768	3.8275e-13	5.9544e-11	28	38	6929	36474	photosynthesis, light harvesting in photosystem I
	GO:0006006	6.1086e-13	9.0713e-11	85	211	6929	36474	glucose metabolic process
	GO:0046394	7.0029e-13	9.5131e-11	240	823	6929	36474	carboxylic acid biosynthetic process
	GO:0016053	7.0029e-13	9.5131e-11	240	823	6929	36474	organic acid biosynthetic process
	GO:0016052	7.2797e-13	9.5131e-11	186	599	6929	36474	carbohydrate catabolic process
	GO:0010583	2.5574e-12	3.2135e-10	39	68	6929	36474	response to cyclopentenone
	GO:0044264	3.4539e-12	4.1792e-10	180	584	6929	36474	cellular polysaccharide metabolic process
	GO:0033692	5.973e-12	6.9692e-10	104	288	6929	36474	cellular polysaccharide biosynthetic process
	GO:0071554	6.3111e-12	7.1098e-10	305	1121	6929	36474	cell wall organization or biogenesis
	GO:0006096	7.3013e-12	7.9511e-10	61	137	6929	36474	glycolysis
	GO:0019320	7.9216e-12	8.0874e-10	74	181	6929	36474	hexose catabolic process
	GO:0046365	7.9216e-12	8.0874e-10	74	181	6929	36474	monosaccharide catabolic process
	GO:0006007	9.1492e-12	9.0577e-10	73	178	6929	36474	glucose catabolic process
	GO:0055114	1.8119e-11	1.741e-09	484	1940	6929	36474	oxidation reduction
	GO:0034637	3.4315e-11	3.2031e-09	167	545	6929	36474	cellular carbohydrate biosynthetic process
	GO:0007049	5.5509e-11	5.0374e-09	206	711	6929	36474	cell cycle
	GO:0006082	8.9586e-11	7.8026e-09	420	1665	6929	36474	organic acid metabolic process
	GO:0042180	9.0755e-11	7.8026e-09	430	1711	6929	36474	cellular ketone metabolic process
	GO:0043436	1.025e-10	8.3715e-09	419	1662	6929	36474	oxoacid metabolic process
	GO:0019752	1.025e-10	8.3715e-09	419	1662	6929	36474	carboxylic acid metabolic process
	GO:0014070	2.4668e-10	1.9656e-08	39	76	6929	36474	response to organic cyclic substance
	GO:0046164	2.6596e-10	2.0688e-08	76	200	6929	36474	alcohol catabolic process
	GO:0006694	3.936e-10	2.9904e-08	52	118	6929	36474	steroid biosynthetic process
	GO:0044255	7.9685e-10	5.9166e-08	298	1136	6929	36474	cellular lipid metabolic process
	GO:0071555	8.491e-10	6.1644e-08	233	849	6929	36474	cell wall organization
	GO:0009416	1.4961e-09	1.0626e-07	295	1129	6929	36474	response to light stimulus
	GO:0006631	1.5512e-09	1.0782e-07	154	516	6929	36474	fatty acid metabolic process
	GO:0009314	2.001e-09	1.3619e-07	303	1168	6929	36474	response to radiation
	GO:0030243	2.6896e-09	1.7932e-07	51	120	6929	36474	cellulose metabolic process
	GO:0007166	3.1162e-09	2.0361e-07	87	251	6929	36474	cell surface receptor linked signaling pathway
	GO:0007167	3.9396e-09	2.4751e-07	71	192	6929	36474	enzyme linked receptor protein signaling pathway
	GO:0007169	3.9396e-09	2.4751e-07	71	192	6929	36474	transmembrane receptor protein tyrosine kinase signaling pathway
	GO:0009767	4.9444e-09	3.0478e-07	35	70	6929	36474	photosynthetic electron transport chain
	GO:0044275	7.6888e-09	4.6517e-07	143	481	6929	36474	cellular carbohydrate catabolic process
	GO:0006073	8.5534e-09	5.0807e-07	93	279	6929	36474	cellular glucan metabolic process
	GO:0048513	1.3207e-08	7.7047e-07	497	2090	6929	36474	organ development
	GO:0048731	1.4108e-08	8.0863e-07	497	2091	6929	36474	system development
	GO:0046483	1.5913e-08	8.9633e-07	204	748	6929	36474	heterocycle metabolic process
	GO:0015849	1.8402e-08	1.019e-06	72	202	6929	36474	organic acid transport
	GO:0009250	2.5808e-08	1.4052e-06	60	159	6929	36474	glucan biosynthetic process
	GO:0015994	3.4265e-08	1.8351e-06	42	97	6929	36474	chlorophyll metabolic process
	GO:0018130	6.2714e-08	3.3046e-06	82	246	6929	36474	heterocycle biosynthetic process
	GO:0010374	6.5601e-08	3.4019e-06	36	79	6929	36474	stomatal complex development
	GO:0042440	7.9802e-08	4.0737e-06	75	220	6929	36474	pigment metabolic process
	GO:0044282	1.7769e-07	8.9308e-06	136	474	6929	36474	small molecule catabolic process
	GO:0016125	1.8885e-07	9.3478e-06	48	123	6929	36474	sterol metabolic process
	GO:0016126	2.1041e-07	1.026e-05	32	69	6929	36474	sterol biosynthetic process
	GO:0046148	3.1687e-07	1.5224e-05	65	188	6929	36474	pigment biosynthetic process
	GO:0006778	3.5785e-07	1.6943e-05	44	111	6929	36474	porphyrin metabolic process
	GO:0046165	3.7724e-07	1.7606e-05	59	166	6929	36474	alcohol biosynthetic process
	GO:0007017	4.1962e-07	1.9309e-05	84	264	6929	36474	microtubule-based process
	GO:0015995	4.2574e-07	1.9318e-05	33	74	6929	36474	chlorophyll biosynthetic process
	GO:0019685	4.4309e-07	1.983e-05	23	43	6929	36474	photosynthesis, dark reaction
	GO:0009888	4.5164e-07	1.9939e-05	230	897	6929	36474	tissue development
	GO:0008202	5.451e-07	2.3744e-05	62	179	6929	36474	steroid metabolic process
	GO:0010588	6.0829e-07	2.6148e-05	20	35	6929	36474	cotyledon vascular tissue pattern formation
	GO:0033013	6.4413e-07	2.7329e-05	44	113	6929	36474	tetrapyrrole metabolic process
	GO:0009628	6.6897e-07	2.802e-05	718	3226	6929	36474	response to abiotic stimulus
	GO:0046942	7.4495e-07	3.0807e-05	65	192	6929	36474	carboxylic acid transport
	GO:0010103	7.693e-07	3.1416e-05	24	47	6929	36474	stomatal complex morphogenesis
	GO:0000087	1.0095e-06	4.0717e-05	61	178	6929	36474	M phase of mitotic cell cycle
	GO:0051726	1.0362e-06	4.1286e-05	100	335	6929	36474	regulation of cell cycle
	GO:0007018	1.1301e-06	4.4355e-05	34	80	6929	36474	microtubule-based movement
	GO:0048856	1.1404e-06	4.4355e-05	845	3863	6929	36474	anatomical structure development
	GO:0010087	1.1665e-06	4.4836e-05	47	126	6929	36474	phloem or xylem histogenesis
	GO:0019253	1.2627e-06	4.7967e-05	22	42	6929	36474	reductive pentose-phosphate cycle
	GO:0046364	1.4356e-06	5.391e-05	39	98	6929	36474	monosaccharide biosynthetic process
	GO:0007067	1.8505e-06	6.8699e-05	60	177	6929	36474	mitosis
	GO:0010383	1.9807e-06	7.2709e-05	63	189	6929	36474	cell wall polysaccharide metabolic process
	GO:0006779	2.2268e-06	8.0834e-05	34	82	6929	36474	porphyrin biosynthetic process
	GO:0000280	2.3303e-06	8.3661e-05	61	182	6929	36474	nuclear division
	GO:0048507	2.6929e-06	9.5629e-05	102	350	6929	36474	meristem development
	GO:0009637	3.0281e-06	0.00010638	43	115	6929	36474	response to blue light
	GO:0007623	3.1972e-06	0.00011112	57	168	6929	36474	circadian rhythm
	GO:0033014	3.6384e-06	0.00012512	35	87	6929	36474	tetrapyrrole biosynthetic process
	GO:0051186	4.6102e-06	0.00015689	175	674	6929	36474	cofactor metabolic process
	GO:0009987	4.7895e-06	0.00016131	3877	19536	6929	36474	cellular process
	GO:0000272	4.9035e-06	0.00016347	96	329	6929	36474	polysaccharide catabolic process
	GO:0009773	5.0156e-06	0.00016552	17	30	6929	36474	photosynthetic electron transport in photosystem I
	GO:0000278	5.279e-06	0.00017246	65	202	6929	36474	mitotic cell cycle
	GO:0048646	5.6638e-06	0.00018146	91	309	6929	36474	anatomical structure formation involved in morphogenesis
	GO:0009251	5.6654e-06	0.00018146	36	92	6929	36474	glucan catabolic process
	GO:0006865	5.7408e-06	0.00018176	49	140	6929	36474	amino acid transport
	GO:0010218	5.7859e-06	0.00018176	34	85	6929	36474	response to far red light
	GO:0019319	6.2001e-06	0.00019291	26	58	6929	36474	hexose biosynthetic process
	GO:0044036	7.2154e-06	0.00022238	72	232	6929	36474	cell wall macromolecule metabolic process
	GO:0080060	7.3587e-06	0.00022468	11	15	6929	36474	integument development
	GO:0010089	7.6668e-06	0.00023192	30	72	6929	36474	xylem development
	GO:0065009	8.1958e-06	0.00024565	131	484	6929	36474	regulation of molecular function
	GO:0009225	1.0253e-05	0.00030452	39	105	6929	36474	nucleotide-sugar metabolic process
	GO:0022621	1.6955e-05	0.00049236	180	711	6929	36474	shoot system development
	GO:0048367	1.6955e-05	0.00049236	180	711	6929	36474	shoot development
	GO:0015837	1.703e-05	0.00049236	49	145	6929	36474	amine transport
	GO:0000910	1.7869e-05	0.0005121	44	126	6929	36474	cytokinesis
	GO:0009226	1.8616e-05	0.00052886	23	51	6929	36474	nucleotide-sugar biosynthetic process
	GO:0071704	2.0569e-05	0.00057436	22	48	6929	36474	organic substance metabolic process
	GO:0015977	2.0569e-05	0.00057436	22	48	6929	36474	carbon fixation
	GO:0050790	2.6594e-05	0.00073412	114	420	6929	36474	regulation of catalytic activity
	GO:0010192	2.674e-05	0.00073412	16	30	6929	36474	mucilage biosynthetic process
	GO:0008152	2.7181e-05	0.00074001	3509	17673	6929	36474	metabolic process
	GO:0022402	2.843e-05	0.0007676	120	447	6929	36474	cell cycle process
	GO:0005982	2.9115e-05	0.00077966	36	98	6929	36474	starch metabolic process
	GO:0019252	3.0652e-05	0.00081415	22	49	6929	36474	starch biosynthetic process
	GO:0048511	3.1011e-05	0.00081703	62	200	6929	36474	rhythmic process
	GO:0017014	3.7277e-05	0.00096654	20	43	6929	36474	protein amino acid nitrosylation
	GO:0018119	3.7277e-05	0.00096654	20	43	6929	36474	peptidyl-cysteine S-nitrosylation
	GO:0044092	3.9024e-05	0.0010039	52	161	6929	36474	negative regulation of molecular function
	GO:0019748	3.9932e-05	0.0010128	212	869	6929	36474	secondary metabolic process
	GO:0031221	4.0302e-05	0.0010128	9	12	6929	36474	arabinan metabolic process
	GO:0031222	4.0302e-05	0.0010128	9	12	6929	36474	arabinan catabolic process
	GO:0033205	4.2986e-05	0.001072	29	74	6929	36474	cell cycle cytokinesis
	GO:0000079	4.3815e-05	0.0010844	27	67	6929	36474	regulation of cyclin-dependent protein kinase activity
	GO:0010051	4.4595e-05	0.0010954	46	138	6929	36474	xylem and phloem pattern formation
	GO:0009606	5.4491e-05	0.0013285	46	139	6929	36474	tropism
	GO:0010191	5.6174e-05	0.0013594	20	44	6929	36474	mucilage metabolic process
	GO:0008299	5.894e-05	0.0014159	69	233	6929	36474	isoprenoid biosynthetic process
	GO:0003002	5.952e-05	0.0014194	78	271	6929	36474	regionalization
	GO:0016129	6.4929e-05	0.0015261	22	51	6929	36474	phytosteroid biosynthetic process
	GO:0016132	6.4929e-05	0.0015261	22	51	6929	36474	brassinosteroid biosynthetic process
	GO:0010016	6.9192e-05	0.0015834	112	420	6929	36474	shoot morphogenesis
	GO:0007389	6.9247e-05	0.0015834	88	315	6929	36474	pattern specification process
	GO:0010223	6.9307e-05	0.0015834	13	23	6929	36474	secondary shoot formation
	GO:0010346	6.9307e-05	0.0015834	13	23	6929	36474	shoot formation
	GO:0042362	7.1743e-05	0.0016054	17	35	6929	36474	fat-soluble vitamin biosynthetic process
	GO:0010052	7.1743e-05	0.0016054	17	35	6929	36474	guard cell differentiation
	GO:0006775	7.1743e-05	0.0016054	17	35	6929	36474	fat-soluble vitamin metabolic process
	GO:0009653	7.5511e-05	0.0016782	342	1495	6929	36474	anatomical structure morphogenesis
	GO:0030245	8.3125e-05	0.0018349	20	45	6929	36474	cellulose catabolic process
	GO:0050896	8.7381e-05	0.0019159	1857	9128	6929	36474	response to stimulus
	GO:0010075	9.0396e-05	0.0019688	28	73	6929	36474	regulation of meristem growth
	GO:0030244	9.4735e-05	0.0020468	26	66	6929	36474	cellulose biosynthetic process
	GO:0006720	9.5228e-05	0.0020468	76	266	6929	36474	isoprenoid metabolic process
	GO:0010410	9.7678e-05	0.0020857	47	146	6929	36474	hemicellulose metabolic process
	GO:0048437	0.00010226	0.0021639	108	406	6929	36474	floral organ development
	GO:0043467	0.00010266	0.0021639	18	39	6929	36474	regulation of generation of precursor metabolites and energy
	GO:0009958	0.00012986	0.0027176	22	53	6929	36474	positive gravitropism
	GO:0009886	0.0001306	0.0027176	78	277	6929	36474	post-embryonic morphogenesis
	GO:0010817	0.0001379	0.0028514	106	400	6929	36474	regulation of hormone levels
	GO:0023052	0.00014363	0.0029513	587	2707	6929	36474	signaling
	GO:0042127	0.00014614	0.0029841	35	101	6929	36474	regulation of cell proliferation
	GO:0010196	0.00016051	0.003257	8	11	6929	36474	nonphotochemical quenching
	GO:0048285	0.0001638	0.0033034	68	236	6929	36474	organelle fission
	GO:0044271	0.00016537	0.0033145	206	861	6929	36474	cellular nitrogen compound biosynthetic process
	GO:0045491	0.00016877	0.0033558	26	68	6929	36474	xylan metabolic process
	GO:0009058	0.00016949	0.0033558	1610	7887	6929	36474	biosynthetic process
	GO:0009755	0.00018212	0.0035842	260	1118	6929	36474	hormone-mediated signaling pathway
	GO:0042335	0.00019826	0.0038786	19	44	6929	36474	cuticle development
	GO:0009624	0.00020302	0.003948	45	142	6929	36474	response to nematode
	GO:0016109	0.00021004	0.0040365	21	51	6929	36474	tetraterpenoid biosynthetic process
	GO:0016117	0.00021004	0.0040365	21	51	6929	36474	carotenoid biosynthetic process
	GO:0009725	0.00021451	0.0040984	576	2663	6929	36474	response to hormone stimulus
	GO:0010289	0.00022313	0.0042137	7	9	6929	36474	homogalacturonan biosynthetic process
	GO:0015714	0.00022313	0.0042137	7	9	6929	36474	phosphoenolpyruvate transport
	GO:0010073	0.00022842	0.0042889	62	213	6929	36474	meristem maintenance
	GO:0006740	0.00023799	0.0044429	24	62	6929	36474	NADPH regeneration
	GO:0023033	0.00024019	0.0044586	442	2005	6929	36474	signaling pathway
	GO:0009629	0.000245	0.0045222	43	135	6929	36474	response to gravity
	GO:0016114	0.00025178	0.0045392	53	176	6929	36474	terpenoid biosynthetic process
	GO:0005977	0.00025295	0.0045392	9	14	6929	36474	glycogen metabolic process
	GO:0005978	0.00025295	0.0045392	9	14	6929	36474	glycogen biosynthetic process
	GO:0006112	0.00025295	0.0045392	9	14	6929	36474	energy reserve metabolic process
	GO:0042044	0.00025426	0.0045392	17	38	6929	36474	fluid transport
	GO:0006833	0.00025426	0.0045392	17	38	6929	36474	water transport
	GO:0032870	0.00025606	0.0045465	283	1234	6929	36474	cellular response to hormone stimulus
	GO:0009719	0.00026252	0.0046359	618	2877	6929	36474	response to endogenous stimulus
	GO:0018198	0.00027242	0.0047849	34	100	6929	36474	peptidyl-cysteine modification
	GO:0006269	0.000275	0.0048044	6	7	6929	36474	DNA replication, synthesis of RNA primer
	GO:0006721	0.00027993	0.0048646	60	206	6929	36474	terpenoid metabolic process
	GO:0048508	0.00029025	0.0050173	26	70	6929	36474	embryonic meristem development
	GO:0009630	0.00029404	0.0050559	39	120	6929	36474	gravitropism
	GO:0016108	0.00031577	0.0053684	24	63	6929	36474	tetraterpenoid metabolic process
	GO:0016116	0.00031577	0.0053684	24	63	6929	36474	carotenoid metabolic process
	GO:0010065	0.00031714	0.0053684	10	17	6929	36474	primary meristem tissue development
	GO:0009110	0.00035429	0.0059401	41	129	6929	36474	vitamin biosynthetic process
	GO:0043086	0.00035527	0.0059401	40	125	6929	36474	negative regulation of catalytic activity
	GO:0051188	0.00035637	0.0059401	85	316	6929	36474	cofactor biosynthetic process
	GO:0000038	0.00039459	0.0065438	21	53	6929	36474	very long-chain fatty acid metabolic process
	GO:0044209	0.00040092	0.0066152	8	12	6929	36474	AMP salvage
	GO:0048569	0.00044669	0.0073333	146	595	6929	36474	post-embryonic organ development
	GO:0032502	0.0004668	0.0076252	1098	5313	6929	36474	developmental process
	GO:0022900	0.00049261	0.0080067	43	139	6929	36474	electron transport chain
	GO:0009809	0.00051403	0.0083136	36	111	6929	36474	lignin biosynthetic process
	GO:0000911	0.00054062	0.0087006	24	65	6929	36474	cytokinesis by cell plate formation
	GO:0045493	0.00059209	0.0094822	10	18	6929	36474	xylan catabolic process
	GO:0043094	0.00059646	0.0095056	49	165	6929	36474	cellular metabolic compound salvage
	GO:0042548	0.00061173	0.0096609	16	37	6929	36474	regulation of photosynthesis, light reaction
	GO:0051322	0.00061212	0.0096609	11	21	6929	36474	anaphase
	GO:0015713	0.00062102	0.0097542	7	10	6929	36474	phosphoglycerate transport
	GO:0048645	0.00071272	0.011141	30	89	6929	36474	organ formation
	GO:0022403	0.00072271	0.011243	92	354	6929	36474	cell cycle phase
	GO:0009064	0.0007426	0.011444	37	117	6929	36474	glutamine family amino acid metabolic process
	GO:0006725	0.00074261	0.011444	204	875	6929	36474	cellular aromatic compound metabolic process
	GO:0009698	0.00075145	0.011526	101	395	6929	36474	phenylpropanoid metabolic process
	GO:0006739	0.00078023	0.011911	26	74	6929	36474	NADP metabolic process
	GO:0010109	0.00084266	0.012805	20	52	6929	36474	regulation of photosynthesis
	GO:0009699	0.00086573	0.013004	84	320	6929	36474	phenylpropanoid biosynthetic process
	GO:0009799	0.00086839	0.013004	8	13	6929	36474	specification of symmetry
	GO:0010067	0.00086839	0.013004	8	13	6929	36474	procambium histogenesis
	GO:0048359	0.0008717	0.013004	16	38	6929	36474	mucilage metabolic process involved seed coat development
	GO:0010114	0.0008992	0.013353	35	110	6929	36474	response to red light
	GO:0010033	0.00093046	0.013755	729	3471	6929	36474	response to organic substance
	GO:0016128	0.00094117	0.013788	25	71	6929	36474	phytosteroid metabolic process
	GO:0016131	0.00094117	0.013788	25	71	6929	36474	brassinosteroid metabolic process
	GO:0009735	0.00095379	0.013911	119	480	6929	36474	response to cytokinin stimulus
	GO:0009409	0.00099398	0.014433	172	728	6929	36474	response to cold
	GO:0006013	0.0010148	0.01467	11	22	6929	36474	mannose metabolic process
	GO:0048481	0.0010541	0.015171	37	119	6929	36474	ovule development
	GO:0071669	0.0010932	0.015664	106	422	6929	36474	plant-type cell wall organization or biogenesis
	GO:0006766	0.0010999	0.015691	43	144	6929	36474	vitamin metabolic process
	GO:0045488	0.0011848	0.016829	68	252	6929	36474	pectin metabolic process
	GO:0022610	0.0012197	0.017176	16	39	6929	36474	biological adhesion
	GO:0007155	0.0012197	0.017176	16	39	6929	36474	cell adhesion
	GO:0019676	0.0012482	0.017355	5	6	6929	36474	ammonia assimilation cycle
	GO:0055129	0.0012482	0.017355	5	6	6929	36474	L-proline biosynthetic process
	GO:0009734	0.0012786	0.017355	80	306	6929	36474	auxin mediated signaling pathway
	GO:0051816	0.0013015	0.017355	4	4	6929	36474	acquisition of nutrients from other organism during symbiotic interaction
	GO:0052093	0.0013015	0.017355	4	4	6929	36474	formation of specialized structure for nutrient acquisition from host
	GO:0052095	0.0013015	0.017355	4	4	6929	36474	formation of specialized structure for nutrient acquisition from other organism involved in symbiotic interaction
	GO:0052096	0.0013015	0.017355	4	4	6929	36474	formation by symbiont of syncytium involving giant cell for nutrient acquisition from host
	GO:0044002	0.0013015	0.017355	4	4	6929	36474	acquisition of nutrients from host
	GO:0044111	0.0013015	0.017355	4	4	6929	36474	development involved in symbiotic interaction
	GO:0044115	0.0013015	0.017355	4	4	6929	36474	development of symbiont involved in interaction with host
	GO:0080006	0.0013015	0.017355	4	4	6929	36474	internode patterning
	GO:0048457	0.0013015	0.017355	4	4	6929	36474	floral whorl morphogenesis
	GO:0007631	0.0013015	0.017355	4	4	6929	36474	feeding behavior
	GO:0009117	0.0013469	0.017815	87	338	6929	36474	nucleotide metabolic process
	GO:0009908	0.0013469	0.017815	175	747	6929	36474	flower development
	GO:0006732	0.0013967	0.0184	124	508	6929	36474	coenzyme metabolic process
	GO:0071495	0.0014134	0.018544	295	1326	6929	36474	cellular response to endogenous stimulus
	GO:0031507	0.0014269	0.018647	7	11	6929	36474	heterochromatin formation
	GO:0034285	0.0014459	0.018819	38	125	6929	36474	response to disaccharide stimulus
	GO:0048523	0.001479	0.019174	208	906	6929	36474	negative regulation of cellular process
	GO:0055086	0.0015283	0.019735	106	426	6929	36474	nucleobase, nucleoside and nucleotide metabolic process
	GO:0042761	0.001613	0.020747	11	23	6929	36474	very long-chain fatty acid biosynthetic process
	GO:0048869	0.001661	0.021141	328	1491	6929	36474	cellular developmental process
	GO:0019438	0.0016649	0.021141	125	515	6929	36474	aromatic compound biosynthetic process
	GO:0010268	0.001678	0.021141	16	40	6929	36474	brassinosteroid homeostasis
	GO:0035304	0.001689	0.021141	8	14	6929	36474	regulation of protein amino acid dephosphorylation
	GO:0052541	0.001689	0.021141	8	14	6929	36474	plant-type cell wall cellulose metabolic process
	GO:0046033	0.001689	0.021141	8	14	6929	36474	AMP metabolic process
	GO:0006167	0.001689	0.021141	8	14	6929	36474	AMP biosynthetic process
	GO:0042371	0.0017235	0.021168	10	20	6929	36474	vitamin K biosynthetic process
	GO:0042372	0.0017235	0.021168	10	20	6929	36474	phylloquinone biosynthetic process
	GO:0042373	0.0017235	0.021168	10	20	6929	36474	vitamin K metabolic process
	GO:0042374	0.0017235	0.021168	10	20	6929	36474	phylloquinone metabolic process
	GO:0070828	0.0017235	0.021168	10	20	6929	36474	heterochromatin organization
	GO:0030865	0.001751	0.021425	19	51	6929	36474	cortical cytoskeleton organization
	GO:0019673	0.0017657	0.021524	9	17	6929	36474	GDP-mannose metabolic process
	GO:0000279	0.0018549	0.022528	88	346	6929	36474	M phase
	GO:0006753	0.0019478	0.023569	87	342	6929	36474	nucleoside phosphate metabolic process
	GO:0006098	0.0019999	0.024109	21	59	6929	36474	pentose-phosphate shunt
	GO:0032501	0.0020317	0.024403	1031	5031	6929	36474	multicellular organismal process
	GO:0051174	0.0020712	0.024695	58	213	6929	36474	regulation of phosphorus metabolic process
	GO:0019220	0.0020712	0.024695	58	213	6929	36474	regulation of phosphate metabolic process
	GO:0006636	0.002274	0.027015	19	52	6929	36474	unsaturated fatty acid biosynthetic process
	GO:0016572	0.0023189	0.027057	6	9	6929	36474	histone phosphorylation
	GO:0000913	0.0023189	0.027057	6	9	6929	36474	preprophase band assembly
	GO:0035436	0.0023189	0.027057	6	9	6929	36474	triose phosphate transmembrane transport
	GO:0007105	0.0023189	0.027057	6	9	6929	36474	cytokinesis, site selection
	GO:0015717	0.0023189	0.027057	6	9	6929	36474	triose phosphate transport
	GO:0015711	0.002332	0.027112	14	34	6929	36474	organic anion transport
	GO:0009639	0.0023631	0.027376	92	367	6929	36474	response to red or far red light
	GO:0042546	0.0024042	0.027755	77	299	6929	36474	cell wall biogenesis
	GO:0048438	0.0024463	0.028141	86	340	6929	36474	floral whorl development
	GO:0009926	0.0026079	0.029894	39	133	6929	36474	auxin polar transport
	GO:0045786	0.0027058	0.030908	15	38	6929	36474	negative regulation of cell cycle
	GO:0006085	0.0027338	0.031119	10	21	6929	36474	acetyl-CoA biosynthetic process
	GO:0070887	0.0027875	0.031621	385	1785	6929	36474	cellular response to chemical stimulus
	GO:0022622	0.0028471	0.031818	173	750	6929	36474	root system development
	GO:0032890	0.0028633	0.031818	7	12	6929	36474	regulation of organic acid transport
	GO:0009855	0.0028633	0.031818	7	12	6929	36474	determination of bilateral symmetry
	GO:0051952	0.0028633	0.031818	7	12	6929	36474	regulation of amine transport
	GO:0051955	0.0028633	0.031818	7	12	6929	36474	regulation of amino acid transport
	GO:0080143	0.0028633	0.031818	7	12	6929	36474	regulation of amino acid export
	GO:0007349	0.0029392	0.032551	9	18	6929	36474	cellularization
	GO:0042549	0.0030186	0.032983	8	15	6929	36474	photosystem II stabilization
	GO:0043101	0.0030186	0.032983	8	15	6929	36474	purine salvage
	GO:0006561	0.0030186	0.032983	8	15	6929	36474	proline biosynthetic process
	GO:0032261	0.0030186	0.032983	8	15	6929	36474	purine nucleotide salvage
	GO:0010305	0.0030679	0.033189	20	57	6929	36474	leaf vascular tissue pattern formation
	GO:0044038	0.0030679	0.033189	20	57	6929	36474	cell wall macromolecule biosynthetic process
	GO:0070589	0.0030679	0.033189	20	57	6929	36474	cellular component macromolecule biosynthetic process
	GO:0071365	0.003217	0.034686	84	334	6929	36474	cellular response to auxin stimulus
	GO:0009798	0.0033835	0.036361	26	81	6929	36474	axis specification
	GO:0010382	0.0034369	0.036814	43	152	6929	36474	cellular cell wall macromolecule metabolic process
	GO:0009652	0.0036812	0.038795	5	7	6929	36474	thigmotropism
	GO:0010236	0.0036812	0.038795	5	7	6929	36474	plastoquinone biosynthetic process
	GO:0051211	0.0036812	0.038795	5	7	6929	36474	anisotropic cell growth
	GO:0046399	0.0036812	0.038795	5	7	6929	36474	glucuronate biosynthetic process
	GO:0006065	0.0036812	0.038795	5	7	6929	36474	UDP-glucuronate biosynthetic process
	GO:0007275	0.0040067	0.041978	997	4887	6929	36474	multicellular organismal development
	GO:0006519	0.0040089	0.041978	294	1345	6929	36474	cellular amino acid and derivative metabolic process
	GO:0010214	0.0040739	0.042522	26	82	6929	36474	seed coat development
	GO:0048364	0.0041284	0.042954	171	747	6929	36474	root development
	GO:0043173	0.0041662	0.04321	10	22	6929	36474	nucleotide salvage
	GO:0009902	0.0042772	0.044058	17	47	6929	36474	chloroplast relocation
	GO:0051667	0.0042772	0.044058	17	47	6929	36474	establishment of plastid localization
	GO:0009887	0.0042885	0.044058	107	444	6929	36474	organ morphogenesis
	GO:0009808	0.0046406	0.047376	42	150	6929	36474	lignin metabolic process
	GO:0048354	0.0046507	0.047376	9	19	6929	36474	mucilage biosynthetic process involved in seed coat development
	GO:0033559	0.0046839	0.047376	19	55	6929	36474	unsaturated fatty acid metabolic process
	GO:0009943	0.0046839	0.047376	19	55	6929	36474	adaxial/abaxial axis specification
	GO:0006090	0.0046839	0.047376	19	55	6929	36474	pyruvate metabolic process
	GO:0006140	0.0048127	0.048449	20	59	6929	36474	regulation of nucleotide metabolic process
	GO:0070882	0.0048197	0.048449	86	348	6929	36474	cellular cell wall organization or biogenesis
	GO:0009558	0.0048658	0.048762	6	10	6929	36474	cellularization of the embryo sac
	GO:0010014	0.0048996	0.048951	21	63	6929	36474	meristem initiation
	GO:0006323	0.0049686	0.04949	23	71	6929	36474	DNA packaging
Down-regulated genes at 49 DAP	GO:0009408	4.03e-12	1.27e-08	107	377	5343	36474	response to heat
	GO:0006950	1.59e-11	2.05e-08	963	5456	5343	36474	response to stress
	GO:0009266	1.95e-11	2.05e-08	232	1043	5343	36474	response to temperature stimulus
	GO:0050896	9.1e-09	7.18e-06	1504	9128	5343	36474	response to stimulus
	GO:0009628	1.15e-08	7.27e-06	583	3226	5343	36474	response to abiotic stimulus
	GO:0009415	2.64e-07	0.000139	134	600	5343	36474	response to water
	GO:0009404	3.97e-07	0.000157	27	68	5343	36474	toxin metabolic process
	GO:0009407	3.97e-07	0.000157	27	68	5343	36474	toxin catabolic process
	GO:0007031	4.82e-07	0.000169	24	57	5343	36474	peroxisome organization
	GO:0009414	9.33e-07	0.000294	130	591	5343	36474	response to water deprivation
	GO:0042221	2.78e-06	0.000797	870	5193	5343	36474	response to chemical stimulus
	GO:0010200	5.43e-06	0.00143	68	273	5343	36474	response to chitin
	GO:0009737	6.9e-06	0.00167	190	960	5343	36474	response to abscisic acid stimulus
	GO:0009611	7.51e-06	0.00169	98	436	5343	36474	response to wounding
	GO:0022613	1.51e-05	0.00318	130	623	5343	36474	ribonucleoprotein complex biogenesis
	GO:0019395	2.98e-05	0.00588	25	74	5343	36474	fatty acid oxidation
	GO:0010286	3.98e-05	0.00738	29	93	5343	36474	heat acclimation
	GO:0009062	4.23e-05	0.0074	24	71	5343	36474	fatty acid catabolic process
	GO:0044242	4.74e-05	0.00778	41	151	5343	36474	cellular lipid catabolic process
	GO:0009743	4.93e-05	0.00778	106	501	5343	36474	response to carbohydrate stimulus
	GO:0043574	6.01e-05	0.00903	13	28	5343	36474	peroxisomal transport
	GO:0042254	7.05e-05	0.0101	107	511	5343	36474	ribosome biogenesis
	GO:0006635	7.75e-05	0.0106	23	69	5343	36474	fatty acid beta-oxidation
	GO:0006749	8.57e-05	0.0106	36	130	5343	36474	glutathione metabolic process
	GO:0006790	8.68e-05	0.0106	109	525	5343	36474	sulfur metabolic process
	GO:0006732	8.77e-05	0.0106	106	508	5343	36474	coenzyme metabolic process
	GO:0051186	0.000118	0.0135	134	674	5343	36474	cofactor metabolic process
	GO:0051606	0.000121	0.0135	42	162	5343	36474	detection of stimulus
	GO:0006625	0.000124	0.0135	12	26	5343	36474	protein targeting to peroxisome
	GO:0009642	0.000128	0.0135	47	188	5343	36474	response to light intensity
	GO:0006970	0.000144	0.0146	215	1162	5343	36474	response to osmotic stress
	GO:0016558	0.000161	0.0158	11	23	5343	36474	protein import into peroxisome matrix
	GO:0042273	0.000242	0.0229	25	83	5343	36474	ribosomal large subunit biogenesis
	GO:0034440	0.000258	0.0229	26	88	5343	36474	lipid oxidation
	GO:0009409	0.000269	0.0229	141	728	5343	36474	response to cold
	GO:0018195	0.000276	0.0229	7	11	5343	36474	peptidyl-arginine modification
	GO:0018216	0.000276	0.0229	7	11	5343	36474	peptidyl-arginine methylation
	GO:0035246	0.000276	0.0229	7	11	5343	36474	peptidyl-arginine N-methylation
	GO:0071489	0.000314	0.0254	33	123	5343	36474	cellular response to red or far red light
	GO:0000959	0.000355	0.0266	5	6	5343	36474	mitochondrial RNA metabolic process
	GO:0000963	0.000355	0.0266	5	6	5343	36474	mitochondrial RNA processing
	GO:0006690	0.000355	0.0266	5	6	5343	36474	icosanoid metabolic process
	GO:0009581	0.000364	0.0267	31	114	5343	36474	detection of external stimulus
	GO:0006396	0.000407	0.0287	168	897	5343	36474	RNA processing
	GO:0009585	0.000418	0.0287	24	81	5343	36474	red, far-red light phototransduction
	GO:0007602	0.000418	0.0287	24	81	5343	36474	phototransduction
	GO:0009607	0.000471	0.0316	322	1853	5343	36474	response to biotic stimulus
	GO:0009583	0.00051	0.0326	24	82	5343	36474	detection of light stimulus
	GO:0048316	0.000533	0.0326	206	1134	5343	36474	seed development
	GO:0010431	0.000534	0.0326	25	87	5343	36474	seed maturation
	GO:0046395	0.000537	0.0326	46	194	5343	36474	carboxylic acid catabolic process
	GO:0016054	0.000537	0.0326	46	194	5343	36474	organic acid catabolic process
	GO:0006979	0.000553	0.0329	121	621	5343	36474	response to oxidative stress
	GO:0042537	0.000578	0.0338	7	12	5343	36474	benzene and derivative metabolic process
	GO:0071215	0.000665	0.0382	70	328	5343	36474	cellular response to abscisic acid stimulus
	GO:0051707	0.000691	0.0385	310	1788	5343	36474	response to other organism
	GO:0045333	0.000703	0.0385	42	175	5343	36474	cellular respiration
	GO:0050826	0.000708	0.0385	16	47	5343	36474	response to freezing
	GO:0009651	0.000762	0.0407	194	1068	5343	36474	response to salt stress
	GO:0010154	0.000796	0.0416	213	1186	5343	36474	fruit development
	GO:0010017	0.000805	0.0416	31	119	5343	36474	red or far-red light signaling pathway
	GO:0006744	0.000822	0.0418	10	23	5343	36474	ubiquinone biosynthetic process
	GO:0009657	0.000862	0.0432	70	331	5343	36474	plastid organization
	GO:0050832	0.00089	0.0439	97	487	5343	36474	defense response to fungus
	GO:0006914	0.000956	0.0458	21	71	5343	36474	autophagy
	GO:0009751	0.000958	0.0458	74	355	5343	36474	response to salicylic acid stimulus
