# Supplementary material for: Deciphering the transcriptional regulatory networks that control size, color, and oil content in Brassica rapa seeds
Source: Biotechnol Biofuels. 2020 May 18;13:90. doi: 10.1186/s13068-020-01728-6 (PMC7236191; doi:10.1186/s13068-020-01728-6)
Supplement: Supplementary file 1 — Additional file 1: Table S1. Phenotypic traits of two B. rapa accessions. Table S2. Overview of transcriptomic data and mapping efficiency. Table S3. Classification and overview of DEGs. Table S4. Identification of classification of all TF, TR and kinase genes in B. rapa. Table S5. GO enrichment analysis of DEGs obtained by comparison two accessions at the seven stages. Table S6. GO enrichment analysis of DEGs obtained by comparison the adjacent stages in each one accession. Table S7. Homologous cell cycle genes in Arabidopsis and B. rapa. Table S8. GO enrichment analysis of color modules in WGCNA. Table S9. Expression values of flavonoid pathway genes in two B. rapa accessions at seven seed developmental stages. Table S10. Expression values of genes involved in fatty acid metabolism in two B. rapa accessions at seven seed developmental stages. Table S11. Primers used in qRT-PCR. [file 13068_2020_1728_MOESM1_ESM.zip › Table S6.xlsx]

## Sheet: Supplementary Table 6
Additional Table S6 GO enrichment analysis of DEGs obtained by comparison the adjacent stages in each one accession
Transcriptome comparison	GO-ID	P-value	Corrected P-value	Number of DEGs wit GO terms	Number of genes with GO terms	Number of all DEGs	Number of genes with GO annotation	Description of GO annotation
Up-regulated genes of SWUK3 7 DAP VS 14 DAP	GO:0071554	2.4351e-29	4.9286e-26	151	1121	1804	36474	cell wall organization or biogenesis
	GO:0071555	2.9757e-21	3.0114e-18	112	849	1804	36474	cell wall organization
	GO:0019748	6.1815e-21	3.5641e-18	113	869	1804	36474	secondary metabolic process
	GO:0005976	7.0437e-21	3.5641e-18	103	751	1804	36474	polysaccharide metabolic process
	GO:0009698	1.2245e-20	4.9568e-18	70	395	1804	36474	phenylpropanoid metabolic process
	GO:0009699	1.844e-20	6.2204e-18	62	320	1804	36474	phenylpropanoid biosynthetic process
	GO:0005975	3.1744e-20	9.1785e-18	200	2065	1804	36474	carbohydrate metabolic process
	GO:0050896	4.1494e-19	1.0498e-16	616	9128	1804	36474	response to stimulus
	GO:0044264	5.724e-17	1.2873e-14	81	584	1804	36474	cellular polysaccharide metabolic process
	GO:0000272	1.3315e-16	2.6949e-14	57	329	1804	36474	polysaccharide catabolic process
	GO:0042398	1.9291e-15	3.5495e-13	69	480	1804	36474	cellular amino acid derivative biosynthetic process
	GO:0006725	6.7221e-15	1.1338e-12	100	875	1804	36474	cellular aromatic compound metabolic process
	GO:0019438	2.1075e-14	3.2813e-12	70	515	1804	36474	aromatic compound biosynthetic process
	GO:0045490	5.9956e-14	8.5882e-12	36	167	1804	36474	pectin catabolic process
	GO:0006575	6.5207e-14	8.5882e-12	88	750	1804	36474	cellular amino acid derivative metabolic process
	GO:0045488	6.7891e-14	8.5882e-12	45	252	1804	36474	pectin metabolic process
	GO:0044262	3.7229e-13	4.4324e-11	137	1456	1804	36474	cellular carbohydrate metabolic process
	GO:0044247	1.1778e-12	1.3244e-10	39	212	1804	36474	cellular polysaccharide catabolic process
	GO:0071669	7.0783e-12	7.5403e-10	57	422	1804	36474	plant-type cell wall organization or biogenesis
	GO:0042545	9.2148e-12	9.3254e-10	44	278	1804	36474	cell wall modification
	GO:0016052	1.0899e-11	1.0505e-09	71	599	1804	36474	carbohydrate catabolic process
	GO:0009812	2.6116e-11	2.4026e-09	30	146	1804	36474	flavonoid metabolic process
	GO:0001906	6.3154e-11	5.326e-09	25	107	1804	36474	cell killing
	GO:0031640	6.3154e-11	5.326e-09	25	107	1804	36474	killing of cells of another organism
	GO:0070882	4.8324e-10	3.9123e-08	47	348	1804	36474	cellular cell wall organization or biogenesis
	GO:0009813	1.1913e-09	8.8906e-08	26	131	1804	36474	flavonoid biosynthetic process
	GO:0044036	1.2047e-09	8.8906e-08	36	232	1804	36474	cell wall macromolecule metabolic process
	GO:0006519	1.2299e-09	8.8906e-08	118	1345	1804	36474	cellular amino acid and derivative metabolic process
	GO:0009056	2.6035e-09	1.8171e-07	188	2479	1804	36474	catabolic process
	GO:0006950	5.2776e-09	3.5606e-07	358	5456	1804	36474	response to stress
	GO:0010382	7.3039e-09	4.7687e-07	27	152	1804	36474	cellular cell wall macromolecule metabolic process
	GO:0042221	8.7373e-09	5.5263e-07	342	5193	1804	36474	response to chemical stimulus
	GO:0042546	1.2127e-08	7.4378e-07	40	299	1804	36474	cell wall biogenesis
	GO:0010410	1.304e-08	7.7628e-07	26	146	1804	36474	hemicellulose metabolic process
	GO:0010383	1.6557e-08	9.5745e-07	30	189	1804	36474	cell wall polysaccharide metabolic process
	GO:0009607	1.7471e-08	9.8226e-07	146	1853	1804	36474	response to biotic stimulus
	GO:0016137	1.8231e-08	9.9728e-07	37	268	1804	36474	glycoside metabolic process
	GO:0009664	1.93e-08	1.028e-06	36	257	1804	36474	plant-type cell wall organization
	GO:0009719	2.5689e-08	1.2935e-06	207	2877	1804	36474	response to endogenous stimulus
	GO:0009806	2.6282e-08	1.2935e-06	11	27	1804	36474	lignan metabolic process
	GO:0009807	2.6282e-08	1.2935e-06	11	27	1804	36474	lignan biosynthetic process
	GO:0006952	2.6842e-08	1.2935e-06	173	2308	1804	36474	defense response
	GO:0006869	2.8932e-08	1.3618e-06	34	238	1804	36474	lipid transport
	GO:0044283	3.5362e-08	1.6267e-06	133	1665	1804	36474	small molecule biosynthetic process
	GO:0016051	3.9762e-08	1.7884e-06	67	668	1804	36474	carbohydrate biosynthetic process
	GO:0006857	4.4218e-08	1.9042e-06	22	115	1804	36474	oligopeptide transport
	GO:0015833	4.4218e-08	1.9042e-06	22	115	1804	36474	peptide transport
	GO:0044275	5.1926e-08	2.1896e-06	53	481	1804	36474	cellular carbohydrate catabolic process
	GO:0051707	8.6292e-08	3.5644e-06	139	1788	1804	36474	response to other organism
	GO:0009725	1.1794e-07	4.774e-06	191	2663	1804	36474	response to hormone stimulus
	GO:0010876	1.2147e-07	4.8206e-06	36	276	1804	36474	lipid localization
	GO:0010033	1.7137e-07	6.6701e-06	237	3471	1804	36474	response to organic substance
	GO:0009611	2.2317e-07	8.5226e-06	48	436	1804	36474	response to wounding
	GO:0034637	2.3151e-07	8.6772e-06	56	545	1804	36474	cellular carbohydrate biosynthetic process
	GO:0055114	2.7835e-07	1.0243e-05	146	1940	1804	36474	oxidation reduction
	GO:0009416	3.5205e-07	1.2724e-05	95	1129	1804	36474	response to light stimulus
	GO:0044281	5.7865e-07	2.0547e-05	245	3667	1804	36474	small molecule metabolic process
	GO:0009620	7.4439e-07	2.5977e-05	60	622	1804	36474	response to fungus
	GO:0009314	1.5428e-06	5.2925e-05	95	1168	1804	36474	response to radiation
	GO:0031669	1.668e-06	5.6267e-05	32	257	1804	36474	cellular response to nutrient levels
	GO:0010817	1.7505e-06	5.8082e-05	43	400	1804	36474	regulation of hormone levels
	GO:0009834	2.2583e-06	7.3722e-05	16	82	1804	36474	secondary cell wall biogenesis
	GO:0044042	3.6023e-06	0.00011573	38	344	1804	36474	glucan metabolic process
	GO:0019757	4.4119e-06	0.0001353	22	149	1804	36474	glycosinolate metabolic process
	GO:0019760	4.4119e-06	0.0001353	22	149	1804	36474	glucosinolate metabolic process
	GO:0016143	4.4119e-06	0.0001353	22	149	1804	36474	S-glycoside metabolic process
	GO:0065008	5.5327e-06	0.00016714	145	2031	1804	36474	regulation of biological quality
	GO:0016138	6.1402e-06	0.00018276	22	152	1804	36474	glycoside biosynthetic process
	GO:0051704	6.7059e-06	0.00019671	155	2209	1804	36474	multi-organism process
	GO:0006629	7.3623e-06	0.00021288	120	1622	1804	36474	lipid metabolic process
	GO:0019758	1.0632e-05	0.00029478	15	82	1804	36474	glycosinolate biosynthetic process
	GO:0019761	1.0632e-05	0.00029478	15	82	1804	36474	glucosinolate biosynthetic process
	GO:0016144	1.0632e-05	0.00029478	15	82	1804	36474	S-glycoside biosynthetic process
	GO:0071496	1.1086e-05	0.00030321	36	334	1804	36474	cellular response to external stimulus
	GO:0000271	1.2167e-05	0.00032834	35	322	1804	36474	polysaccharide biosynthetic process
	GO:0009267	1.2549e-05	0.00033421	27	219	1804	36474	cellular response to starvation
	GO:0070589	1.8363e-05	0.00047649	12	57	1804	36474	cellular component macromolecule biosynthetic process
	GO:0044038	1.8363e-05	0.00047649	12	57	1804	36474	cell wall macromolecule biosynthetic process
	GO:0014070	1.911e-05	0.0004896	14	76	1804	36474	response to organic cyclic substance
	GO:0016042	2.0176e-05	0.00051046	37	357	1804	36474	lipid catabolic process
	GO:0009755	2.235e-05	0.00055847	87	1118	1804	36474	hormone-mediated signaling pathway
	GO:0050832	2.3685e-05	0.0005835	46	487	1804	36474	defense response to fungus
	GO:0031667	2.3928e-05	0.0005835	32	292	1804	36474	response to nutrient levels
	GO:0045491	2.4909e-05	0.00059312	13	68	1804	36474	xylan metabolic process
	GO:0010583	2.4909e-05	0.00059312	13	68	1804	36474	response to cyclopentenone
	GO:0007154	2.7236e-05	0.000641	41	418	1804	36474	cell communication
	GO:0009827	2.769e-05	0.00064419	16	99	1804	36474	plant-type cell wall modification
	GO:0009828	2.9311e-05	0.00067416	13	69	1804	36474	plant-type cell wall loosening
	GO:0010023	3.1373e-05	0.00071348	5	9	1804	36474	proanthocyanidin biosynthetic process
	GO:0031668	3.3296e-05	0.0007488	34	324	1804	36474	cellular response to extracellular stimulus
	GO:0006790	3.652e-05	0.00081227	48	525	1804	36474	sulfur metabolic process
	GO:0009832	4.0681e-05	0.00089499	26	221	1804	36474	plant-type cell wall biogenesis
	GO:0043086	4.4554e-05	0.00096964	18	125	1804	36474	negative regulation of catalytic activity
	GO:0009821	4.5056e-05	0.00097015	7	21	1804	36474	alkaloid biosynthetic process
	GO:0009808	5.3232e-05	0.0011341	20	150	1804	36474	lignin metabolic process
	GO:0010411	5.4438e-05	0.0011477	13	73	1804	36474	xyloglucan metabolic process
	GO:0030245	5.5627e-05	0.0011607	10	45	1804	36474	cellulose catabolic process
	GO:0070592	5.6243e-05	0.0011616	11	54	1804	36474	cell wall polysaccharide biosynthetic process
	GO:0070887	5.8021e-05	0.0011862	125	1785	1804	36474	cellular response to chemical stimulus
	GO:0042594	5.9425e-05	0.0012028	27	239	1804	36474	response to starvation
	GO:0032870	6.4387e-05	0.0012903	92	1234	1804	36474	cellular response to hormone stimulus
	GO:0009415	7.2109e-05	0.0014309	52	600	1804	36474	response to water
	GO:0044272	7.3616e-05	0.0014466	27	242	1804	36474	sulfur compound biosynthetic process
	GO:0033240	8.256e-05	0.0015914	4	6	1804	36474	positive regulation of cellular amine metabolic process
	GO:0045764	8.256e-05	0.0015914	4	6	1804	36474	positive regulation of cellular amino acid metabolic process
	GO:0009820	8.7061e-05	0.0016624	7	23	1804	36474	alkaloid metabolic process
	GO:0022610	9.5491e-05	0.0017755	9	39	1804	36474	biological adhesion
	GO:0007155	9.5491e-05	0.0017755	9	39	1804	36474	cell adhesion
	GO:0006810	9.562e-05	0.0017755	237	3798	1804	36474	transport
	GO:0009926	0.00010157	0.0018688	18	133	1804	36474	auxin polar transport
	GO:0033692	0.00010714	0.0019537	30	288	1804	36474	cellular polysaccharide biosynthetic process
	GO:0009628	0.00010997	0.0019873	205	3226	1804	36474	response to abiotic stimulus
	GO:0009809	0.0001144	0.0020491	16	111	1804	36474	lignin biosynthetic process
	GO:0090357	0.0001208	0.0020898	3	3	1804	36474	regulation of tryptophan metabolic process
	GO:0090358	0.0001208	0.0020898	3	3	1804	36474	positive regulation of tryptophan metabolic process
	GO:0070179	0.0001208	0.0020898	3	3	1804	36474	D-serine biosynthetic process
	GO:0046437	0.0001208	0.0020898	3	3	1804	36474	D-amino acid biosynthetic process
	GO:0051234	0.00012638	0.0021677	239	3852	1804	36474	establishment of localization
	GO:0071495	0.00013086	0.0022256	96	1326	1804	36474	cellular response to endogenous stimulus
	GO:0045492	0.00014439	0.0024354	9	41	1804	36474	xylan biosynthetic process
	GO:0009057	0.0001687	0.002822	94	1302	1804	36474	macromolecule catabolic process
	GO:0009414	0.00017589	0.002918	50	591	1804	36474	response to water deprivation
	GO:0042547	0.00020129	0.0032939	10	52	1804	36474	cell wall modification involved in multidimensional cell growth
	GO:0015706	0.0002018	0.0032939	8	34	1804	36474	nitrate transport
	GO:0055076	0.00023672	0.0038025	14	95	1804	36474	transition metal ion homeostasis
	GO:0046916	0.00023672	0.0038025	14	95	1804	36474	cellular transition metal ion homeostasis
	GO:0009733	0.00023943	0.0038158	60	756	1804	36474	response to auxin stimulus
	GO:0009991	0.00028647	0.004502	34	362	1804	36474	response to extracellular stimulus
	GO:0030243	0.00028693	0.004502	16	120	1804	36474	cellulose metabolic process
	GO:0009739	0.0003058	0.0047611	26	250	1804	36474	response to gibberellin stimulus
	GO:0051179	0.0003353	0.0051805	243	3990	1804	36474	localization
	GO:0009825	0.00033998	0.005213	13	87	1804	36474	multidimensional cell growth
	GO:0034754	0.00034324	0.0052234	15	110	1804	36474	cellular hormone metabolic process
	GO:0060918	0.00039255	0.0059293	18	148	1804	36474	auxin transport
	GO:0044092	0.00040319	0.0060448	19	161	1804	36474	negative regulation of molecular function
	GO:0016036	0.0004179	0.0062193	15	112	1804	36474	cellular response to phosphate starvation
	GO:0006949	0.00042706	0.0063092	7	29	1804	36474	syncytium formation
	GO:0071370	0.00046017	0.0067492	15	113	1804	36474	cellular response to gibberellin stimulus
	GO:0070178	0.00046531	0.0067755	3	4	1804	36474	D-serine metabolic process
	GO:0006730	0.00046894	0.0067795	46	554	1804	36474	one-carbon metabolic process
	GO:0009914	0.00050105	0.0071924	18	151	1804	36474	hormone transport
	GO:0046283	0.00050622	0.0072154	9	48	1804	36474	anthocyanin metabolic process
	GO:0042126	0.00053341	0.0074974	7	30	1804	36474	nitrate metabolic process
	GO:0042128	0.00053341	0.0074974	7	30	1804	36474	nitrate assimilation
	GO:0009625	0.00054801	0.0076495	12	80	1804	36474	response to insect
	GO:0050829	0.00058245	0.0080745	5	15	1804	36474	defense response to Gram-negative bacterium
	GO:0009683	0.00059319	0.0081512	9	49	1804	36474	indoleacetic acid metabolic process
	GO:0015698	0.00059604	0.0081512	16	128	1804	36474	inorganic anion transport
	GO:0080055	0.00061494	0.0083533	4	9	1804	36474	low affinity nitrate transport
	GO:0042445	0.00066494	0.0089162	25	249	1804	36474	hormone metabolic process
	GO:0031407	0.00067154	0.0089162	14	105	1804	36474	oxylipin metabolic process
	GO:0009624	0.00067421	0.0089162	17	142	1804	36474	response to nematode
	GO:0006875	0.00067632	0.0089162	20	181	1804	36474	cellular metal ion homeostasis
	GO:0071310	0.00067841	0.0089162	103	1513	1804	36474	cellular response to organic substance
	GO:0051716	0.00070961	0.0092661	176	2813	1804	36474	cellular response to stimulus
	GO:0006073	0.00073217	0.0094995	27	279	1804	36474	cellular glucan metabolic process
	GO:0009736	0.0007391	0.0095282	14	106	1804	36474	cytokinin mediated signaling pathway
	GO:0009740	0.0008123	0.010406	14	107	1804	36474	gibberellic acid mediated signaling pathway
	GO:0009694	0.00085728	0.010913	12	84	1804	36474	jasmonic acid metabolic process
	GO:0008152	0.00093285	0.011801	939	17673	1804	36474	metabolic process
	GO:0009850	0.00095026	0.011946	15	121	1804	36474	auxin metabolic process
	GO:0071368	0.00097717	0.012209	14	109	1804	36474	cellular response to cytokinin stimulus
	GO:0045740	0.00098479	0.012228	4	10	1804	36474	positive regulation of DNA replication
	GO:0055065	0.0010583	0.012989	22	215	1804	36474	metal ion homeostasis
	GO:0010114	0.0010696	0.012989	14	110	1804	36474	response to red light
	GO:0010476	0.0010696	0.012989	14	110	1804	36474	gibberellin mediated signaling pathway
	GO:0000038	0.0010717	0.012989	9	53	1804	36474	very long-chain fatty acid metabolic process
	GO:0010201	0.0011203	0.013497	3	5	1804	36474	response to continuous far red light stimulus by the high-irradiance response system
	GO:0006631	0.0011858	0.014201	42	516	1804	36474	fatty acid metabolic process
	GO:0043255	0.0012698	0.015062	8	44	1804	36474	regulation of carbohydrate biosynthetic process
	GO:0006109	0.0012725	0.015062	10	65	1804	36474	regulation of carbohydrate metabolic process
	GO:0000160	0.0012897	0.015177	32	364	1804	36474	two-component signal transduction system (phosphorelay)
	GO:0006633	0.0014052	0.016441	29	321	1804	36474	fatty acid biosynthetic process
	GO:0042744	0.0015457	0.017979	11	78	1804	36474	hydrogen peroxide catabolic process
	GO:0010315	0.0016878	0.019521	7	36	1804	36474	auxin efflux
	GO:0006521	0.0017514	0.020141	6	27	1804	36474	regulation of cellular amino acid metabolic process
	GO:0009605	0.0017656	0.020189	51	672	1804	36474	response to external stimulus
	GO:0009851	0.0018081	0.020559	10	68	1804	36474	auxin biosynthetic process
	GO:0010439	0.0019115	0.021555	5	19	1804	36474	regulation of glucosinolate biosynthetic process
	GO:0009251	0.0019169	0.021555	12	92	1804	36474	glucan catabolic process
	GO:0016139	0.0020224	0.022615	10	69	1804	36474	glycoside catabolic process
	GO:0009962	0.0021368	0.023708	6	28	1804	36474	regulation of flavonoid biosynthetic process
	GO:0046713	0.0021436	0.023708	4	12	1804	36474	boron transport
	GO:0009831	0.0022702	0.024972	8	48	1804	36474	plant-type cell wall modification involved in multidimensional cell growth
	GO:0042044	0.0023412	0.025477	7	38	1804	36474	fluid transport
	GO:0006833	0.0023412	0.025477	7	38	1804	36474	water transport
	GO:0009964	0.002445	0.026183	2	2	1804	36474	negative regulation of flavonoid biosynthetic process
	GO:0005993	0.002445	0.026183	2	2	1804	36474	trehalose catabolic process
	GO:0040009	0.002445	0.026183	2	2	1804	36474	regulation of growth rate
	GO:0010565	0.0025222	0.026868	12	95	1804	36474	regulation of cellular ketone metabolic process
	GO:0043455	0.002563	0.027138	11	83	1804	36474	regulation of secondary metabolic process
	GO:0032787	0.0025744	0.027138	61	851	1804	36474	monocarboxylic acid metabolic process
	GO:0042762	0.0025974	0.02724	8	49	1804	36474	regulation of sulfur metabolic process
	GO:0006800	0.0028796	0.030043	14	122	1804	36474	oxygen and reactive oxygen species metabolic process
	GO:0009826	0.00294	0.03036	37	462	1804	36474	unidimensional cell growth
	GO:0060560	0.00294	0.03036	37	462	1804	36474	developmental growth involved in morphogenesis
	GO:0010167	0.0029604	0.030415	8	50	1804	36474	response to nitrate
	GO:0042743	0.0030059	0.030678	12	97	1804	36474	hydrogen peroxide metabolic process
	GO:0023052	0.0030163	0.030678	165	2707	1804	36474	signaling
	GO:0033238	0.0030952	0.03086	6	30	1804	36474	regulation of cellular amine metabolic process
	GO:0015766	0.0030952	0.03086	6	30	1804	36474	disaccharide transport
	GO:0015770	0.0030952	0.03086	6	30	1804	36474	sucrose transport
	GO:0015772	0.0030952	0.03086	6	30	1804	36474	oligosaccharide transport
	GO:0010675	0.0031739	0.03149	7	40	1804	36474	regulation of cellular carbohydrate metabolic process
	GO:0070301	0.0032745	0.03233	12	98	1804	36474	cellular response to hydrogen peroxide
	GO:0008361	0.003305	0.032472	54	743	1804	36474	regulation of cell size
	GO:0034614	0.0033444	0.032701	14	124	1804	36474	cellular response to reactive oxygen species
	GO:0016998	0.0033616	0.032711	8	51	1804	36474	cell wall macromolecule catabolic process
	GO:0023033	0.0034232	0.033151	126	2005	1804	36474	signaling pathway
	GO:0040007	0.0036334	0.034731	56	780	1804	36474	growth
	GO:0046416	0.0036378	0.034731	3	7	1804	36474	D-amino acid metabolic process
	GO:0010338	0.0036378	0.034731	3	7	1804	36474	leaf formation
	GO:0006563	0.0036797	0.034965	6	31	1804	36474	L-serine metabolic process
	GO:0043562	0.0038037	0.035975	8	52	1804	36474	cellular response to nitrogen levels
	GO:0009970	0.0038261	0.036019	5	22	1804	36474	cellular response to sulfate starvation
	GO:0006865	0.0040315	0.037777	15	140	1804	36474	amino acid transport
	GO:0032535	0.0042365	0.039333	55	769	1804	36474	regulation of cellular component size
	GO:0090066	0.0042365	0.039333	55	769	1804	36474	regulation of anatomical structure size
	GO:0048878	0.0046104	0.042228	48	655	1804	36474	chemical homeostasis
	GO:0046394	0.0046109	0.042228	58	823	1804	36474	carboxylic acid biosynthetic process
	GO:0016053	0.0046109	0.042228	58	823	1804	36474	organic acid biosynthetic process
	GO:0016049	0.0046573	0.042462	49	672	1804	36474	cell growth
	GO:0071365	0.0048247	0.04379	28	334	1804	36474	cellular response to auxin stimulus
	GO:0009310	0.0048938	0.044219	13	116	1804	36474	amine catabolic process
	GO:0006995	0.0050886	0.045775	6	33	1804	36474	cellular response to nitrogen starvation
	GO:0042159	0.0052484	0.046796	4	15	1804	36474	lipoprotein catabolic process
	GO:0002084	0.0052484	0.046796	4	15	1804	36474	protein depalmitoylation
	GO:0009734	0.0054205	0.048119	26	306	1804	36474	auxin mediated signaling pathway
	GO:0009735	0.0054517	0.048184	37	480	1804	36474	response to cytokinin stimulus
	GO:0015837	0.0055864	0.048707	15	145	1804	36474	amine transport
	GO:0032877	0.0056071	0.048707	3	8	1804	36474	positive regulation of DNA endoreduplication
	GO:0006556	0.0056071	0.048707	3	8	1804	36474	S-adenosylmethionine biosynthetic process
	GO:0006564	0.0056071	0.048707	3	8	1804	36474	L-serine biosynthetic process
	GO:0042180	0.0056737	0.048792	108	1711	1804	36474	cellular ketone metabolic process
	GO:0010413	0.0056892	0.048792	5	24	1804	36474	glucuronoxylan metabolic process
	GO:0010417	0.0056892	0.048792	5	24	1804	36474	glucuronoxylan biosynthetic process
Down-regulated genes of SWUK3 7 DAP VS 14 DAP	GO:0045449	3.2153e-09	4.7717e-06	157	4489	807	36474	regulation of transcription
	GO:0006355	6.4096e-09	4.7717e-06	155	4460	807	36474	regulation of transcription, DNA-dependent
	GO:0031323	1.2395e-08	4.7717e-06	176	5297	807	36474	regulation of cellular metabolic process
	GO:0051252	1.4543e-08	4.7717e-06	155	4515	807	36474	regulation of RNA metabolic process
	GO:0010556	2.1575e-08	4.7717e-06	160	4730	807	36474	regulation of macromolecule biosynthetic process
	GO:0006350	2.2316e-08	4.7717e-06	121	3297	807	36474	transcription
	GO:0006351	2.2316e-08	4.7717e-06	121	3297	807	36474	transcription, DNA-dependent
	GO:0032774	2.511e-08	4.7717e-06	121	3304	807	36474	RNA biosynthetic process
	GO:0019219	2.6807e-08	4.7717e-06	158	4670	807	36474	regulation of nucleobase, nucleoside, nucleotide and nucleic acid metabolic process
	GO:0051171	3.232e-08	4.9958e-06	159	4721	807	36474	regulation of nitrogen compound metabolic process
	GO:0007049	3.4304e-08	4.9958e-06	41	711	807	36474	cell cycle
	GO:0034645	4.2823e-08	5.7169e-06	171	5198	807	36474	cellular macromolecule biosynthetic process
	GO:0031326	4.7801e-08	5.8906e-06	161	4825	807	36474	regulation of cellular biosynthetic process
	GO:0010467	5.5452e-08	6.1766e-06	172	5256	807	36474	gene expression
	GO:0009889	5.7833e-08	6.1766e-06	161	4839	807	36474	regulation of biosynthetic process
	GO:0009059	7.1389e-08	7.1478e-06	171	5237	807	36474	macromolecule biosynthetic process
	GO:0050794	1.3468e-07	1.2692e-05	218	7137	807	36474	regulation of cellular process
	GO:0019222	1.7095e-07	1.5215e-05	179	5616	807	36474	regulation of metabolic process
	GO:0010468	2.5044e-07	2.1116e-05	162	4989	807	36474	regulation of gene expression
	GO:0050789	3.0494e-07	2.4426e-05	237	7982	807	36474	regulation of biological process
	GO:0006333	3.8361e-07	2.9264e-05	11	70	807	36474	chromatin assembly or disassembly
	GO:0006334	4.3072e-07	3.099e-05	9	44	807	36474	nucleosome assembly
	GO:0006323	4.4493e-07	3.099e-05	11	71	807	36474	DNA packaging
	GO:0080090	7.8929e-07	5.2685e-05	162	5082	807	36474	regulation of primary metabolic process
	GO:0006325	9.0553e-07	5.8026e-05	28	444	807	36474	chromatin organization
	GO:0034728	1.1308e-06	6.9334e-05	9	49	807	36474	nucleosome organization
	GO:0060774	1.1686e-06	6.9334e-05	4	5	807	36474	auxin mediated signaling pathway involved in phyllotactic patterning
	GO:0051301	1.3767e-06	7.8765e-05	29	480	807	36474	cell division
	GO:0060255	1.7578e-06	9.7101e-05	163	5189	807	36474	regulation of macromolecule metabolic process
	GO:0031497	4.2291e-06	0.00022583	9	57	807	36474	chromatin assembly
	GO:0048513	5.0117e-06	0.00025525	78	2090	807	36474	organ development
	GO:0048731	5.0986e-06	0.00025525	78	2091	807	36474	system development
	GO:0060772	7.8946e-06	0.00038325	4	7	807	36474	leaf phyllotactic patterning
	GO:0010582	9.9099e-06	0.00046187	7	35	807	36474	floral meristem determinacy
	GO:0016070	1.0371e-05	0.00046187	140	4449	807	36474	RNA metabolic process
	GO:0007067	1.0379e-05	0.00046187	15	177	807	36474	mitosis
	GO:0000087	1.1106e-05	0.00047551	15	178	807	36474	M phase of mitotic cell cycle
	GO:0065004	1.1279e-05	0.00047551	9	64	807	36474	protein-DNA complex assembly
	GO:0000278	1.2509e-05	0.00051106	16	202	807	36474	mitotic cell cycle
	GO:0090224	1.308e-05	0.00051106	5	15	807	36474	regulation of spindle organization
	GO:0060236	1.308e-05	0.00051106	5	15	807	36474	regulation of mitotic spindle organization
	GO:0090304	1.4169e-05	0.00052746	154	5025	807	36474	nucleic acid metabolic process
	GO:0065007	1.4255e-05	0.00052746	261	9397	807	36474	biological regulation
	GO:0000280	1.4487e-05	0.00052746	15	182	807	36474	nuclear division
	GO:0060771	1.5512e-05	0.00055221	4	8	807	36474	phyllotactic patterning
	GO:0071103	1.9386e-05	0.00067515	12	123	807	36474	DNA conformation change
	GO:0010022	2.0991e-05	0.00071547	7	39	807	36474	meristem determinacy
	GO:0010073	2.4119e-05	0.00080498	16	213	807	36474	meristem maintenance
	GO:0051276	2.7203e-05	0.00088939	32	650	807	36474	chromosome organization
	GO:0022403	4.962e-05	0.0015898	21	354	807	36474	cell cycle phase
	GO:0051726	6.812e-05	0.0021398	20	335	807	36474	regulation of cell cycle
	GO:0022402	7.2171e-05	0.0022234	24	447	807	36474	cell cycle process
	GO:0009058	7.4392e-05	0.0022486	220	7887	807	36474	biosynthetic process
	GO:0045859	7.9246e-05	0.002351	13	164	807	36474	regulation of protein kinase activity
	GO:0044249	9.8267e-05	0.0028623	213	7631	807	36474	cellular biosynthetic process
	GO:0043549	0.00010122	0.0028958	13	168	807	36474	regulation of kinase activity
	GO:0010080	0.00010438	0.0029196	3	5	807	36474	regulation of floral meristem growth
	GO:0000279	0.0001057	0.0029196	20	346	807	36474	M phase
	GO:0008283	0.0001253	0.0034023	10	106	807	36474	cell proliferation
	GO:0051338	0.00015247	0.0040709	13	175	807	36474	regulation of transferase activity
	GO:0042325	0.00017069	0.0044826	13	177	807	36474	regulation of phosphorylation
	GO:0007346	0.00017798	0.0045987	11	132	807	36474	regulation of mitotic cell cycle
	GO:0006139	0.00020701	0.0052639	160	5545	807	36474	nucleobase, nucleoside, nucleotide and nucleic acid metabolic process
	GO:0048580	0.00021764	0.0054479	24	481	807	36474	regulation of post-embryonic development
	GO:0048366	0.00022438	0.0055301	24	482	807	36474	leaf development
	GO:0010564	0.00024553	0.0059597	10	115	807	36474	regulation of cell cycle process
	GO:0048285	0.00027452	0.0065638	15	236	807	36474	organelle fission
	GO:0048827	0.00033695	0.0079382	25	526	807	36474	phyllome development
	GO:0010374	0.00036269	0.0084208	8	79	807	36474	stomatal complex development
	GO:0051239	0.00043718	0.010005	31	725	807	36474	regulation of multicellular organismal process
	GO:0000412	0.00048894	0.010879	2	2	807	36474	histone peptidyl-prolyl isomerization
	GO:0009304	0.00048894	0.010879	2	2	807	36474	tRNA transcription
	GO:0016481	0.00055451	0.011844	19	364	807	36474	negative regulation of transcription
	GO:0045892	0.00055451	0.011844	19	364	807	36474	negative regulation of transcription, DNA-dependent
	GO:0051253	0.00055451	0.011844	19	364	807	36474	negative regulation of RNA metabolic process
	GO:0022621	0.00066437	0.013822	30	711	807	36474	shoot system development
	GO:0048367	0.00066437	0.013822	30	711	807	36474	shoot development
	GO:0009908	0.00071416	0.014668	31	747	807	36474	flower development
	GO:0007275	0.00075251	0.01526	140	4887	807	36474	multicellular organismal development
	GO:0050793	0.00083552	0.016731	36	922	807	36474	regulation of developmental process
	GO:0045814	0.0008717	0.017146	8	90	807	36474	negative regulation of gene expression, epigenetic
	GO:0032502	0.00087763	0.017146	150	5313	807	36474	developmental process
	GO:0051174	0.00099614	0.018998	13	213	807	36474	regulation of phosphorus metabolic process
	GO:0019220	0.00099614	0.018998	13	213	807	36474	regulation of phosphate metabolic process
	GO:0009887	0.0010343	0.019494	21	444	807	36474	organ morphogenesis
	GO:0016048	0.0014452	0.026922	2	3	807	36474	detection of temperature stimulus
	GO:0032147	0.0015901	0.029279	7	77	807	36474	activation of protein kinase activity
	GO:0009631	0.0017141	0.03051	7	78	807	36474	cold acclimation
	GO:0048444	0.0017141	0.03051	7	78	807	36474	floral organ morphogenesis
	GO:0048563	0.0017141	0.03051	7	78	807	36474	post-embryonic organ morphogenesis
	GO:0010629	0.0018851	0.033186	22	498	807	36474	negative regulation of gene expression
	GO:0045934	0.002087	0.036101	19	408	807	36474	negative regulation of nucleobase, nucleoside, nucleotide and nucleic acid metabolic process
	GO:0010074	0.0021315	0.036101	7	81	807	36474	maintenance of meristem identity
	GO:0006342	0.0021315	0.036101	7	81	807	36474	chromatin silencing
	GO:0031327	0.0021408	0.036101	20	440	807	36474	negative regulation of cellular biosynthetic process
	GO:0048507	0.0022712	0.0379	17	350	807	36474	meristem development
	GO:0032501	0.0023251	0.0384	140	5031	807	36474	multicellular organismal process
	GO:0033043	0.0024506	0.040059	11	181	807	36474	regulation of organelle organization
	GO:0009890	0.0024993	0.040444	20	446	807	36474	negative regulation of biosynthetic process
	GO:0048856	0.0025486	0.040829	111	3863	807	36474	anatomical structure development
	GO:0006996	0.0026378	0.041477	63	1981	807	36474	organelle organization
	GO:0051172	0.0026564	0.041477	19	417	807	36474	negative regulation of nitrogen compound metabolic process
	GO:0051816	0.002848	0.041477	2	4	807	36474	acquisition of nutrients from other organism during symbiotic interaction
	GO:0052093	0.002848	0.041477	2	4	807	36474	formation of specialized structure for nutrient acquisition from host
	GO:0052095	0.002848	0.041477	2	4	807	36474	formation of specialized structure for nutrient acquisition from other organism involved in symbiotic interaction
	GO:0052096	0.002848	0.041477	2	4	807	36474	formation by symbiont of syncytium involving giant cell for nutrient acquisition from host
	GO:0044002	0.002848	0.041477	2	4	807	36474	acquisition of nutrients from host
	GO:0044111	0.002848	0.041477	2	4	807	36474	development involved in symbiotic interaction
	GO:0044115	0.002848	0.041477	2	4	807	36474	development of symbiont involved in interaction with host
	GO:0007631	0.002848	0.041477	2	4	807	36474	feeding behavior
	GO:0010558	0.0029484	0.042552	19	421	807	36474	negative regulation of macromolecule biosynthetic process
Up-regulated genes of SWUK3 14 DAP VS 21 DAP	GO:0009699	1.677e-13	2.1147e-10	27	320	516	36474	phenylpropanoid biosynthetic process
	GO:0042398	6.1969e-13	3.9071e-10	32	480	516	36474	cellular amino acid derivative biosynthetic process
	GO:0019438	4.0178e-12	1.3044e-09	32	515	516	36474	aromatic compound biosynthetic process
	GO:0009698	4.1378e-12	1.3044e-09	28	395	516	36474	phenylpropanoid metabolic process
	GO:0006575	2.6761e-10	6.7491e-08	36	750	516	36474	cellular amino acid derivative metabolic process
	GO:0019748	3.8929e-09	8.1815e-07	37	869	516	36474	secondary metabolic process
	GO:0009813	5.8358e-09	1.0513e-06	14	131	516	36474	flavonoid biosynthetic process
	GO:0009812	2.369e-08	3.7341e-06	14	146	516	36474	flavonoid metabolic process
	GO:0006725	4.8385e-08	6.7792e-06	35	875	516	36474	cellular aromatic compound metabolic process
	GO:0009962	2.2522e-06	0.000284	6	28	516	36474	regulation of flavonoid biosynthetic process
	GO:0010023	4.7157e-06	0.00054059	4	9	516	36474	proanthocyanidin biosynthetic process
	GO:0006519	9.9404e-06	0.0010446	40	1345	516	36474	cellular amino acid and derivative metabolic process
	GO:0042592	1.4539e-05	0.0013736	30	894	516	36474	homeostatic process
	GO:0048513	1.6126e-05	0.0013736	54	2090	516	36474	organ development
	GO:0048731	1.6339e-05	0.0013736	54	2091	516	36474	system development
	GO:0055080	2.0497e-05	0.0016154	19	440	516	36474	cation homeostasis
	GO:0043455	2.3671e-05	0.0017559	8	83	516	36474	regulation of secondary metabolic process
	GO:0044283	2.9534e-05	0.002069	45	1665	516	36474	small molecule biosynthetic process
	GO:0035266	3.469e-05	0.0023023	5	27	516	36474	meristem growth
	GO:0030003	3.7627e-05	0.0023724	15	307	516	36474	cellular cation homeostasis
	GO:0010449	4.775e-05	0.0027583	4	15	516	36474	root meristem growth
	GO:0055082	4.8123e-05	0.0027583	16	351	516	36474	cellular chemical homeostasis
	GO:0065008	5.8146e-05	0.0031879	51	2031	516	36474	regulation of biological quality
	GO:0050801	6.7828e-05	0.0035638	19	481	516	36474	ion homeostasis
	GO:0048878	7.3497e-05	0.0037072	23	655	516	36474	chemical homeostasis
	GO:0006873	7.9342e-05	0.0038233	15	328	516	36474	cellular ion homeostasis
	GO:0048440	8.1863e-05	0.0038233	10	156	516	36474	carpel development
	GO:0009714	0.00014952	0.0065015	3	8	516	36474	chalcone metabolic process
	GO:0009715	0.00014952	0.0065015	3	8	516	36474	chalcone biosynthetic process
	GO:0009964	0.00019976	0.0083965	2	2	516	36474	negative regulation of flavonoid biosynthetic process
	GO:0019725	0.00022454	0.0091338	19	528	516	36474	cellular homeostasis
	GO:0048437	0.0002559	0.0099128	16	406	516	36474	floral organ development
	GO:0009739	0.00025941	0.0099128	12	250	516	36474	response to gibberellin stimulus
	GO:0055065	0.00026977	0.0099448	11	215	516	36474	metal ion homeostasis
	GO:0006875	0.00027603	0.0099448	10	181	516	36474	cellular metal ion homeostasis
	GO:0048467	0.00032857	0.011509	10	185	516	36474	gynoecium development
	GO:0009753	0.00040166	0.013315	16	423	516	36474	response to jasmonic acid stimulus
	GO:0055076	0.00041182	0.013315	7	95	516	36474	transition metal ion homeostasis
	GO:0046916	0.00041182	0.013315	7	95	516	36474	cellular transition metal ion homeostasis
	GO:0009806	0.00053667	0.016506	4	27	516	36474	lignan metabolic process
	GO:0009807	0.00053667	0.016506	4	27	516	36474	lignan biosynthetic process
	GO:0031540	0.00056311	0.016513	3	12	516	36474	regulation of anthocyanin biosynthetic process
	GO:0042181	0.00056311	0.016513	3	12	516	36474	ketone biosynthetic process
	GO:0006558	0.00081041	0.023226	4	30	516	36474	L-phenylalanine metabolic process
	GO:0048569	0.00095179	0.026671	19	595	516	36474	post-embryonic organ development
	GO:0055072	0.0011	0.030155	6	82	516	36474	iron ion homeostasis
	GO:0007275	0.0011415	0.030268	94	4887	516	36474	multicellular organismal development
	GO:0055066	0.0011686	0.030268	10	218	516	36474	di-, tri-valent inorganic cation homeostasis
	GO:0070574	0.0011761	0.030268	2	4	516	36474	cadmium ion transmembrane transport
	GO:0048438	0.0012387	0.031241	13	340	516	36474	floral whorl development
	GO:0032501	0.0012922	0.031806	96	5031	516	36474	multicellular organismal process
	GO:0009718	0.0013116	0.031806	4	34	516	36474	anthocyanin biosynthetic process
	GO:0010158	0.0013743	0.032697	3	16	516	36474	abaxial cell fate specification
	GO:0032502	0.0015689	0.036636	100	5313	516	36474	developmental process
	GO:0006596	0.0016293	0.037355	4	36	516	36474	polyamine biosynthetic process
	GO:0051234	0.0018556	0.041783	76	3852	516	36474	establishment of localization
	GO:0007389	0.0019385	0.042329	12	315	516	36474	pattern specification process
	GO:0006810	0.0019469	0.042329	75	3798	516	36474	transport
	GO:0051179	0.0020633	0.044098	78	3990	516	36474	localization
Down-regulated genes of SWUK3 14 DAP VS 21 DAP	GO:0015979	1.1554e-26	2.0937e-23	59	337	1163	36474	photosynthesis
	GO:0050896	1.6828e-20	1.5246e-17	431	9128	1163	36474	response to stimulus
	GO:0016052	2.4882e-14	1.5029e-11	59	599	1163	36474	carbohydrate catabolic process
	GO:0019684	4.7864e-14	2.1682e-11	30	174	1163	36474	photosynthesis, light reaction
	GO:0009628	7.6167e-14	2.7603e-11	180	3226	1163	36474	response to abiotic stimulus
	GO:0009416	1.1223e-13	3.3892e-11	86	1129	1163	36474	response to light stimulus
	GO:0009314	7.1366e-13	1.8474e-10	86	1168	1163	36474	response to radiation
	GO:0000272	2.3068e-12	5.2249e-10	39	329	1163	36474	polysaccharide catabolic process
	GO:0006950	6.4084e-12	1.2902e-09	260	5456	1163	36474	response to stress
	GO:0071554	2.1919e-11	3.9717e-09	80	1121	1163	36474	cell wall organization or biogenesis
	GO:0006091	2.81e-11	4.3966e-09	52	579	1163	36474	generation of precursor metabolites and energy
	GO:0055114	2.9117e-11	4.3966e-09	117	1940	1163	36474	oxidation reduction
	GO:0005975	3.9391e-11	5.4905e-09	122	2065	1163	36474	carbohydrate metabolic process
	GO:0009765	5.4291e-11	7.0268e-09	16	61	1163	36474	photosynthesis, light harvesting
	GO:0009719	1.4041e-10	1.6961e-08	154	2877	1163	36474	response to endogenous stimulus
	GO:0009725	3.0703e-10	3.4771e-08	144	2663	1163	36474	response to hormone stimulus
	GO:0071555	6.7808e-10	7.2275e-08	63	849	1163	36474	cell wall organization
	GO:0009768	1.3138e-09	1.3226e-07	12	38	1163	36474	photosynthesis, light harvesting in photosystem I
	GO:0042221	1.625e-09	1.5498e-07	239	5193	1163	36474	response to chemical stimulus
	GO:0010033	2.0606e-09	1.8669e-07	173	3471	1163	36474	response to organic substance
	GO:0006952	2.5602e-09	2.2091e-07	126	2308	1163	36474	defense response
	GO:0051707	2.8046e-09	2.31e-07	104	1788	1163	36474	response to other organism
	GO:0005976	5.1131e-09	3.8946e-07	56	751	1163	36474	polysaccharide metabolic process
	GO:0044275	5.1585e-09	3.8946e-07	42	481	1163	36474	cellular carbohydrate catabolic process
	GO:0009607	9.2317e-09	6.6912e-07	105	1853	1163	36474	response to biotic stimulus
	GO:0006629	3.967e-08	2.6715e-06	93	1622	1163	36474	lipid metabolic process
	GO:0008152	3.9807e-08	2.6715e-06	654	17673	1163	36474	metabolic process
	GO:0009735	4.2872e-08	2.7744e-06	40	480	1163	36474	response to cytokinin stimulus
	GO:0045490	4.2543e-07	2.6131e-05	20	167	1163	36474	pectin catabolic process
	GO:0010114	4.3263e-07	2.6131e-05	16	110	1163	36474	response to red light
	GO:0019253	6.0748e-07	3.5508e-05	10	42	1163	36474	reductive pentose-phosphate cycle
	GO:0019685	7.6898e-07	4.3543e-05	10	43	1163	36474	photosynthesis, dark reaction
	GO:0009617	8.7005e-07	4.6513e-05	58	921	1163	36474	response to bacterium
	GO:0051704	8.7276e-07	4.6513e-05	112	2209	1163	36474	multi-organism process
	GO:0009409	9.6493e-07	4.9956e-05	49	728	1163	36474	response to cold
	GO:0044247	1.3666e-06	6.8786e-05	22	212	1163	36474	cellular polysaccharide catabolic process
	GO:0007623	1.9657e-06	9.6265e-05	19	168	1163	36474	circadian rhythm
	GO:0045488	2.1449e-06	0.00010228	24	252	1163	36474	pectin metabolic process
	GO:0071704	2.2701e-06	0.00010284	10	48	1163	36474	organic substance metabolic process
	GO:0015977	2.2701e-06	0.00010284	10	48	1163	36474	carbon fixation
	GO:0009056	3.3721e-06	0.00014903	120	2479	1163	36474	catabolic process
	GO:0042545	3.7311e-06	0.00016097	25	278	1163	36474	cell wall modification
	GO:0006631	4.9288e-06	0.0002077	37	516	1163	36474	fatty acid metabolic process
	GO:0000038	5.8577e-06	0.00024123	10	53	1163	36474	very long-chain fatty acid metabolic process
	GO:0006995	7.1188e-06	0.00028078	8	33	1163	36474	cellular response to nitrogen starvation
	GO:0048511	7.1279e-06	0.00028078	20	200	1163	36474	rhythmic process
	GO:0009414	8.2275e-06	0.0003172	40	591	1163	36474	response to water deprivation
	GO:0006869	9.0481e-06	0.00034157	22	238	1163	36474	lipid transport
	GO:0009266	9.6376e-06	0.0003564	60	1043	1163	36474	response to temperature stimulus
	GO:0009415	1.1688e-05	0.00042358	40	600	1163	36474	response to water
	GO:0010218	1.6094e-05	0.00057183	12	85	1163	36474	response to far red light
	GO:0009637	1.852e-05	0.00064533	14	115	1163	36474	response to blue light
	GO:0009620	2.65e-05	0.00090601	40	622	1163	36474	response to fungus
	GO:0010876	3.0452e-05	0.0010218	23	276	1163	36474	lipid localization
	GO:0090357	3.2337e-05	0.0010315	3	3	1163	36474	regulation of tryptophan metabolic process
	GO:0090358	3.2337e-05	0.0010315	3	3	1163	36474	positive regulation of tryptophan metabolic process
	GO:0044264	3.2447e-05	0.0010315	38	584	1163	36474	cellular polysaccharide metabolic process
	GO:0009773	3.5214e-05	0.0011001	7	30	1163	36474	photosynthetic electron transport in photosystem I
	GO:0017014	5.6053e-05	0.0016928	8	43	1163	36474	protein amino acid nitrosylation
	GO:0018119	5.6053e-05	0.0016928	8	43	1163	36474	peptidyl-cysteine S-nitrosylation
	GO:0009639	5.8371e-05	0.0017339	27	367	1163	36474	response to red or far red light
	GO:0044255	6.068e-05	0.0017734	61	1136	1163	36474	cellular lipid metabolic process
	GO:0009767	7.3051e-05	0.0021011	10	70	1163	36474	photosynthetic electron transport chain
	GO:0009611	7.9347e-05	0.0022465	30	436	1163	36474	response to wounding
	GO:0016042	9.3527e-05	0.0026073	26	357	1163	36474	lipid catabolic process
	GO:0007167	0.00015394	0.0041632	17	192	1163	36474	enzyme linked receptor protein signaling pathway
	GO:0007169	0.00015394	0.0041632	17	192	1163	36474	transmembrane receptor protein tyrosine kinase signaling pathway
	GO:0044262	0.00017493	0.0046614	72	1456	1163	36474	cellular carbohydrate metabolic process
	GO:0010037	0.00018514	0.0048621	4	10	1163	36474	response to carbon dioxide
	GO:0007154	0.00021058	0.0054511	28	418	1163	36474	cell communication
	GO:0043562	0.00022582	0.0057631	8	52	1163	36474	cellular response to nitrogen levels
	GO:0009664	0.00024474	0.0061042	20	257	1163	36474	plant-type cell wall organization
	GO:0071669	0.00024592	0.0061042	28	422	1163	36474	plant-type cell wall organization or biogenesis
	GO:0042743	0.00026888	0.006584	11	97	1163	36474	hydrogen peroxide metabolic process
	GO:0010196	0.00028359	0.0067614	4	11	1163	36474	nonphotochemical quenching
	GO:0019740	0.00028359	0.0067614	4	11	1163	36474	nitrogen utilization
	GO:0006633	0.00029179	0.0068666	23	321	1163	36474	fatty acid biosynthetic process
	GO:0034219	0.00033967	0.0078909	5	20	1163	36474	carbohydrate transmembrane transport
	GO:0018198	0.00035116	0.008027	11	100	1163	36474	peptidyl-cysteine modification
	GO:0045087	0.00035439	0.008027	32	520	1163	36474	innate immune response
	GO:0032787	0.00040794	0.0090525	46	851	1163	36474	monocarboxylic acid metabolic process
	GO:0090355	0.00041466	0.0090525	4	12	1163	36474	positive regulation of auxin metabolic process
	GO:0032352	0.00041466	0.0090525	4	12	1163	36474	positive regulation of hormone metabolic process
	GO:0090354	0.00043417	0.0092554	5	21	1163	36474	regulation of auxin metabolic process
	GO:0032544	0.00043417	0.0092554	5	21	1163	36474	plastid translation
	GO:0009817	0.00045273	0.0095388	10	87	1163	36474	defense response to fungus, incompatible interaction
	GO:0010119	0.00046637	0.0097133	12	120	1163	36474	regulation of stomatal movement
	GO:0071496	0.00050903	0.010481	23	334	1163	36474	cellular response to external stimulus
	GO:0050832	0.00052432	0.010603	30	487	1163	36474	defense response to fungus
	GO:0022900	0.00052662	0.010603	13	139	1163	36474	electron transport chain
	GO:0030497	0.00058385	0.011626	4	13	1163	36474	fatty acid elongation
	GO:0033240	0.00060163	0.011722	3	6	1163	36474	positive regulation of cellular amine metabolic process
	GO:0045764	0.00060163	0.011722	3	6	1163	36474	positive regulation of cellular amino acid metabolic process
	GO:0009269	0.00064902	0.012504	6	34	1163	36474	response to desiccation
	GO:0042542	0.00065556	0.012504	16	198	1163	36474	response to hydrogen peroxide
	GO:0042761	0.00068092	0.012852	5	23	1163	36474	very long-chain fatty acid biosynthetic process
	GO:0009251	0.00070745	0.013164	10	92	1163	36474	glucan catabolic process
	GO:0009267	0.00071197	0.013164	17	219	1163	36474	cellular response to starvation
	GO:0044042	0.00076156	0.013837	23	344	1163	36474	glucan metabolic process
	GO:0044283	0.00076362	0.013837	77	1665	1163	36474	small molecule biosynthetic process
	GO:0031668	0.00080168	0.014383	22	324	1163	36474	cellular response to extracellular stimulus
	GO:0042744	0.00083835	0.014893	9	78	1163	36474	hydrogen peroxide catabolic process
	GO:0043094	0.00086691	0.015251	14	165	1163	36474	cellular metabolic compound salvage
	GO:0009853	0.00092156	0.016056	11	112	1163	36474	photorespiration
	GO:0006955	0.00098837	0.016734	33	576	1163	36474	immune response
	GO:0009814	0.00098902	0.016734	21	308	1163	36474	defense response, incompatible interaction
	GO:0018149	0.0010159	0.016734	2	2	1163	36474	peptide cross-linking
	GO:0018316	0.0010159	0.016734	2	2	1163	36474	peptide cross-linking via L-cystine
	GO:0010478	0.0010159	0.016734	2	2	1163	36474	chlororespiration
	GO:0019265	0.0010159	0.016734	2	2	1163	36474	glycine biosynthetic process, by transamination of glyoxylate
	GO:0042180	0.001055	0.017222	78	1711	1163	36474	cellular ketone metabolic process
	GO:0043436	0.0011206	0.017969	76	1662	1163	36474	oxoacid metabolic process
	GO:0019752	0.0011206	0.017969	76	1662	1163	36474	carboxylic acid metabolic process
	GO:0070301	0.0011582	0.018409	10	98	1163	36474	cellular response to hydrogen peroxide
	GO:0006082	0.0011763	0.018535	76	1665	1163	36474	organic acid metabolic process
	GO:0046394	0.0012062	0.018551	43	823	1163	36474	carboxylic acid biosynthetic process
	GO:0016053	0.0012062	0.018551	43	823	1163	36474	organic acid biosynthetic process
	GO:0042742	0.0012081	0.018551	40	750	1163	36474	defense response to bacterium
	GO:0009827	0.0012522	0.019067	10	99	1163	36474	plant-type cell wall modification
	GO:0006006	0.0012876	0.019443	16	211	1163	36474	glucose metabolic process
	GO:0044036	0.0013423	0.020101	17	232	1163	36474	cell wall macromolecule metabolic process
	GO:0032350	0.00147	0.021832	5	27	1163	36474	regulation of hormone metabolic process
	GO:0009991	0.0014948	0.022021	23	362	1163	36474	response to extracellular stimulus
	GO:0023033	0.0015943	0.023297	88	2005	1163	36474	signaling pathway
	GO:0009737	0.0016074	0.0233	48	960	1163	36474	response to abscisic acid stimulus
	GO:0044281	0.0016426	0.023621	148	3667	1163	36474	small molecule metabolic process
	GO:0006007	0.0017914	0.025559	14	178	1163	36474	glucose catabolic process
	GO:0042594	0.001844	0.025992	17	239	1163	36474	response to starvation
	GO:0006800	0.0018504	0.025992	11	122	1163	36474	oxygen and reactive oxygen species metabolic process
	GO:0009605	0.0019172	0.026723	36	672	1163	36474	response to external stimulus
	GO:0006949	0.0020514	0.028267	5	29	1163	36474	syncytium formation
	GO:0010035	0.0020759	0.028267	61	1306	1163	36474	response to inorganic substance
	GO:0046365	0.0020932	0.028267	14	181	1163	36474	monosaccharide catabolic process
	GO:0019320	0.0020932	0.028267	14	181	1163	36474	hexose catabolic process
	GO:0034614	0.002106	0.028267	11	124	1163	36474	cellular response to reactive oxygen species
	GO:0045493	0.0022003	0.029316	4	18	1163	36474	xylan catabolic process
	GO:0015696	0.0023514	0.0311	3	9	1163	36474	ammonium transport
	GO:0002376	0.0024821	0.032591	33	610	1163	36474	immune system process
	GO:0006098	0.0026482	0.034522	7	59	1163	36474	pentose-phosphate shunt
	GO:0023052	0.0028262	0.03658	112	2707	1163	36474	signaling
	GO:0030245	0.0029204	0.03753	6	45	1163	36474	cellulose catabolic process
	GO:0071454	0.0029829	0.037797	2	3	1163	36474	cellular response to anoxia
	GO:0010226	0.0029829	0.037797	2	3	1163	36474	response to lithium ion
	GO:0009651	0.0030041	0.037802	51	1068	1163	36474	response to salt stress
	GO:0007166	0.0030682	0.038342	17	251	1163	36474	cell surface receptor linked signaling pathway
	GO:0010383	0.0031093	0.038589	14	189	1163	36474	cell wall polysaccharide metabolic process
	GO:0070887	0.0032177	0.039663	78	1785	1163	36474	cellular response to chemical stimulus
	GO:0006740	0.0035166	0.043054	7	62	1163	36474	NADPH regeneration
	GO:0009069	0.003849	0.046808	9	97	1163	36474	serine family amino acid metabolic process
	GO:0031669	0.0038967	0.047072	17	257	1163	36474	cellular response to nutrient levels
	GO:0006970	0.0040189	0.048227	54	1162	1163	36474	response to osmotic stress
	GO:0008610	0.0040536	0.048323	42	854	1163	36474	lipid biosynthetic process
Up-regulated genes of SWUK3 21 DAP VS 28 DAP	GO:0015979	8.6834e-59	2.7127e-55	188	337	6220	36474	photosynthesis
	GO:0019684	9.5955e-32	1.4988e-28	98	174	6220	36474	photosynthesis, light reaction
	GO:0050896	1.7028e-24	1.7732e-21	1878	9128	6220	36474	response to stimulus
	GO:0042221	7.4193e-22	5.7945e-19	1132	5193	6220	36474	response to chemical stimulus
	GO:0009416	1.3231e-21	8.2666e-19	319	1129	6220	36474	response to light stimulus
	GO:0044283	1.7518e-21	8.8248e-19	434	1665	6220	36474	small molecule biosynthetic process
	GO:0009314	1.9774e-21	8.8248e-19	327	1168	6220	36474	response to radiation
	GO:0009628	5.6361e-19	2.2009e-16	737	3226	6220	36474	response to abiotic stimulus
	GO:0042180	1.8222e-18	6.3252e-16	431	1711	6220	36474	cellular ketone metabolic process
	GO:0032787	2.9935e-18	9.3516e-16	246	851	6220	36474	monocarboxylic acid metabolic process
	GO:0044281	3.2082e-17	9.1113e-15	812	3667	6220	36474	small molecule metabolic process
	GO:0009765	4.6176e-17	1.2021e-14	40	61	6220	36474	photosynthesis, light harvesting
	GO:0009058	1.1523e-16	2.769e-14	1592	7887	6220	36474	biosynthetic process
	GO:0006778	1.3629e-16	3.0413e-14	57	111	6220	36474	porphyrin metabolic process
	GO:0043436	2.9692e-16	5.7974e-14	411	1662	6220	36474	oxoacid metabolic process
	GO:0019752	2.9692e-16	5.7974e-14	411	1662	6220	36474	carboxylic acid metabolic process
	GO:0033013	3.8962e-16	7.0061e-14	57	113	6220	36474	tetrapyrrole metabolic process
	GO:0006082	4.0368e-16	7.0061e-14	411	1665	6220	36474	organic acid metabolic process
	GO:0008152	7.0299e-16	1.1559e-13	3301	17673	6220	36474	metabolic process
	GO:0015994	1.4994e-15	2.3421e-13	51	97	6220	36474	chlorophyll metabolic process
	GO:0009266	2.0597e-15	3.0641e-13	278	1043	6220	36474	response to temperature stimulus
	GO:0006091	2.6585e-15	3.775e-13	175	579	6220	36474	generation of precursor metabolites and energy
	GO:0010033	8.3167e-15	1.1296e-12	759	3471	6220	36474	response to organic substance
	GO:0009719	1.0856e-14	1.413e-12	644	2877	6220	36474	response to endogenous stimulus
	GO:0006629	1.3772e-14	1.7209e-12	395	1622	6220	36474	lipid metabolic process
	GO:0046394	1.709e-14	1.9773e-12	227	823	6220	36474	carboxylic acid biosynthetic process
	GO:0016053	1.709e-14	1.9773e-12	227	823	6220	36474	organic acid biosynthetic process
	GO:0055114	2.2866e-14	2.502e-12	458	1940	6220	36474	oxidation reduction
	GO:0009768	2.3226e-14	2.502e-12	28	38	6220	36474	photosynthesis, light harvesting in photosystem I
	GO:0006631	3.8268e-14	3.985e-12	157	516	6220	36474	fatty acid metabolic process
	GO:0008610	5.1482e-14	5.188e-12	232	854	6220	36474	lipid biosynthetic process
	GO:0006633	5.3847e-14	5.2568e-12	110	321	6220	36474	fatty acid biosynthetic process
	GO:0015995	8.3822e-14	7.9352e-12	41	74	6220	36474	chlorophyll biosynthetic process
	GO:0033014	1.482e-13	1.3617e-11	45	87	6220	36474	tetrapyrrole biosynthetic process
	GO:0044255	1.6049e-13	1.4325e-11	290	1136	6220	36474	cellular lipid metabolic process
	GO:0044249	3.2121e-13	2.7874e-11	1515	7631	6220	36474	cellular biosynthetic process
	GO:0019748	3.6926e-13	3.1177e-11	232	869	6220	36474	secondary metabolic process
	GO:0009725	5.4767e-13	4.5024e-11	592	2663	6220	36474	response to hormone stimulus
	GO:0009408	1.3575e-12	1.0874e-10	120	377	6220	36474	response to heat
	GO:0006779	1.4596e-12	1.1399e-10	42	82	6220	36474	porphyrin biosynthetic process
	GO:0042440	1.6075e-12	1.2249e-10	81	220	6220	36474	pigment metabolic process
	GO:0006725	7.9098e-12	5.8834e-10	228	875	6220	36474	cellular aromatic compound metabolic process
	GO:0046148	9.3467e-12	6.7905e-10	71	188	6220	36474	pigment biosynthetic process
	GO:0010154	1.1732e-11	8.3294e-10	292	1186	6220	36474	fruit development
	GO:0010431	1.7927e-11	1.2446e-09	42	87	6220	36474	seed maturation
	GO:0048316	2.2484e-11	1.527e-09	280	1134	6220	36474	seed development
	GO:0009642	2.7865e-11	1.8522e-09	70	188	6220	36474	response to light intensity
	GO:0009657	9.5191e-11	6.1953e-09	104	331	6220	36474	plastid organization
	GO:0019438	9.765e-11	6.2257e-09	146	515	6220	36474	aromatic compound biosynthetic process
	GO:0009767	2.4815e-10	1.5505e-08	35	70	6220	36474	photosynthetic electron transport chain
	GO:0019915	2.8308e-10	1.7061e-08	24	38	6220	36474	lipid storage
	GO:0009644	2.8398e-10	1.7061e-08	46	107	6220	36474	response to high light intensity
	GO:0044237	3.7504e-10	2.204e-08	2752	14857	6220	36474	cellular metabolic process
	GO:0018130	3.8098e-10	2.204e-08	82	246	6220	36474	heterocycle biosynthetic process
	GO:0009699	6.779e-10	3.8505e-08	99	320	6220	36474	phenylpropanoid biosynthetic process
	GO:0048856	7.0964e-10	3.9588e-08	796	3863	6220	36474	anatomical structure development
	GO:0010262	9.4067e-10	5.1555e-08	17	22	6220	36474	somatic embryogenesis
	GO:0051186	1.5774e-09	8.4964e-08	176	674	6220	36474	cofactor metabolic process
	GO:0046483	3.7531e-09	1.9872e-07	190	748	6220	36474	heterocycle metabolic process
	GO:0048608	6.1037e-09	3.178e-07	443	2028	6220	36474	reproductive structure development
	GO:0010344	6.5697e-09	3.3646e-07	12	13	6220	36474	seed oilbody biogenesis
	GO:0051188	7.4812e-09	3.7696e-07	95	316	6220	36474	cofactor biosynthetic process
	GO:0009698	1.3873e-08	6.8791e-07	112	395	6220	36474	phenylpropanoid metabolic process
	GO:0019253	3.1948e-08	1.5595e-06	23	42	6220	36474	reductive pentose-phosphate cycle
	GO:0009987	3.4342e-08	1.6505e-06	3525	19536	6220	36474	cellular process
	GO:0009735	3.9035e-08	1.8476e-06	129	480	6220	36474	response to cytokinin stimulus
	GO:0009943	4.4992e-08	2.0979e-06	27	55	6220	36474	adaxial/abaxial axis specification
	GO:0009955	4.8807e-08	2.2422e-06	30	65	6220	36474	adaxial/abaxial pattern formation
	GO:0044271	5.1329e-08	2.3239e-06	208	861	6220	36474	cellular nitrogen compound biosynthetic process
	GO:0019685	5.7574e-08	2.5694e-06	23	43	6220	36474	photosynthesis, dark reaction
	GO:0032502	6.9303e-08	3.0493e-06	1042	5313	6220	36474	developmental process
	GO:0006519	9.0419e-08	3.9232e-06	303	1345	6220	36474	cellular amino acid and derivative metabolic process
	GO:0006066	9.369e-08	4.0094e-06	182	740	6220	36474	alcohol metabolic process
	GO:0006720	1.073e-07	4.5297e-06	80	266	6220	36474	isoprenoid metabolic process
	GO:0045036	1.5645e-07	6.5165e-06	28	61	6220	36474	protein targeting to chloroplast
	GO:0032501	1.5895e-07	6.5335e-06	987	5031	6220	36474	multicellular organismal process
	GO:0006350	1.673e-07	6.6373e-06	670	3297	6220	36474	transcription
	GO:0006351	1.673e-07	6.6373e-06	670	3297	6220	36474	transcription, DNA-dependent
	GO:0009791	1.6785e-07	6.6373e-06	532	2555	6220	36474	post-embryonic development
	GO:0051252	1.7291e-07	6.752e-06	893	4515	6220	36474	regulation of RNA metabolic process
	GO:0070887	1.8542e-07	7.1157e-06	386	1785	6220	36474	cellular response to chemical stimulus
	GO:0043467	1.8677e-07	7.1157e-06	21	39	6220	36474	regulation of generation of precursor metabolites and energy
	GO:0031323	1.9769e-07	7.4406e-06	1034	5297	6220	36474	regulation of cellular metabolic process
	GO:0006355	2.1441e-07	7.974e-06	882	4460	6220	36474	regulation of transcription, DNA-dependent
	GO:0045449	2.2738e-07	8.3409e-06	887	4489	6220	36474	regulation of transcription
	GO:0032774	2.2961e-07	8.3409e-06	670	3304	6220	36474	RNA biosynthetic process
	GO:0051171	2.8776e-07	1.0333e-05	928	4721	6220	36474	regulation of nitrogen compound metabolic process
	GO:0007275	3.5794e-07	1.2707e-05	957	4887	6220	36474	multicellular organismal development
	GO:0009793	4.7012e-07	1.6502e-05	196	826	6220	36474	embryonic development ending in seed dormancy
	GO:0019219	6.2457e-07	2.1679e-05	915	4670	6220	36474	regulation of nucleobase, nucleoside, nucleotide and nucleic acid metabolic process
	GO:0008299	6.7428e-07	2.3148e-05	70	233	6220	36474	isoprenoid biosynthetic process
	GO:0044092	6.9292e-07	2.3529e-05	53	161	6220	36474	negative regulation of molecular function
	GO:0042398	7.048e-07	2.3675e-05	124	480	6220	36474	cellular amino acid derivative biosynthetic process
	GO:0071704	7.6866e-07	2.5277e-05	23	48	6220	36474	organic substance metabolic process
	GO:0015977	7.6866e-07	2.5277e-05	23	48	6220	36474	carbon fixation
	GO:0009889	1.041e-06	3.3877e-05	943	4839	6220	36474	regulation of biosynthetic process
	GO:0006721	1.2163e-06	3.9092e-05	63	206	6220	36474	terpenoid metabolic process
	GO:0048518	1.2263e-06	3.9092e-05	249	1105	6220	36474	positive regulation of biological process
	GO:0009798	1.3762e-06	4.3405e-05	32	81	6220	36474	axis specification
	GO:0031326	1.3894e-06	4.3405e-05	939	4825	6220	36474	regulation of cellular biosynthetic process
	GO:0009958	1.6093e-06	4.9776e-05	24	53	6220	36474	positive gravitropism
	GO:0042168	1.8635e-06	5.6521e-05	19	37	6220	36474	heme metabolic process
	GO:0042548	1.8635e-06	5.6521e-05	19	37	6220	36474	regulation of photosynthesis, light reaction
	GO:0009409	1.9581e-06	5.8817e-05	173	728	6220	36474	response to cold
	GO:0080090	2.1546e-06	6.4105e-05	983	5082	6220	36474	regulation of primary metabolic process
	GO:0050826	2.1891e-06	6.4516e-05	22	47	6220	36474	response to freezing
	GO:0009658	2.4587e-06	7.1786e-05	73	254	6220	36474	chloroplast organization
	GO:0009790	2.6048e-06	7.4363e-05	226	998	6220	36474	embryonic development
	GO:0032870	2.6145e-06	7.4363e-05	272	1234	6220	36474	cellular response to hormone stimulus
	GO:0006694	2.6184e-06	7.4363e-05	41	118	6220	36474	steroid biosynthetic process
	GO:0042542	2.9875e-06	8.408e-05	60	198	6220	36474	response to hydrogen peroxide
	GO:0071495	3.371e-06	9.2699e-05	289	1326	6220	36474	cellular response to endogenous stimulus
	GO:0042362	3.3828e-06	9.2699e-05	18	35	6220	36474	fat-soluble vitamin biosynthetic process
	GO:0006775	3.3828e-06	9.2699e-05	18	35	6220	36474	fat-soluble vitamin metabolic process
	GO:0019222	3.5724e-06	9.7045e-05	1076	5616	6220	36474	regulation of metabolic process
	GO:0010075	3.7097e-06	9.9906e-05	29	73	6220	36474	regulation of meristem growth
	GO:0009639	3.8465e-06	0.00010271	97	367	6220	36474	response to red or far red light
	GO:0010109	4.336e-06	0.00011479	23	52	6220	36474	regulation of photosynthesis
	GO:0010556	5.1537e-06	0.00013444	915	4730	6220	36474	regulation of macromolecule biosynthetic process
	GO:0045426	5.1641e-06	0.00013444	22	49	6220	36474	quinone cofactor biosynthetic process
	GO:0006979	5.6269e-06	0.00014528	149	621	6220	36474	response to oxidative stress
	GO:0009773	6.4349e-06	0.00016478	16	30	6220	36474	photosynthetic electron transport in photosystem I
	GO:0010374	7.4818e-06	0.00019003	30	79	6220	36474	stomatal complex development
	GO:0009629	7.8167e-06	0.00019693	44	135	6220	36474	response to gravity
	GO:0003002	8.1296e-06	0.00020317	75	271	6220	36474	regionalization
	GO:0009944	9.2517e-06	0.00022938	21	47	6220	36474	polarity specification of adaxial/abaxial axis
	GO:0048522	9.6144e-06	0.0002365	197	868	6220	36474	positive regulation of cellular process
	GO:0010207	1.0341e-05	0.00025239	17	34	6220	36474	photosystem II assembly
	GO:0018198	1.1403e-05	0.00027615	35	100	6220	36474	peptidyl-cysteine modification
	GO:0010468	1.1669e-05	0.00028041	957	4989	6220	36474	regulation of gene expression
	GO:0009891	1.2484e-05	0.00029546	122	497	6220	36474	positive regulation of biosynthetic process
	GO:0031328	1.2484e-05	0.00029546	122	497	6220	36474	positive regulation of cellular biosynthetic process
	GO:0043086	1.3194e-05	0.00030967	41	125	6220	36474	negative regulation of catalytic activity
	GO:0016114	1.3283e-05	0.00030967	53	176	6220	36474	terpenoid biosynthetic process
	GO:0009755	1.7277e-05	0.0003998	244	1118	6220	36474	hormone-mediated signaling pathway
	GO:0042445	1.742e-05	0.00040014	69	249	6220	36474	hormone metabolic process
	GO:0006807	1.8428e-05	0.00042022	1249	6644	6220	36474	nitrogen compound metabolic process
	GO:0006575	1.8698e-05	0.00042328	172	750	6220	36474	cellular amino acid derivative metabolic process
	GO:0009641	1.8836e-05	0.00042334	16	32	6220	36474	shade avoidance
	GO:0009683	2.0295e-05	0.00045286	21	49	6220	36474	indoleacetic acid metabolic process
	GO:0000302	2.242e-05	0.00049674	76	283	6220	36474	response to reactive oxygen species
	GO:0006950	2.4905e-05	0.00054791	1036	5456	6220	36474	response to stress
	GO:0042549	2.6852e-05	0.00058662	10	15	6220	36474	photosystem II stabilization
	GO:0009737	2.8316e-05	0.0006143	212	960	6220	36474	response to abscisic acid stimulus
	GO:0065001	2.9386e-05	0.00063115	21	50	6220	36474	specification of axis polarity
	GO:0017014	2.9699e-05	0.00063115	19	43	6220	36474	protein amino acid nitrosylation
	GO:0018119	2.9699e-05	0.00063115	19	43	6220	36474	peptidyl-cysteine S-nitrosylation
	GO:0010876	3.0211e-05	0.00063769	74	276	6220	36474	lipid localization
	GO:0006783	3.0777e-05	0.00064529	16	33	6220	36474	heme biosynthetic process
	GO:0009061	3.4335e-05	0.00071508	11	18	6220	36474	anaerobic respiration
	GO:0007389	3.6852e-05	0.00076241	82	315	6220	36474	pattern specification process
	GO:0009696	3.7752e-05	0.00077591	23	58	6220	36474	salicylic acid metabolic process
	GO:0046501	3.8791e-05	0.0007869	13	24	6220	36474	protoporphyrinogen IX metabolic process
	GO:0006782	3.8791e-05	0.0007869	13	24	6220	36474	protoporphyrinogen IX biosynthetic process
	GO:0006855	4.0705e-05	0.00081531	39	122	6220	36474	drug transmembrane transport
	GO:0009606	4.0974e-05	0.00081531	43	139	6220	36474	tropism
	GO:0022900	4.0974e-05	0.00081531	43	139	6220	36474	electron transport chain
	GO:0031325	4.157e-05	0.00082193	143	614	6220	36474	positive regulation of cellular metabolic process
	GO:0009813	4.5407e-05	0.00089216	41	131	6220	36474	flavonoid biosynthetic process
	GO:0016125	4.9883e-05	0.00097397	39	123	6220	36474	sterol metabolic process
	GO:0009637	5.4228e-05	0.0010522	37	115	6220	36474	response to blue light
	GO:0003006	5.5085e-05	0.0010622	463	2308	6220	36474	reproductive developmental process
	GO:0032504	5.8822e-05	0.0011274	66	244	6220	36474	multicellular organism reproduction
	GO:0010158	6.0608e-05	0.0011545	10	16	6220	36474	abaxial cell fate specification
	GO:0009893	6.2288e-05	0.0011793	145	629	6220	36474	positive regulation of metabolic process
	GO:0009630	6.3804e-05	0.0012007	38	120	6220	36474	gravitropism
	GO:0010073	6.8608e-05	0.0012834	59	213	6220	36474	meristem maintenance
	GO:0060255	6.9713e-05	0.0012963	982	5189	6220	36474	regulation of macromolecule metabolic process
	GO:0015893	7.0357e-05	0.0013006	40	129	6220	36474	drug transport
	GO:0010196	7.193e-05	0.0013218	8	11	6220	36474	nonphotochemical quenching
	GO:0046164	7.5184e-05	0.0013735	56	200	6220	36474	alcohol catabolic process
	GO:0071310	7.7019e-05	0.0013989	314	1513	6220	36474	cellular response to organic substance
	GO:0006007	8.1178e-05	0.0014659	51	178	6220	36474	glucose catabolic process
	GO:0048513	8.3211e-05	0.001494	421	2090	6220	36474	organ development
	GO:0048731	8.6817e-05	0.0015498	421	2091	6220	36474	system development
	GO:0042375	8.9486e-05	0.0015765	22	57	6220	36474	quinone cofactor metabolic process
	GO:0042430	8.9828e-05	0.0015765	39	126	6220	36474	indole and derivative metabolic process
	GO:0042434	8.9828e-05	0.0015765	39	126	6220	36474	indole derivative metabolic process
	GO:0048609	9.079e-05	0.0015845	64	238	6220	36474	reproductive process in a multicellular organism
	GO:0031407	9.243e-05	0.0016042	34	105	6220	36474	oxylipin metabolic process
	GO:0042493	0.00010248	0.0017688	40	131	6220	36474	response to drug
	GO:0010218	0.0001049	0.0018005	29	85	6220	36474	response to far red light
	GO:0016101	0.00011312	0.0019311	21	54	6220	36474	diterpenoid metabolic process
	GO:0009743	0.00011386	0.0019331	118	501	6220	36474	response to carbohydrate stimulus
	GO:0006520	0.00012191	0.0020586	160	714	6220	36474	cellular amino acid metabolic process
	GO:0019320	0.00012893	0.0021189	51	181	6220	36474	hexose catabolic process
	GO:0046365	0.00012893	0.0021189	51	181	6220	36474	monosaccharide catabolic process
	GO:0042371	0.00012955	0.0021189	11	20	6220	36474	vitamin K biosynthetic process
	GO:0042372	0.00012955	0.0021189	11	20	6220	36474	phylloquinone biosynthetic process
	GO:0042373	0.00012955	0.0021189	11	20	6220	36474	vitamin K metabolic process
	GO:0042374	0.00012955	0.0021189	11	20	6220	36474	phylloquinone metabolic process
	GO:0009887	0.0001426	0.0023046	106	444	6220	36474	organ morphogenesis
	GO:0009812	0.00014391	0.0023046	43	146	6220	36474	flavonoid metabolic process
	GO:0010080	0.00014403	0.0023046	5	5	6220	36474	regulation of floral meristem growth
	GO:0060774	0.00014403	0.0023046	5	5	6220	36474	auxin mediated signaling pathway involved in phyllotactic patterning
	GO:0010557	0.00014459	0.0023046	109	459	6220	36474	positive regulation of macromolecule biosynthetic process
	GO:0010817	0.00014659	0.0023245	97	400	6220	36474	regulation of hormone levels
	GO:0005996	0.00014796	0.0023344	98	405	6220	36474	monosaccharide metabolic process
	GO:0009850	0.0001767	0.002774	37	121	6220	36474	auxin metabolic process
	GO:0019318	0.00018023	0.0028153	77	305	6220	36474	hexose metabolic process
	GO:0022414	0.00018731	0.0029076	491	2492	6220	36474	reproductive process
	GO:0008202	0.00018801	0.0029076	50	179	6220	36474	steroid metabolic process
	GO:0034641	0.00020521	0.003158	1194	6427	6220	36474	cellular nitrogen compound metabolic process
	GO:0019747	0.00021139	0.0032372	12	24	6220	36474	regulation of isoprenoid metabolic process
	GO:0032544	0.00023012	0.0035068	11	21	6220	36474	plastid translation
	GO:0045893	0.00024105	0.0036379	102	430	6220	36474	positive regulation of transcription, DNA-dependent
	GO:0045941	0.00024105	0.0036379	102	430	6220	36474	positive regulation of transcription
	GO:0051173	0.00024498	0.0036795	111	475	6220	36474	positive regulation of nitrogen compound metabolic process
	GO:0042044	0.00024853	0.0036972	16	38	6220	36474	fluid transport
	GO:0006833	0.00024853	0.0036972	16	38	6220	36474	water transport
	GO:0000003	0.00028009	0.0041469	497	2536	6220	36474	reproduction
	GO:0010628	0.00028916	0.004261	104	442	6220	36474	positive regulation of gene expression
	GO:0009800	0.00030968	0.0045208	7	10	6220	36474	cinnamic acid biosynthetic process
	GO:0009803	0.00030968	0.0045208	7	10	6220	36474	cinnamic acid metabolic process
	GO:0005975	0.00034272	0.0049798	410	2065	6220	36474	carbohydrate metabolic process
	GO:0050793	0.0003484	0.0050389	197	922	6220	36474	regulation of developmental process
	GO:0016052	0.00044285	0.0063754	134	599	6220	36474	carbohydrate catabolic process
	GO:0016129	0.00044999	0.0064187	19	51	6220	36474	phytosteroid biosynthetic process
	GO:0016132	0.00044999	0.0064187	19	51	6220	36474	brassinosteroid biosynthetic process
	GO:0048829	0.00045202	0.0064187	13	29	6220	36474	root cap development
	GO:0044238	0.00046527	0.0065769	2704	15165	6220	36474	primary metabolic process
	GO:0006541	0.00047346	0.0066626	21	59	6220	36474	glutamine metabolic process
	GO:0010115	0.00050148	0.0070252	6	8	6220	36474	regulation of abscisic acid biosynthetic process
	GO:0044282	0.00051642	0.0072023	109	474	6220	36474	small molecule catabolic process
	GO:0010114	0.00056178	0.0078	33	110	6220	36474	response to red light
	GO:0006636	0.00059675	0.0082125	19	52	6220	36474	unsaturated fatty acid biosynthetic process
	GO:0016102	0.00059675	0.0082125	19	52	6220	36474	diterpenoid biosynthetic process
	GO:0006096	0.00060234	0.0082531	39	137	6220	36474	glycolysis
	GO:0006006	0.00061941	0.0084499	55	211	6220	36474	glucose metabolic process
	GO:0033473	0.00067384	0.0091525	13	30	6220	36474	indoleacetic acid conjugate metabolic process
	GO:0071215	0.00070364	0.0095158	79	328	6220	36474	cellular response to abscisic acid stimulus
	GO:0033015	0.00071993	0.0096527	10	20	6220	36474	tetrapyrrole catabolic process
	GO:0006787	0.00071993	0.0096527	10	20	6220	36474	porphyrin catabolic process
	GO:0042793	0.00072576	0.0096892	7	11	6220	36474	transcription from plastid promoter
	GO:0009718	0.00078612	0.01045	14	34	6220	36474	anthocyanin biosynthetic process
	GO:0045962	0.00080389	0.010641	8	14	6220	36474	positive regulation of development, heterochronic
	GO:0009769	0.00084505	0.010864	4	4	6220	36474	photosynthesis, light harvesting in photosystem II
	GO:0009915	0.00084505	0.010864	4	4	6220	36474	phloem loading
	GO:0010116	0.00084505	0.010864	4	4	6220	36474	positive regulation of abscisic acid biosynthetic process
	GO:0061062	0.00084505	0.010864	4	4	6220	36474	regulation of nematode larval development
	GO:0045828	0.00084505	0.010864	4	4	6220	36474	positive regulation of isoprenoid metabolic process
	GO:0030320	0.00084505	0.010864	4	4	6220	36474	cellular monovalent inorganic anion homeostasis
	GO:0030644	0.00084505	0.010864	4	4	6220	36474	cellular chloride ion homeostasis
	GO:0051254	0.00085194	0.010908	103	450	6220	36474	positive regulation of RNA metabolic process
	GO:0048580	0.00089186	0.011372	109	481	6220	36474	regulation of post-embryonic development
	GO:0010492	0.00098057	0.012452	13	31	6220	36474	maintenance of shoot apical meristem identity
	GO:0010205	0.0011652	0.014678	10	21	6220	36474	photoinhibition
	GO:0043155	0.0011652	0.014678	10	21	6220	36474	negative regulation of photosynthesis, light reaction
	GO:0009909	0.0011816	0.014824	72	299	6220	36474	regulation of flower development
	GO:0034754	0.0011994	0.014987	32	110	6220	36474	cellular hormone metabolic process
	GO:0009694	0.0012486	0.01554	26	84	6220	36474	jasmonic acid metabolic process
	GO:0016108	0.001261	0.015571	21	63	6220	36474	tetraterpenoid metabolic process
	GO:0016116	0.001261	0.015571	21	63	6220	36474	carotenoid metabolic process
	GO:0009624	0.0012725	0.015651	39	142	6220	36474	response to nematode
	GO:0048564	0.0012863	0.015758	6	9	6220	36474	photosystem I assembly
	GO:0001708	0.0012975	0.015834	17	47	6220	36474	cell fate specification
	GO:0033559	0.0013082	0.015885	19	55	6220	36474	unsaturated fatty acid metabolic process
	GO:0046890	0.0013119	0.015885	18	51	6220	36474	regulation of lipid biosynthetic process
	GO:0010019	0.0013366	0.016122	9	18	6220	36474	chloroplast-nucleus signaling pathway
	GO:0010035	0.0013616	0.016361	264	1306	6220	36474	response to inorganic substance
	GO:0045165	0.001389	0.016625	24	76	6220	36474	cell fate commitment
	GO:0030091	0.0013958	0.016643	13	32	6220	36474	protein repair
	GO:0009110	0.0014084	0.01673	36	129	6220	36474	vitamin biosynthetic process
	GO:0048638	0.00142	0.016803	41	152	6220	36474	regulation of developmental growth
	GO:0051093	0.0014274	0.016828	72	301	6220	36474	negative regulation of developmental process
	GO:0045935	0.0014372	0.01688	105	467	6220	36474	positive regulation of nucleobase, nucleoside, nucleotide and nucleic acid metabolic process
	GO:0051716	0.0014469	0.016929	538	2813	6220	36474	cellular response to stimulus
	GO:0090355	0.0014851	0.01712	7	12	6220	36474	positive regulation of auxin metabolic process
	GO:0042181	0.0014851	0.01712	7	12	6220	36474	ketone biosynthetic process
	GO:0045038	0.0014851	0.01712	7	12	6220	36474	protein import into chloroplast thylakoid membrane
	GO:0032352	0.0014851	0.01712	7	12	6220	36474	positive regulation of hormone metabolic process
	GO:0010268	0.0016188	0.018593	15	40	6220	36474	brassinosteroid homeostasis
	GO:0042446	0.0016252	0.018597	41	153	6220	36474	hormone biosynthetic process
	GO:0006766	0.0016852	0.019214	39	144	6220	36474	vitamin metabolic process
	GO:0048496	0.0018117	0.020507	10	22	6220	36474	maintenance of organ identity
	GO:0048497	0.0018117	0.020507	10	22	6220	36474	maintenance of floral organ identity
	GO:0016126	0.0018782	0.021182	22	69	6220	36474	sterol biosynthetic process
	GO:0010565	0.0018972	0.02132	28	95	6220	36474	regulation of cellular ketone metabolic process
	GO:0009808	0.0020249	0.022633	40	150	6220	36474	lignin metabolic process
	GO:0022621	0.0020358	0.022633	151	711	6220	36474	shoot system development
	GO:0048367	0.0020358	0.022633	151	711	6220	36474	shoot development
	GO:0007568	0.0020952	0.02321	60	246	6220	36474	aging
	GO:0009308	0.0021529	0.023731	197	956	6220	36474	amine metabolic process
	GO:0009088	0.0021574	0.023731	9	19	6220	36474	threonine biosynthetic process
	GO:0009685	0.0021866	0.023868	17	49	6220	36474	gibberellin metabolic process
	GO:0045037	0.0021927	0.023868	11	26	6220	36474	protein import into chloroplast stroma
	GO:0006566	0.0021927	0.023868	11	26	6220	36474	threonine metabolic process
	GO:0060772	0.0022283	0.024171	5	7	6220	36474	leaf phyllotactic patterning
	GO:0044106	0.0023047	0.024913	168	803	6220	36474	cellular amine metabolic process
	GO:0009886	0.0024181	0.026049	66	277	6220	36474	post-embryonic morphogenesis
	GO:0048827	0.0024399	0.026194	115	526	6220	36474	phyllome development
	GO:0010476	0.0024586	0.026303	31	110	6220	36474	gibberellin mediated signaling pathway
	GO:0009772	0.0024946	0.026598	8	16	6220	36474	photosynthetic electron transport in photosystem II
	GO:0006740	0.0025363	0.026951	20	62	6220	36474	NADPH regeneration
	GO:0046165	0.0025794	0.027316	43	166	6220	36474	alcohol biosynthetic process
	GO:0044275	0.0027002	0.028498	106	481	6220	36474	cellular carbohydrate catabolic process
	GO:0043433	0.0027194	0.028508	10	23	6220	36474	negative regulation of transcription factor activity
	GO:0090048	0.0027194	0.028508	10	23	6220	36474	negative regulation of transcription regulator activity
	GO:0010304	0.0027512	0.028745	6	10	6220	36474	PSII associated light-harvesting complex II catabolic process
	GO:0051193	0.0027795	0.028944	14	38	6220	36474	regulation of cofactor metabolic process
	GO:0016128	0.0028096	0.029063	22	71	6220	36474	phytosteroid metabolic process
	GO:0016131	0.0028096	0.029063	22	71	6220	36474	brassinosteroid metabolic process
	GO:0009910	0.0028635	0.029523	31	111	6220	36474	negative regulation of flower development
	GO:0034285	0.0029734	0.030555	34	125	6220	36474	response to disaccharide stimulus
	GO:0009072	0.0031089	0.031739	30	107	6220	36474	aromatic amino acid family metabolic process
	GO:0009740	0.0031089	0.031739	30	107	6220	36474	gibberellic acid mediated signaling pathway
	GO:0010380	0.0031357	0.031909	11	27	6220	36474	regulation of chlorophyll biosynthetic process
	GO:0010604	0.00338	0.034282	124	578	6220	36474	positive regulation of macromolecule metabolic process
	GO:0009738	0.0034774	0.035157	67	286	6220	36474	abscisic acid mediated signaling pathway
	GO:0009744	0.0035303	0.035576	32	117	6220	36474	response to sucrose stimulus
	GO:0010103	0.0036231	0.036394	16	47	6220	36474	stomatal complex morphogenesis
	GO:0071370	0.0038457	0.038506	31	113	6220	36474	cellular response to gibberellin stimulus
	GO:0030149	0.0040125	0.040048	8	17	6220	36474	sphingolipid catabolic process
	GO:0045596	0.0042758	0.04254	33	123	6220	36474	negative regulation of cell differentiation
	GO:0009864	0.0043783	0.043312	11	28	6220	36474	induced systemic resistance, jasmonic acid mediated signaling pathway
	GO:0019216	0.0043811	0.043312	21	69	6220	36474	regulation of lipid metabolic process
	GO:0048519	0.0044632	0.043984	253	1275	6220	36474	negative regulation of biological process
	GO:0046283	0.0045879	0.045071	16	48	6220	36474	anthocyanin metabolic process
	GO:0002213	0.0046314	0.045336	12	32	6220	36474	defense response to insect
	GO:0033517	0.0046864	0.045336	7	14	6220	36474	myo-inositol hexakisphosphate metabolic process
	GO:0010206	0.0046864	0.045336	7	14	6220	36474	photosystem II repair
	GO:0010264	0.0046864	0.045336	7	14	6220	36474	myo-inositol hexakisphosphate biosynthetic process
	GO:0050794	0.0046874	0.045336	1292	7137	6220	36474	regulation of cellular process
	GO:0051090	0.0047503	0.045662	13	36	6220	36474	regulation of transcription factor activity
	GO:0090046	0.0047503	0.045662	13	36	6220	36474	regulation of transcription regulator activity
	GO:0009739	0.0049133	0.04575	59	250	6220	36474	response to gibberellin stimulus
	GO:0090357	0.0049573	0.04575	3	3	6220	36474	regulation of tryptophan metabolic process
	GO:0090358	0.0049573	0.04575	3	3	6220	36474	positive regulation of tryptophan metabolic process
	GO:0009780	0.0049573	0.04575	3	3	6220	36474	photosynthetic NADP+ reduction
	GO:0018131	0.0049573	0.04575	3	3	6220	36474	oxazole or thiazole biosynthetic process
	GO:0018160	0.0049573	0.04575	3	3	6220	36474	peptidyl-pyrromethane cofactor linkage
	GO:0010028	0.0049573	0.04575	3	3	6220	36474	xanthophyll cycle
	GO:0010159	0.0049573	0.04575	3	3	6220	36474	specification of organ position
	GO:0010275	0.0049573	0.04575	3	3	6220	36474	NAD(P)H dehydrogenase complex assembly
	GO:0046484	0.0049573	0.04575	3	3	6220	36474	oxazole or thiazole metabolic process
	GO:0015853	0.0049573	0.04575	3	3	6220	36474	adenine transport
	GO:0015854	0.0049573	0.04575	3	3	6220	36474	guanine transport
	GO:0090354	0.0049596	0.04575	9	21	6220	36474	regulation of auxin metabolic process
	GO:0042127	0.0049645	0.04575	28	101	6220	36474	regulation of cell proliferation
	GO:0043455	0.0050267	0.046187	24	83	6220	36474	regulation of secondary metabolic process
	GO:0040008	0.005085	0.046238	85	382	6220	36474	regulation of growth
	GO:0009714	0.0051063	0.046238	5	8	6220	36474	chalcone metabolic process
	GO:0009715	0.0051063	0.046238	5	8	6220	36474	chalcone biosynthetic process
	GO:0051289	0.0051063	0.046238	5	8	6220	36474	protein homotetramerization
	GO:0060771	0.0051063	0.046238	5	8	6220	36474	phyllotactic patterning
	GO:0043489	0.0051818	0.046786	6	11	6220	36474	RNA stabilization
Down-regulated genes of SWUK3 21 DAP VS 28 DAP	GO:0071554	1.0652e-14	3.055e-11	227	1121	4479	36474	cell wall organization or biogenesis
	GO:0005975	2.4536e-14	3.5184e-11	369	2065	4479	36474	carbohydrate metabolic process
	GO:0005976	1.5157e-12	1.449e-09	160	751	4479	36474	polysaccharide metabolic process
	GO:0071555	2.0528e-10	1.4719e-07	168	849	4479	36474	cell wall organization
	GO:0044262	3.4243e-10	1.9642e-07	259	1456	4479	36474	cellular carbohydrate metabolic process
	GO:0016051	4.5991e-10	2.1984e-07	138	668	4479	36474	carbohydrate biosynthetic process
	GO:0034637	7.0618e-09	2.8933e-06	114	545	4479	36474	cellular carbohydrate biosynthetic process
	GO:0044264	1.6004e-08	5.7376e-06	119	584	4479	36474	cellular polysaccharide metabolic process
	GO:0070882	1.8281e-08	5.8256e-06	80	348	4479	36474	cellular cell wall organization or biogenesis
	GO:0030001	8.5028e-08	2.3607e-05	87	402	4479	36474	metal ion transport
	GO:0010383	9.0543e-08	2.3607e-05	50	189	4479	36474	cell wall polysaccharide metabolic process
	GO:0042546	1.436e-07	3.432e-05	69	299	4479	36474	cell wall biogenesis
	GO:0055076	1.733e-07	3.5502e-05	31	95	4479	36474	transition metal ion homeostasis
	GO:0046916	1.733e-07	3.5502e-05	31	95	4479	36474	cellular transition metal ion homeostasis
	GO:0016138	2.6006e-07	4.9724e-05	42	152	4479	36474	glycoside biosynthetic process
	GO:0019722	3.1037e-07	5.5294e-05	20	48	4479	36474	calcium-mediated signaling
	GO:0000272	3.2775e-07	5.5294e-05	73	329	4479	36474	polysaccharide catabolic process
	GO:0006811	3.9876e-07	6.3535e-05	168	943	4479	36474	ion transport
	GO:0016137	5.47e-07	8.2568e-05	62	268	4479	36474	glycoside metabolic process
	GO:0006873	6.0373e-07	8.6575e-05	72	328	4479	36474	cellular ion homeostasis
	GO:0023033	7.0418e-07	9.617e-05	318	2005	4479	36474	signaling pathway
	GO:0055082	1.0636e-06	0.00013866	75	351	4479	36474	cellular chemical homeostasis
	GO:0045488	1.4841e-06	0.00018506	58	252	4479	36474	pectin metabolic process
	GO:0048878	1.6206e-06	0.00019366	122	655	4479	36474	chemical homeostasis
	GO:0065008	2.2291e-06	0.00025572	318	2031	4479	36474	regulation of biological quality
	GO:0050896	2.7493e-06	0.00029412	1246	9128	4479	36474	response to stimulus
	GO:0010439	2.7689e-06	0.00029412	11	19	4479	36474	regulation of glucosinolate biosynthetic process
	GO:0055085	2.9342e-06	0.00030054	148	837	4479	36474	transmembrane transport
	GO:0050801	3.2159e-06	0.00031804	94	481	4479	36474	ion homeostasis
	GO:0044272	4.0887e-06	0.00039088	55	242	4479	36474	sulfur compound biosynthetic process
	GO:0048481	4.3646e-06	0.0004038	33	119	4479	36474	ovule development
	GO:0048438	4.7606e-06	0.00042667	71	340	4479	36474	floral whorl development
	GO:0071669	5.0221e-06	0.00043646	84	422	4479	36474	plant-type cell wall organization or biogenesis
	GO:0006812	6.7946e-06	0.00057314	113	614	4479	36474	cation transport
	GO:0044247	8.1907e-06	0.00067117	49	212	4479	36474	cellular polysaccharide catabolic process
	GO:0048467	1.0784e-05	0.00084128	44	185	4479	36474	gynoecium development
	GO:0007623	1.095e-05	0.00084128	41	168	4479	36474	circadian rhythm
	GO:0044036	1.1147e-05	0.00084128	52	232	4479	36474	cell wall macromolecule metabolic process
	GO:0010410	1.1663e-05	0.00085769	37	146	4479	36474	hemicellulose metabolic process
	GO:0042221	1.2435e-05	0.00087718	732	5193	4479	36474	response to chemical stimulus
	GO:0010382	1.254e-05	0.00087718	38	152	4479	36474	cellular cell wall macromolecule metabolic process
	GO:0006875	1.3898e-05	0.00094904	43	181	4479	36474	cellular metal ion homeostasis
	GO:0030003	1.4366e-05	0.00095817	64	307	4479	36474	cellular cation homeostasis
	GO:0019344	2.0337e-05	0.0013256	15	38	4479	36474	cysteine biosynthetic process
	GO:0009636	2.2581e-05	0.0014392	28	101	4479	36474	response to toxin
	GO:0006350	2.3881e-05	0.0014572	480	3297	4479	36474	transcription
	GO:0006351	2.3881e-05	0.0014572	480	3297	4479	36474	transcription, DNA-dependent
	GO:0055080	2.54e-05	0.0015177	84	440	4479	36474	cation homeostasis
	GO:0005984	2.7143e-05	0.0015887	31	118	4479	36474	disaccharide metabolic process
	GO:0032774	2.9488e-05	0.0016526	480	3304	4479	36474	RNA biosynthetic process
	GO:0010223	3.0892e-05	0.0016526	11	23	4479	36474	secondary shoot formation
	GO:0010346	3.0892e-05	0.0016526	11	23	4479	36474	shoot formation
	GO:0019932	3.2072e-05	0.0016526	21	67	4479	36474	second-messenger-mediated signaling
	GO:0019758	3.2269e-05	0.0016526	24	82	4479	36474	glycosinolate biosynthetic process
	GO:0019761	3.2269e-05	0.0016526	24	82	4479	36474	glucosinolate biosynthetic process
	GO:0016144	3.2269e-05	0.0016526	24	82	4479	36474	S-glycoside biosynthetic process
	GO:0065007	3.6734e-05	0.0018483	1264	9397	4479	36474	biological regulation
	GO:0048511	3.789e-05	0.0018736	45	200	4479	36474	rhythmic process
	GO:0042762	4.1955e-05	0.0020395	17	49	4479	36474	regulation of sulfur metabolic process
	GO:0009739	4.6693e-05	0.0022319	53	250	4479	36474	response to gibberellin stimulus
	GO:0006534	4.9778e-05	0.0023404	16	45	4479	36474	cysteine metabolic process
	GO:0045490	5.1031e-05	0.0023557	39	167	4479	36474	pectin catabolic process
	GO:0019725	5.1747e-05	0.0023557	96	528	4479	36474	cellular homeostasis
	GO:0055065	5.5431e-05	0.002484	47	215	4479	36474	metal ion homeostasis
	GO:0009070	6.4226e-05	0.0028339	19	60	4479	36474	serine family amino acid biosynthetic process
	GO:0006790	6.7788e-05	0.0029457	95	525	4479	36474	sulfur metabolic process
	GO:0033478	7.6685e-05	0.0032343	6	8	4479	36474	UDP-rhamnose metabolic process
	GO:0010253	7.6685e-05	0.0032343	6	8	4479	36474	UDP-rhamnose biosynthetic process
	GO:0009611	9.1624e-05	0.0038084	81	436	4479	36474	response to wounding
	GO:0000271	0.00011914	0.0048813	63	322	4479	36474	polysaccharide biosynthetic process
	GO:0009638	0.00012406	0.0049818	11	26	4479	36474	phototropism
	GO:0042545	0.00012507	0.0049818	56	278	4479	36474	cell wall modification
	GO:0006816	0.00014709	0.005779	15	44	4479	36474	calcium ion transport
	GO:0044042	0.00015122	0.0058606	66	344	4479	36474	glucan metabolic process
	GO:0009414	0.00015405	0.0058909	103	591	4479	36474	response to water deprivation
	GO:0009734	0.0001601	0.0060417	60	306	4479	36474	auxin mediated signaling pathway
	GO:0010088	0.00018873	0.0069884	7	12	4479	36474	phloem development
	GO:0009664	0.00019006	0.0069884	52	257	4479	36474	plant-type cell wall organization
	GO:0071365	0.0001955	0.0070973	64	334	4479	36474	cellular response to auxin stimulus
	GO:0080006	0.00022713	0.0080422	4	4	4479	36474	internode patterning
	GO:0048457	0.00022713	0.0080422	4	4	4479	36474	floral whorl morphogenesis
	GO:0009719	0.00023673	0.0082268	414	2877	4479	36474	response to endogenous stimulus
	GO:0030243	0.00023808	0.0082268	29	120	4479	36474	cellulose metabolic process
	GO:0010087	0.00024813	0.0084717	30	126	4479	36474	phloem or xylem histogenesis
	GO:0009753	0.00025886	0.0087342	77	423	4479	36474	response to jasmonic acid stimulus
	GO:0023052	0.0002645	0.0088178	391	2707	4479	36474	signaling
	GO:0009415	0.00027217	0.0088178	103	600	4479	36474	response to water
	GO:0048440	0.00027527	0.0088178	35	156	4479	36474	carpel development
	GO:0042592	0.00027611	0.0088178	145	894	4479	36474	homeostatic process
	GO:0009311	0.00027671	0.0088178	36	162	4479	36474	oligosaccharide metabolic process
	GO:0000103	0.00029368	0.0092558	10	24	4479	36474	sulfate assimilation
	GO:0035556	0.0003126	0.009745	63	333	4479	36474	intracellular signal transduction
	GO:0044281	0.00033212	0.010242	516	3667	4479	36474	small molecule metabolic process
	GO:0006519	0.0003375	0.010297	207	1345	4479	36474	cellular amino acid and derivative metabolic process
	GO:0010033	0.00035806	0.01081	490	3471	4479	36474	response to organic substance
	GO:0010067	0.00036547	0.010919	7	13	4479	36474	procambium histogenesis
	GO:0046351	0.00037765	0.011166	20	73	4479	36474	disaccharide biosynthetic process
	GO:0015849	0.00041386	0.011991	42	202	4479	36474	organic acid transport
	GO:0006629	0.00041392	0.011991	244	1622	4479	36474	lipid metabolic process
	GO:0010065	0.00044562	0.01278	8	17	4479	36474	primary meristem tissue development
	GO:0071490	0.00046123	0.013097	6	10	4479	36474	cellular response to far red light
	GO:0006575	0.00049838	0.014013	123	750	4479	36474	cellular amino acid derivative metabolic process
	GO:0009625	0.00051281	0.014279	21	80	4479	36474	response to insect
	GO:0046942	0.00053656	0.014797	40	192	4479	36474	carboxylic acid transport
	GO:0019748	0.00065399	0.017863	139	869	4479	36474	secondary metabolic process
	GO:0071495	0.00066972	0.01812	202	1326	4479	36474	cellular response to endogenous stimulus
	GO:0070887	0.00068388	0.018331	264	1785	4479	36474	cellular response to chemical stimulus
	GO:0030245	0.00070141	0.018626	14	45	4479	36474	cellulose catabolic process
	GO:0045489	0.00086555	0.022567	19	72	4479	36474	pectin biosynthetic process
	GO:0010089	0.00086555	0.022567	19	72	4479	36474	xylem development
	GO:0016052	0.00087405	0.022583	100	599	4479	36474	carbohydrate catabolic process
	GO:0019299	0.00090909	0.023	6	11	4479	36474	rhamnose metabolic process
	GO:0019300	0.00090909	0.023	6	11	4479	36474	rhamnose biosynthetic process
	GO:0009628	0.00091422	0.023	453	3226	4479	36474	response to abiotic stimulus
	GO:0019310	0.0010242	0.025542	4	5	4479	36474	inositol catabolic process
	GO:0009755	0.001043	0.025681	172	1118	4479	36474	hormone-mediated signaling pathway
	GO:0070589	0.0010566	0.025681	16	57	4479	36474	cellular component macromolecule biosynthetic process
	GO:0044038	0.0010566	0.025681	16	57	4479	36474	cell wall macromolecule biosynthetic process
	GO:0050829	0.0010956	0.026218	7	15	4479	36474	defense response to Gram-negative bacterium
	GO:0042493	0.001097	0.026218	29	131	4479	36474	response to drug
	GO:0045491	0.0011257	0.026501	18	68	4479	36474	xylan metabolic process
	GO:0040034	0.0011273	0.026501	20	79	4479	36474	regulation of development, heterochronic
	GO:0009695	0.0011367	0.026504	13	42	4479	36474	jasmonic acid biosynthetic process
	GO:0009312	0.0012036	0.027838	21	85	4479	36474	oligosaccharide biosynthetic process
	GO:0048506	0.001295	0.029476	16	58	4479	36474	regulation of timing of meristematic phase transition
	GO:0048510	0.001295	0.029476	16	58	4479	36474	regulation of timing of transition from vegetative to reproductive phase
	GO:0009069	0.0013167	0.029734	23	97	4479	36474	serine family amino acid metabolic process
	GO:0000097	0.0013322	0.029849	20	80	4479	36474	sulfur amino acid biosynthetic process
	GO:0005985	0.0013507	0.030029	18	69	4479	36474	sucrose metabolic process
	GO:0009926	0.0014069	0.031039	29	133	4479	36474	auxin polar transport
	GO:0009832	0.0014651	0.032076	43	221	4479	36474	plant-type cell wall biogenesis
	GO:0070838	0.0015771	0.034265	16	59	4479	36474	divalent metal ion transport
	GO:0071310	0.0015977	0.034453	224	1513	4479	36474	cellular response to organic substance
	GO:0070592	0.0016804	0.035258	15	54	4479	36474	cell wall polysaccharide biosynthetic process
	GO:0019852	0.0016811	0.035258	10	29	4479	36474	L-ascorbic acid metabolic process
	GO:0019853	0.0016811	0.035258	10	29	4479	36474	L-ascorbic acid biosynthetic process
	GO:0033692	0.0016842	0.035258	53	288	4479	36474	cellular polysaccharide biosynthetic process
	GO:0009725	0.0017225	0.035798	376	2663	4479	36474	response to hormone stimulus
	GO:0032870	0.0017376	0.035852	186	1234	4479	36474	cellular response to hormone stimulus
	GO:0009827	0.001758	0.036015	23	99	4479	36474	plant-type cell wall modification
	GO:0071483	0.0018459	0.037379	12	39	4479	36474	cellular response to blue light
	GO:0045930	0.0018507	0.037379	3	3	4479	36474	negative regulation of mitotic cell cycle
	GO:0060918	0.0019437	0.038501	31	148	4479	36474	auxin transport
	GO:0007167	0.0019465	0.038501	38	192	4479	36474	enzyme linked receptor protein signaling pathway
	GO:0007169	0.0019465	0.038501	38	192	4479	36474	transmembrane receptor protein tyrosine kinase signaling pathway
	GO:0009624	0.0019809	0.038913	30	142	4479	36474	response to nematode
	GO:0006366	0.0021467	0.041429	20	83	4479	36474	transcription from RNA polymerase II promoter
	GO:0019757	0.0021709	0.041429	31	149	4479	36474	glycosinolate metabolic process
	GO:0019760	0.0021709	0.041429	31	149	4479	36474	glucosinolate metabolic process
	GO:0016143	0.0021709	0.041429	31	149	4479	36474	S-glycoside metabolic process
	GO:0010540	0.0021812	0.041429	14	50	4479	36474	basipetal auxin transport
	GO:0048569	0.0021977	0.041467	97	595	4479	36474	post-embryonic organ development
	GO:0010117	0.0022863	0.042579	5	9	4479	36474	photoprotection
	GO:0015696	0.0022863	0.042579	5	9	4479	36474	ammonium transport
	GO:0034605	0.0023461	0.043132	12	40	4479	36474	cellular response to heat
	GO:0010675	0.0023461	0.043132	12	40	4479	36474	regulation of cellular carbohydrate metabolic process
	GO:0009698	0.0025086	0.045826	68	395	4479	36474	phenylpropanoid metabolic process
	GO:0019751	0.0026439	0.047992	26	120	4479	36474	polyol metabolic process
	GO:0009914	0.0026946	0.048604	31	151	4479	36474	hormone transport
	GO:0030497	0.0027129	0.048628	6	13	4479	36474	fatty acid elongation
	GO:0070141	0.0027723	0.048906	4	6	4479	36474	response to UV-A
	GO:0071492	0.0027723	0.048906	4	6	4479	36474	cellular response to UV-A
	GO:0046777	0.0027795	0.048906	46	248	4479	36474	protein amino acid autophosphorylation
Up-regulated genes of SWUK3 28 DAP VS 35 DAP	GO:0019748	6.59e-18	1.4663e-14	113	869	1979	36474	secondary metabolic process
	GO:0009809	2.822e-15	3.1394e-12	32	111	1979	36474	lignin biosynthetic process
	GO:0009699	1.1355e-13	8.4216e-11	54	320	1979	36474	phenylpropanoid biosynthetic process
	GO:0009698	5.8188e-13	3.2367e-10	60	395	1979	36474	phenylpropanoid metabolic process
	GO:0009808	2.2085e-11	9.8276e-09	32	150	1979	36474	lignin metabolic process
	GO:0010344	5.3221e-11	1.9736e-08	10	13	1979	36474	seed oilbody biogenesis
	GO:0019915	4.6569e-10	1.4802e-07	15	38	1979	36474	lipid storage
	GO:0006629	1.2568e-09	3.4954e-07	146	1622	1979	36474	lipid metabolic process
	GO:0042398	1.7974e-09	4.4435e-07	60	480	1979	36474	cellular amino acid derivative biosynthetic process
	GO:0055114	3.5241e-09	7.8411e-07	166	1940	1979	36474	oxidation reduction
	GO:0005975	4.4187e-09	8.9378e-07	174	2065	1979	36474	carbohydrate metabolic process
	GO:0006575	7.3803e-09	1.3684e-06	80	750	1979	36474	cellular amino acid derivative metabolic process
	GO:0019438	2.4932e-08	4.2672e-06	60	515	1979	36474	aromatic compound biosynthetic process
	GO:0071554	3.9657e-08	6.3026e-06	105	1121	1979	36474	cell wall organization or biogenesis
	GO:0010876	4.7277e-08	6.5204e-06	39	276	1979	36474	lipid localization
	GO:0006857	4.9819e-08	6.5204e-06	23	115	1979	36474	oligopeptide transport
	GO:0015833	4.9819e-08	6.5204e-06	23	115	1979	36474	peptide transport
	GO:0044283	1.0415e-07	1.2874e-05	141	1665	1979	36474	small molecule biosynthetic process
	GO:0050896	2.9731e-07	3.4817e-05	591	9128	1979	36474	response to stimulus
	GO:0006725	3.2825e-07	3.6517e-05	84	875	1979	36474	cellular aromatic compound metabolic process
	GO:0044262	4.6536e-07	4.9306e-05	124	1456	1979	36474	cellular carbohydrate metabolic process
	GO:0071555	6.7956e-07	6.8728e-05	81	849	1979	36474	cell wall organization
	GO:0010431	8.1852e-07	7.9183e-05	18	87	1979	36474	seed maturation
	GO:0051179	1.2096e-06	0.00011214	283	3990	1979	36474	localization
	GO:0016137	1.4873e-06	0.00013237	35	268	1979	36474	glycoside metabolic process
	GO:0019757	1.6879e-06	0.00013412	24	149	1979	36474	glycosinolate metabolic process
	GO:0019760	1.6879e-06	0.00013412	24	149	1979	36474	glucosinolate metabolic process
	GO:0016143	1.6879e-06	0.00013412	24	149	1979	36474	S-glycoside metabolic process
	GO:0044281	1.8326e-06	0.00014061	262	3667	1979	36474	small molecule metabolic process
	GO:0034637	1.9108e-06	0.00014172	57	545	1979	36474	cellular carbohydrate biosynthetic process
	GO:0006519	2.8463e-06	0.00020429	113	1345	1979	36474	cellular amino acid and derivative metabolic process
	GO:0015837	3.6003e-06	0.00025034	23	145	1979	36474	amine transport
	GO:0005976	4.4687e-06	0.00029595	71	751	1979	36474	polysaccharide metabolic process
	GO:0007623	4.5224e-06	0.00029595	25	168	1979	36474	circadian rhythm
	GO:0048609	6.0823e-06	0.00038666	31	238	1979	36474	reproductive process in a multicellular organism
	GO:0006865	6.7879e-06	0.00041953	22	140	1979	36474	amino acid transport
	GO:0016138	8.0854e-06	0.00048622	23	152	1979	36474	glycoside biosynthetic process
	GO:0009833	9.2343e-06	0.00054069	6	11	1979	36474	primary cell wall biogenesis
	GO:0032504	1.0118e-05	0.00057724	31	244	1979	36474	multicellular organism reproduction
	GO:0000272	1.0432e-05	0.0005803	38	329	1979	36474	polysaccharide catabolic process
	GO:0048511	1.223e-05	0.00064911	27	200	1979	36474	rhythmic process
	GO:0009737	1.2369e-05	0.00064911	84	960	1979	36474	response to abscisic acid stimulus
	GO:0010383	1.2545e-05	0.00064911	26	189	1979	36474	cell wall polysaccharide metabolic process
	GO:0030002	1.7616e-05	0.00089083	6	12	1979	36474	cellular anion homeostasis
	GO:0051234	1.9362e-05	0.00095735	266	3852	1979	36474	establishment of localization
	GO:0030319	2.2823e-05	0.0010804	5	8	1979	36474	cellular di-, tri-valent inorganic anion homeostasis
	GO:0030643	2.2823e-05	0.0010804	5	8	1979	36474	cellular phosphate ion homeostasis
	GO:0090351	2.723e-05	0.0012622	25	186	1979	36474	seedling development
	GO:0009624	2.7982e-05	0.0012706	21	142	1979	36474	response to nematode
	GO:0016051	3.0453e-05	0.0013171	62	668	1979	36474	carbohydrate biosynthetic process
	GO:0019758	3.1374e-05	0.0013171	15	82	1979	36474	glycosinolate biosynthetic process
	GO:0019761	3.1374e-05	0.0013171	15	82	1979	36474	glucosinolate biosynthetic process
	GO:0016144	3.1374e-05	0.0013171	15	82	1979	36474	S-glycoside biosynthetic process
	GO:0050826	3.3157e-05	0.0013662	11	47	1979	36474	response to freezing
	GO:0015849	4.0492e-05	0.0016381	26	202	1979	36474	organic acid transport
	GO:0042754	4.1337e-05	0.0016424	4	5	1979	36474	negative regulation of circadian rhythm
	GO:0010410	4.2628e-05	0.001664	21	146	1979	36474	hemicellulose metabolic process
	GO:0046942	4.6547e-05	0.0017857	25	192	1979	36474	carboxylic acid transport
	GO:0006631	5.9217e-05	0.0022332	50	516	1979	36474	fatty acid metabolic process
	GO:0071669	6.0876e-05	0.0022575	43	422	1979	36474	plant-type cell wall organization or biogenesis
	GO:0015698	6.2756e-05	0.0022891	19	128	1979	36474	inorganic anion transport
	GO:0045491	6.4681e-05	0.0023212	13	68	1979	36474	xylan metabolic process
	GO:0044036	6.6885e-05	0.0023622	28	232	1979	36474	cell wall macromolecule metabolic process
	GO:0006633	7.505e-05	0.0026092	35	321	1979	36474	fatty acid biosynthetic process
	GO:0010191	9.8227e-05	0.0033624	10	44	1979	36474	mucilage metabolic process
	GO:0006810	0.00010464	0.0035111	257	3798	1979	36474	transport
	GO:0044264	0.00010573	0.0035111	54	584	1979	36474	cellular polysaccharide metabolic process
	GO:0016052	0.00011009	0.0036021	55	599	1979	36474	carbohydrate catabolic process
	GO:0009416	0.00011546	0.003723	91	1129	1979	36474	response to light stimulus
	GO:0048573	0.00012391	0.0039387	15	92	1979	36474	photoperiodism, flowering
	GO:0009753	0.00013078	0.0040985	42	423	1979	36474	response to jasmonic acid stimulus
	GO:0044255	0.00014285	0.0044145	91	1136	1979	36474	cellular lipid metabolic process
	GO:0009687	0.00015556	0.0046774	9	38	1979	36474	abscisic acid metabolic process
	GO:0043288	0.00015556	0.0046774	9	38	1979	36474	apocarotenoid metabolic process
	GO:0031407	0.00016965	0.0050331	16	105	1979	36474	oxylipin metabolic process
	GO:0032787	0.00023568	0.0068998	71	851	1979	36474	monocarboxylic acid metabolic process
	GO:0042221	0.00025105	0.0072545	336	5193	1979	36474	response to chemical stimulus
	GO:0045493	0.00026687	0.0076125	6	18	1979	36474	xylan catabolic process
	GO:0009845	0.00032046	0.0090255	21	168	1979	36474	seed germination
	GO:0009625	0.00035491	0.0098711	13	80	1979	36474	response to insect
	GO:0009314	0.00036087	0.0099128	91	1168	1979	36474	response to radiation
	GO:0015706	0.00037806	0.010258	8	34	1979	36474	nitrate transport
	GO:0008610	0.00042669	0.011438	70	854	1979	36474	lipid biosynthetic process
	GO:0009834	0.00045437	0.012035	13	82	1979	36474	secondary cell wall biogenesis
	GO:0044092	0.00047678	0.01248	20	161	1979	36474	negative regulation of molecular function
	GO:0009739	0.00054557	0.014115	27	250	1979	36474	response to gibberellin stimulus
	GO:0070592	0.00057806	0.014784	10	54	1979	36474	cell wall polysaccharide biosynthetic process
	GO:0051552	0.00061986	0.015156	5	14	1979	36474	flavone metabolic process
	GO:0051553	0.00061986	0.015156	5	14	1979	36474	flavone biosynthetic process
	GO:0051554	0.00061986	0.015156	5	14	1979	36474	flavonol metabolic process
	GO:0051555	0.00061986	0.015156	5	14	1979	36474	flavonol biosynthetic process
	GO:0055085	0.00064778	0.015666	68	837	1979	36474	transmembrane transport
	GO:0070882	0.00072224	0.017279	34	348	1979	36474	cellular cell wall organization or biogenesis
	GO:0009813	0.00074676	0.017676	17	131	1979	36474	flavonoid biosynthetic process
	GO:0030243	0.00078419	0.018367	16	120	1979	36474	cellulose metabolic process
	GO:0009648	0.00081091	0.018587	15	109	1979	36474	photoperiodism
	GO:0009791	0.00081773	0.018587	175	2555	1979	36474	post-embryonic development
	GO:0051707	0.00083862	0.018587	128	1788	1979	36474	response to other organism
	GO:0048359	0.00083942	0.018587	8	38	1979	36474	mucilage metabolic process involved seed coat development
	GO:0009607	0.00084521	0.018587	132	1853	1979	36474	response to biotic stimulus
	GO:0046355	0.00087331	0.018587	4	9	1979	36474	mannan catabolic process
	GO:0010036	0.00087331	0.018587	4	9	1979	36474	response to boron
	GO:0080055	0.00087331	0.018587	4	9	1979	36474	low affinity nitrate transport
	GO:0044039	0.00087331	0.018587	4	9	1979	36474	cellular cell wall macromolecule catabolic process
	GO:0006820	0.00087716	0.018587	24	219	1979	36474	anion transport
	GO:0070589	0.00089993	0.018713	10	57	1979	36474	cellular component macromolecule biosynthetic process
	GO:0044038	0.00089993	0.018713	10	57	1979	36474	cell wall macromolecule biosynthetic process
	GO:0006855	0.00093972	0.01936	16	122	1979	36474	drug transmembrane transport
	GO:0009812	0.00097526	0.019908	18	146	1979	36474	flavonoid metabolic process
	GO:0006873	0.001041	0.021057	32	328	1979	36474	cellular ion homeostasis
	GO:0043086	0.0012216	0.024488	16	125	1979	36474	negative regulation of catalytic activity
	GO:0044247	0.0012706	0.025242	23	212	1979	36474	cellular polysaccharide catabolic process
	GO:0042538	0.0013302	0.026192	16	126	1979	36474	hyperosmotic salinity response
	GO:0010412	0.0013931	0.026345	4	10	1979	36474	mannan metabolic process
	GO:0015700	0.0013931	0.026345	4	10	1979	36474	arsenite transport
	GO:0010162	0.0014194	0.026345	8	41	1979	36474	seed dormancy
	GO:0022611	0.0014194	0.026345	8	41	1979	36474	dormancy process
	GO:0015802	0.0014617	0.026345	6	24	1979	36474	basic amino acid transport
	GO:0009628	0.0014674	0.026345	213	3226	1979	36474	response to abiotic stimulus
	GO:0046475	0.0014682	0.026345	3	5	1979	36474	glycerophospholipid catabolic process
	GO:0010133	0.0014682	0.026345	3	5	1979	36474	proline catabolic process to glutamate
	GO:0080029	0.0014682	0.026345	3	5	1979	36474	cellular response to boron levels
	GO:0006537	0.0014682	0.026345	3	5	1979	36474	glutamate biosynthetic process
	GO:0006562	0.0014682	0.026345	3	5	1979	36474	proline catabolic process
	GO:0010382	0.001551	0.027608	18	152	1979	36474	cellular cell wall macromolecule metabolic process
	GO:0055082	0.0016253	0.028608	33	351	1979	36474	cellular chemical homeostasis
	GO:0009068	0.0016715	0.028608	5	17	1979	36474	aspartate family amino acid catabolic process
	GO:0033673	0.0016715	0.028608	5	17	1979	36474	negative regulation of kinase activity
	GO:0043090	0.0016715	0.028608	5	17	1979	36474	amino acid import
	GO:0006469	0.0016715	0.028608	5	17	1979	36474	negative regulation of protein kinase activity
	GO:0015893	0.0017058	0.028935	16	129	1979	36474	drug transport
	GO:0048316	0.0017166	0.028935	85	1134	1979	36474	seed development
	GO:0051761	0.0017727	0.029434	9	52	1979	36474	sesquiterpene metabolic process
	GO:0006714	0.0017727	0.029434	9	52	1979	36474	sesquiterpenoid metabolic process
	GO:0008202	0.0017939	0.029566	20	179	1979	36474	steroid metabolic process
	GO:0006694	0.0018339	0.030004	15	118	1979	36474	steroid biosynthetic process
	GO:0009415	0.0018745	0.030406	50	600	1979	36474	response to water
	GO:0009694	0.0018859	0.030406	12	84	1979	36474	jasmonic acid metabolic process
	GO:0010154	0.001924	0.030798	88	1186	1979	36474	fruit development
	GO:0048608	0.0019946	0.031602	140	2028	1979	36474	reproductive structure development
	GO:0042493	0.0020027	0.031602	16	131	1979	36474	response to drug
	GO:0015807	0.0020953	0.032832	4	11	1979	36474	L-amino acid transport
	GO:0019751	0.0021683	0.033706	15	120	1979	36474	polyol metabolic process
	GO:0009832	0.0021914	0.033706	23	221	1979	36474	plant-type cell wall biogenesis
	GO:0010100	0.0022117	0.033706	5	18	1979	36474	negative regulation of photomorphogenesis
	GO:0080001	0.0022117	0.033706	5	18	1979	36474	mucilage extrusion from seed coat
	GO:0009414	0.0022892	0.03465	49	591	1979	36474	response to water deprivation
	GO:0009409	0.0023968	0.036033	58	728	1979	36474	response to cold
	GO:0010114	0.0025324	0.037816	14	110	1979	36474	response to red light
	GO:0009719	0.002605	0.03864	190	2877	1979	36474	response to endogenous stimulus
	GO:0033559	0.0026486	0.038886	9	55	1979	36474	unsaturated fatty acid metabolic process
	GO:0006972	0.0026565	0.038886	17	147	1979	36474	hyperosmotic response
	GO:0006869	0.0027006	0.039274	24	238	1979	36474	lipid transport
	GO:0070141	0.0028177	0.040336	3	6	1979	36474	response to UV-A
	GO:0071492	0.0028177	0.040336	3	6	1979	36474	cellular response to UV-A
	GO:0030244	0.0028281	0.040336	10	66	1979	36474	cellulose biosynthetic process
	GO:0046713	0.0030087	0.04184	4	12	1979	36474	boron transport
	GO:0010088	0.0030087	0.04184	4	12	1979	36474	phloem development
	GO:0031221	0.0030087	0.04184	4	12	1979	36474	arabinan metabolic process
	GO:0031222	0.0030087	0.04184	4	12	1979	36474	arabinan catabolic process
	GO:0006790	0.0030413	0.04203	44	525	1979	36474	sulfur metabolic process
	GO:0009664	0.0035977	0.04911	25	257	1979	36474	plant-type cell wall organization
	GO:0031669	0.0035977	0.04911	25	257	1979	36474	cellular response to nutrient levels
	GO:0051348	0.0036558	0.049297	5	20	1979	36474	negative regulation of transferase activity
	GO:0006560	0.0036558	0.049297	5	20	1979	36474	proline metabolic process
	GO:0042546	0.0036934	0.049505	28	299	1979	36474	cell wall biogenesis
Down-regulated genes of SWUK3 28 DAP VS 35 DAP	GO:0007049	9.0604e-29	1.957e-25	116	711	1865	36474	cell cycle
	GO:0009408	7.7603e-28	8.3811e-25	80	377	1865	36474	response to heat
	GO:0015979	6.0452e-24	4.3525e-21	70	337	1865	36474	photosynthesis
	GO:0051301	8.341e-24	4.5041e-21	85	480	1865	36474	cell division
	GO:0009266	1.7655e-21	7.627e-19	131	1043	1865	36474	response to temperature stimulus
	GO:0071103	3.6492e-17	1.3137e-14	35	123	1865	36474	DNA conformation change
	GO:0009628	3.7518e-16	1.1577e-13	269	3226	1865	36474	response to abiotic stimulus
	GO:0022402	8.7886e-16	2.3729e-13	68	447	1865	36474	cell cycle process
	GO:0051726	1.3059e-15	3.1341e-13	57	335	1865	36474	regulation of cell cycle
	GO:0006261	4.0524e-15	8.7531e-13	28	90	1865	36474	DNA-dependent DNA replication
	GO:0006457	9.0721e-15	1.7814e-12	67	457	1865	36474	protein folding
	GO:0019684	2.2069e-14	3.9724e-12	38	174	1865	36474	photosynthesis, light reaction
	GO:0050896	9.077e-14	1.5082e-11	605	9128	1865	36474	response to stimulus
	GO:0022403	2.0406e-13	3.1483e-11	55	354	1865	36474	cell cycle phase
	GO:0000279	2.7987e-13	4.0301e-11	54	346	1865	36474	M phase
	GO:0006323	4.3053e-13	5.8122e-11	23	71	1865	36474	DNA packaging
	GO:0009644	5.0523e-13	6.4194e-11	28	107	1865	36474	response to high light intensity
	GO:0006260	2.644e-12	3.1728e-10	41	230	1865	36474	DNA replication
	GO:0006259	7.2766e-12	8.2724e-10	78	662	1865	36474	DNA metabolic process
	GO:0007059	1.1374e-11	1.2284e-09	24	89	1865	36474	chromosome segregation
	GO:0007018	5.3341e-11	5.4865e-09	22	80	1865	36474	microtubule-based movement
	GO:0032544	5.8937e-11	5.7865e-09	12	21	1865	36474	plastid translation
	GO:0006270	1.2359e-10	1.1607e-08	12	22	1865	36474	DNA-dependent DNA replication initiation
	GO:0006950	1.3748e-10	1.2373e-08	378	5456	1865	36474	response to stress
	GO:0006310	4.7336e-10	4.0899e-08	29	149	1865	36474	DNA recombination
	GO:0009642	5.2554e-10	4.366e-08	33	188	1865	36474	response to light intensity
	GO:0009314	5.5053e-10	4.4043e-08	110	1168	1865	36474	response to radiation
	GO:0051321	1.3969e-09	1.0776e-07	39	258	1865	36474	meiotic cell cycle
	GO:0065004	1.992e-09	1.4837e-07	18	64	1865	36474	protein-DNA complex assembly
	GO:0009768	2.4113e-09	1.7361e-07	14	38	1865	36474	photosynthesis, light harvesting in photosystem I
	GO:0000079	4.4729e-09	3.1166e-07	18	67	1865	36474	regulation of cyclin-dependent protein kinase activity
	GO:0010583	5.7931e-09	3.9103e-07	18	68	1865	36474	response to cyclopentenone
	GO:0000087	8.4287e-09	5.517e-07	30	178	1865	36474	M phase of mitotic cell cycle
	GO:0000278	1.2889e-08	8.1886e-07	32	202	1865	36474	mitotic cell cycle
	GO:0006268	1.9336e-08	1.1933e-06	9	16	1865	36474	DNA unwinding involved in replication
	GO:0042026	2.5042e-08	1.5025e-06	10	21	1865	36474	protein refolding
	GO:0007067	2.8398e-08	1.6578e-06	29	177	1865	36474	mitosis
	GO:0009416	3.8457e-08	2.1356e-06	101	1129	1865	36474	response to light stimulus
	GO:0014070	3.856e-08	2.1356e-06	18	76	1865	36474	response to organic cyclic substance
	GO:0009765	4.6478e-08	2.5098e-06	16	61	1865	36474	photosynthesis, light harvesting
	GO:0051276	4.8776e-08	2.5696e-06	67	650	1865	36474	chromosome organization
	GO:0000280	5.3357e-08	2.7441e-06	29	182	1865	36474	nuclear division
	GO:0009657	6.2759e-08	3.1525e-06	42	331	1865	36474	plastid organization
	GO:0007076	9.463e-08	4.6455e-06	7	10	1865	36474	mitotic chromosome condensation
	GO:0034728	9.9057e-08	4.7547e-06	14	49	1865	36474	nucleosome organization
	GO:0030261	1.0481e-07	4.9214e-06	8	14	1865	36474	chromosome condensation
	GO:0031497	1.1619e-07	5.3398e-06	15	57	1865	36474	chromatin assembly
	GO:0006269	1.1873e-07	5.3427e-06	6	7	1865	36474	DNA replication, synthesis of RNA primer
	GO:0006334	1.8325e-07	8.0777e-06	13	44	1865	36474	nucleosome assembly
	GO:0051304	2.1446e-07	9.2646e-06	8	15	1865	36474	chromosome separation
	GO:0007017	7.7222e-07	3.2706e-05	34	264	1865	36474	microtubule-based process
	GO:0006996	9.2228e-07	3.831e-05	150	1981	1865	36474	organelle organization
	GO:0010200	1.6672e-06	6.7946e-05	34	273	1865	36474	response to chitin
	GO:0006333	2.0292e-06	8.1168e-05	15	70	1865	36474	chromatin assembly or disassembly
	GO:0007131	3.0281e-06	0.00011892	12	47	1865	36474	reciprocal meiotic recombination
	GO:0000819	3.3344e-06	0.00012861	8	20	1865	36474	sister chromatid segregation
	GO:0051327	4.2609e-06	0.00015868	24	166	1865	36474	M phase of meiotic cell cycle
	GO:0007126	4.2609e-06	0.00015868	24	166	1865	36474	meiosis
	GO:0048285	4.3861e-06	0.00016057	30	236	1865	36474	organelle fission
	GO:0010564	5.8696e-06	0.00021131	19	115	1865	36474	regulation of cell cycle process
	GO:0042793	6.5564e-06	0.00023216	6	11	1865	36474	transcription from plastid promoter
	GO:0032392	8.9172e-06	0.00030573	10	36	1865	36474	DNA geometric change
	GO:0032508	8.9172e-06	0.00030573	10	36	1865	36474	DNA duplex unwinding
	GO:0045036	1.0281e-05	0.00034699	13	61	1865	36474	protein targeting to chloroplast
	GO:0051338	1.0689e-05	0.00035522	24	175	1865	36474	regulation of transferase activity
	GO:0045859	1.1167e-05	0.00036545	23	164	1865	36474	regulation of protein kinase activity
	GO:0042221	1.1475e-05	0.00036993	330	5193	1865	36474	response to chemical stimulus
	GO:0042742	1.4512e-05	0.00046096	66	750	1865	36474	defense response to bacterium
	GO:0043549	1.6639e-05	0.00052088	23	168	1865	36474	regulation of kinase activity
	GO:0000070	1.7455e-05	0.00053862	7	18	1865	36474	mitotic sister chromatid segregation
	GO:0016043	1.8531e-05	0.00056376	214	3181	1865	36474	cellular component organization
	GO:0006302	2.1242e-05	0.00063725	15	84	1865	36474	double-strand break repair
	GO:0006325	2.4383e-05	0.00072146	44	444	1865	36474	chromatin organization
	GO:0050790	2.9878e-05	0.00087213	42	420	1865	36474	regulation of catalytic activity
	GO:0051052	3.632e-05	0.0010403	16	98	1865	36474	regulation of DNA metabolic process
	GO:0016572	3.6841e-05	0.0010403	5	9	1865	36474	histone phosphorylation
	GO:0051174	3.7565e-05	0.0010403	26	213	1865	36474	regulation of phosphorus metabolic process
	GO:0019220	3.7565e-05	0.0010403	26	213	1865	36474	regulation of phosphate metabolic process
	GO:0042325	3.8698e-05	0.0010581	23	177	1865	36474	regulation of phosphorylation
	GO:0000724	4.3777e-05	0.001182	12	60	1865	36474	double-strand break repair via homologous recombination
	GO:0065009	4.538e-05	0.0012101	46	484	1865	36474	regulation of molecular function
	GO:0007127	4.8834e-05	0.0012864	17	111	1865	36474	meiosis I
	GO:0009617	5.4153e-05	0.0014093	75	921	1865	36474	response to bacterium
	GO:0000725	7.2438e-05	0.001849	12	63	1865	36474	recombinational repair
	GO:0010286	7.2762e-05	0.001849	15	93	1865	36474	heat acclimation
	GO:0042430	7.5879e-05	0.0018839	18	126	1865	36474	indole and derivative metabolic process
	GO:0042434	7.5879e-05	0.0018839	18	126	1865	36474	indole derivative metabolic process
	GO:0010332	7.8081e-05	0.0019165	7	22	1865	36474	response to gamma radiation
	GO:0042542	8.2005e-05	0.0019902	24	198	1865	36474	response to hydrogen peroxide
	GO:0006412	0.00011032	0.0026476	86	1116	1865	36474	translation
	GO:0051307	0.00012391	0.0029411	5	11	1865	36474	meiotic chromosome separation
	GO:0018160	0.00013348	0.0031002	3	3	1865	36474	peptidyl-pyrromethane cofactor linkage
	GO:0016048	0.00013348	0.0031002	3	3	1865	36474	detection of temperature stimulus
	GO:0007346	0.00013942	0.003181	18	132	1865	36474	regulation of mitotic cell cycle
	GO:0000302	0.0001399	0.003181	30	283	1865	36474	response to reactive oxygen species
	GO:0009607	0.00016119	0.0036267	130	1853	1865	36474	response to biotic stimulus
	GO:0042343	0.00020262	0.0045119	8	33	1865	36474	indole glucosinolate metabolic process
	GO:0009767	0.00020756	0.0045748	12	70	1865	36474	photosynthetic electron transport chain
	GO:0006091	0.00023535	0.0051349	50	579	1865	36474	generation of precursor metabolites and energy
	GO:0000910	0.0002403	0.0051906	17	126	1865	36474	cytokinesis
	GO:0051707	0.00024703	0.005283	125	1788	1865	36474	response to other organism
	GO:0006281	0.00025064	0.0053077	36	376	1865	36474	DNA repair
	GO:0010212	0.00027225	0.0057093	9	43	1865	36474	response to ionizing radiation
	GO:0051783	0.00032466	0.0067429	7	27	1865	36474	regulation of nuclear division
	GO:0015995	0.00035463	0.0072952	12	74	1865	36474	chlorophyll biosynthetic process
	GO:0010218	0.00037004	0.0075404	13	85	1865	36474	response to far red light
	GO:0009682	0.00042316	0.0085423	10	55	1865	36474	induced systemic resistance
	GO:0033014	0.00046628	0.0092421	13	87	1865	36474	tetrapyrrole biosynthetic process
	GO:0010033	0.00046638	0.0092421	220	3471	1865	36474	response to organic substance
	GO:0010114	0.00048613	0.0095459	15	110	1865	36474	response to red light
	GO:0009769	0.00051348	0.0099029	3	4	1865	36474	photosynthesis, light harvesting in photosystem II
	GO:0080037	0.00051348	0.0099029	3	4	1865	36474	negative regulation of cytokinin mediated signaling pathway
	GO:0006974	0.00061453	0.011707	37	409	1865	36474	response to DNA damage stimulus
	GO:0009409	0.00061788	0.011707	58	728	1865	36474	response to cold
	GO:0016137	0.00065156	0.012238	27	268	1865	36474	glycoside metabolic process
	GO:0042549	0.00067812	0.012392	5	15	1865	36474	photosystem II stabilization
	GO:0006955	0.00067936	0.012392	48	576	1865	36474	immune response
	GO:0000712	0.00069767	0.012392	4	9	1865	36474	resolution of meiotic recombination intermediates
	GO:0000912	0.00069767	0.012392	4	9	1865	36474	assembly of actomyosin apparatus involved in cell cycle cytokinesis
	GO:0000914	0.00069767	0.012392	4	9	1865	36474	phragmoplast assembly
	GO:0031032	0.00069767	0.012392	4	9	1865	36474	actomyosin structure organization
	GO:0009743	0.00069993	0.012392	43	501	1865	36474	response to carbohydrate stimulus
	GO:0006275	0.00075279	0.01322	9	49	1865	36474	regulation of DNA replication
	GO:0009637	0.00078107	0.013455	15	115	1865	36474	response to blue light
	GO:0006952	0.00078957	0.013455	152	2308	1865	36474	defense response
	GO:0009251	0.00080354	0.013455	13	92	1865	36474	glucan catabolic process
	GO:0045132	0.00080356	0.013455	7	31	1865	36474	meiotic chromosome segregation
	GO:0052482	0.00080356	0.013455	7	31	1865	36474	defense response by cell wall thickening
	GO:0052544	0.00080356	0.013455	7	31	1865	36474	defense response by callose deposition in cell wall
	GO:0045087	0.00081679	0.013571	44	520	1865	36474	innate immune response
	GO:0030071	0.00084278	0.013896	6	23	1865	36474	regulation of mitotic metaphase/anaphase transition
	GO:0006779	0.00091954	0.015047	12	82	1865	36474	porphyrin biosynthetic process
	GO:0000075	0.00098357	0.015974	7	32	1865	36474	cell cycle checkpoint
	GO:0009873	0.0010135	0.016336	28	290	1865	36474	ethylene mediated signaling pathway
	GO:0009097	0.0010754	0.016956	6	24	1865	36474	isoleucine biosynthetic process
	GO:0006549	0.0010754	0.016956	6	24	1865	36474	isoleucine metabolic process
	GO:0007088	0.0010754	0.016956	6	24	1865	36474	regulation of mitosis
	GO:0019253	0.0011442	0.01791	8	42	1865	36474	reductive pentose-phosphate cycle
	GO:0000451	0.0012347	0.018914	3	5	1865	36474	rRNA 2'-O-methylation
	GO:0000453	0.0012347	0.018914	3	5	1865	36474	enzyme-directed rRNA 2'-O-methylation
	GO:0030388	0.0012347	0.018914	3	5	1865	36474	fructose 1,6-bisphosphate metabolic process
	GO:0048646	0.0012939	0.019636	29	309	1865	36474	anatomical structure formation involved in morphogenesis
	GO:0033205	0.0013	0.019636	11	74	1865	36474	cell cycle cytokinesis
	GO:0019685	0.0013436	0.020153	8	43	1865	36474	photosynthesis, dark reaction
	GO:0009658	0.0014032	0.020903	25	254	1865	36474	chloroplast organization
	GO:0052542	0.0014377	0.02127	7	34	1865	36474	defense response by callose deposition
	GO:0042435	0.0014542	0.021368	11	75	1865	36474	indole derivative biosynthetic process
	GO:0045037	0.0016852	0.024342	6	26	1865	36474	protein import into chloroplast stroma
	GO:0045841	0.0017017	0.024342	5	18	1865	36474	negative regulation of mitotic metaphase/anaphase transition
	GO:0006312	0.0017017	0.024342	5	18	1865	36474	mitotic recombination
	GO:0007349	0.0017017	0.024342	5	18	1865	36474	cellularization
	GO:0033037	0.0017702	0.025155	9	55	1865	36474	polysaccharide localization
	GO:0009735	0.0018107	0.025563	40	480	1865	36474	response to cytokinin stimulus
	GO:0030245	0.0018245	0.02559	8	45	1865	36474	cellulose catabolic process
	GO:0043086	0.0018372	0.025602	15	125	1865	36474	negative regulation of catalytic activity
	GO:0044085	0.0018514	0.025635	115	1715	1865	36474	cellular component biogenesis
	GO:0006979	0.0019015	0.02616	49	621	1865	36474	response to oxidative stress
	GO:0052543	0.002111	0.02886	8	46	1865	36474	callose deposition in cell wall
	GO:0045839	0.0022129	0.029572	5	19	1865	36474	negative regulation of mitosis
	GO:0009263	0.0022129	0.029572	5	19	1865	36474	deoxyribonucleotide biosynthetic process
	GO:0051784	0.0022129	0.029572	5	19	1865	36474	negative regulation of nuclear division
	GO:0002376	0.0022179	0.029572	48	610	1865	36474	immune system process
	GO:0006568	0.0024072	0.031899	7	37	1865	36474	tryptophan metabolic process
	GO:0033043	0.0024235	0.031919	19	181	1865	36474	regulation of organelle organization
	GO:0000281	0.0026132	0.033009	2	2	1865	36474	cytokinesis after mitosis
	GO:0010081	0.0026132	0.033009	2	2	1865	36474	regulation of inflorescence meristem growth
	GO:0043335	0.0026132	0.033009	2	2	1865	36474	protein unfolding
	GO:0035404	0.0026132	0.033009	2	2	1865	36474	histone-serine phosphorylation
	GO:0043987	0.0026132	0.033009	2	2	1865	36474	histone H3-S10 phosphorylation
	GO:0043988	0.0026132	0.033009	2	2	1865	36474	histone H3-S28 phosphorylation
	GO:0007142	0.0026132	0.033009	2	2	1865	36474	male meiosis II
	GO:0071704	0.0027895	0.033742	8	48	1865	36474	organic substance metabolic process
	GO:0052386	0.0027895	0.033742	8	48	1865	36474	cell wall thickening
	GO:0015977	0.0027895	0.033742	8	48	1865	36474	carbon fixation
	GO:0045786	0.0028224	0.033742	7	38	1865	36474	negative regulation of cell cycle
	GO:0006586	0.0028224	0.033742	7	38	1865	36474	indolalkylamine metabolic process
	GO:0070828	0.0028275	0.033742	5	20	1865	36474	heterochromatin organization
	GO:0042371	0.0028275	0.033742	5	20	1865	36474	vitamin K biosynthetic process
	GO:0042372	0.0028275	0.033742	5	20	1865	36474	phylloquinone biosynthetic process
	GO:0042373	0.0028275	0.033742	5	20	1865	36474	vitamin K metabolic process
	GO:0042374	0.0028275	0.033742	5	20	1865	36474	phylloquinone metabolic process
	GO:0008283	0.0029651	0.03519	13	106	1865	36474	cell proliferation
	GO:0009082	0.0032903	0.038837	7	39	1865	36474	branched chain family amino acid biosynthetic process
	GO:0052545	0.0036269	0.041929	8	50	1865	36474	callose localization
	GO:0009773	0.0036494	0.041929	6	30	1865	36474	photosynthetic electron transport in photosystem I
	GO:0015766	0.0036494	0.041929	6	30	1865	36474	disaccharide transport
	GO:0015770	0.0036494	0.041929	6	30	1865	36474	sucrose transport
	GO:0015772	0.0036494	0.041929	6	30	1865	36474	oligosaccharide transport
	GO:0044092	0.00375	0.042857	17	161	1865	36474	negative regulation of molecular function
	GO:0034605	0.0038151	0.043372	7	40	1865	36474	cellular response to heat
	GO:0015994	0.003926	0.044399	12	97	1865	36474	chlorophyll metabolic process
	GO:0010254	0.0039989	0.044988	3	7	1865	36474	nectary development
	GO:0019757	0.0041007	0.045423	16	149	1865	36474	glycosinolate metabolic process
	GO:0019760	0.0041007	0.045423	16	149	1865	36474	glucosinolate metabolic process
	GO:0016143	0.0041007	0.045423	16	149	1865	36474	S-glycoside metabolic process
	GO:0006778	0.0044278	0.048796	13	111	1865	36474	porphyrin metabolic process
	GO:0044271	0.0044847	0.049173	62	861	1865	36474	cellular nitrogen compound biosynthetic process
Up-regulated genes of SWUK3 35 DAP VS 42 DAP	GO:0042221	3.369e-19	8.3653e-16	545	5193	2686	36474	response to chemical stimulus
	GO:0050896	6.4141e-18	7.9631e-15	862	9128	2686	36474	response to stimulus
	GO:0006950	9.038e-15	7.4804e-12	544	5456	2686	36474	response to stress
	GO:0010431	3.895e-14	2.4178e-11	31	87	2686	36474	seed maturation
	GO:0009628	6.0268e-14	2.9929e-11	349	3226	2686	36474	response to abiotic stimulus
	GO:0009408	6.5923e-13	2.7281e-10	70	377	2686	36474	response to heat
	GO:0009266	3.3719e-12	1.1436e-09	140	1043	2686	36474	response to temperature stimulus
	GO:0009644	3.6846e-12	1.1436e-09	32	107	2686	36474	response to high light intensity
	GO:0010345	4.6066e-12	1.2709e-09	19	39	2686	36474	suberin biosynthetic process
	GO:0009737	5.3882e-12	1.3379e-09	131	960	2686	36474	response to abscisic acid stimulus
	GO:0009415	1.7319e-11	3.9093e-09	92	600	2686	36474	response to water
	GO:0010344	2.3001e-11	4.7592e-09	11	13	2686	36474	seed oilbody biogenesis
	GO:0019915	3.0786e-11	5.8801e-09	18	38	2686	36474	lipid storage
	GO:0006979	4.9931e-11	8.8557e-09	93	621	2686	36474	response to oxidative stress
	GO:0009642	7.0549e-11	1.1678e-08	42	188	2686	36474	response to light intensity
	GO:0010876	1.1056e-10	1.7158e-08	53	276	2686	36474	lipid localization
	GO:0006631	2.08e-10	3.038e-08	80	516	2686	36474	fatty acid metabolic process
	GO:0009414	2.2117e-10	3.0509e-08	88	591	2686	36474	response to water deprivation
	GO:0055114	5.1717e-10	6.7586e-08	216	1940	2686	36474	oxidation reduction
	GO:0010162	1.4337e-09	1.6952e-07	17	41	2686	36474	seed dormancy
	GO:0022611	1.4337e-09	1.6952e-07	17	41	2686	36474	dormancy process
	GO:0042180	1.6413e-09	1.8525e-07	193	1711	2686	36474	cellular ketone metabolic process
	GO:0043436	2.1708e-09	2.2459e-07	188	1662	2686	36474	oxoacid metabolic process
	GO:0019752	2.1708e-09	2.2459e-07	188	1662	2686	36474	carboxylic acid metabolic process
	GO:0006082	2.4955e-09	2.4785e-07	188	1665	2686	36474	organic acid metabolic process
	GO:0019748	2.666e-09	2.546e-07	113	869	2686	36474	secondary metabolic process
	GO:0032787	6.022e-09	5.538e-07	110	851	2686	36474	monocarboxylic acid metabolic process
	GO:0042542	1.4609e-08	1.2955e-06	39	198	2686	36474	response to hydrogen peroxide
	GO:0000302	1.9087e-08	1.6343e-06	49	283	2686	36474	response to reactive oxygen species
	GO:0006629	3.1637e-08	2.6185e-06	179	1622	2686	36474	lipid metabolic process
	GO:0009611	4.6039e-08	3.6876e-06	65	436	2686	36474	response to wounding
	GO:0010033	5.1274e-08	3.9785e-06	337	3471	2686	36474	response to organic substance
	GO:0044281	8.0362e-08	6.0466e-06	352	3667	2686	36474	small molecule metabolic process
	GO:0019438	1.2414e-07	9.0658e-06	72	515	2686	36474	aromatic compound biosynthetic process
	GO:0071215	1.3946e-07	9.894e-06	52	328	2686	36474	cellular response to abscisic acid stimulus
	GO:0044283	1.9043e-07	1.3134e-05	179	1665	2686	36474	small molecule biosynthetic process
	GO:0006519	2.2577e-07	1.5151e-05	150	1345	2686	36474	cellular amino acid and derivative metabolic process
	GO:0032504	6.0149e-07	3.9303e-05	41	244	2686	36474	multicellular organism reproduction
	GO:0009719	6.4904e-07	4.0372e-05	280	2877	2686	36474	response to endogenous stimulus
	GO:0009725	6.5038e-07	4.0372e-05	262	2663	2686	36474	response to hormone stimulus
	GO:0050826	7.6346e-07	4.6236e-05	15	47	2686	36474	response to freezing
	GO:0006575	1.0644e-06	6.2925e-05	92	750	2686	36474	cellular amino acid derivative metabolic process
	GO:0009738	1.1583e-06	6.6883e-05	45	286	2686	36474	abscisic acid mediated signaling pathway
	GO:0042398	1.5288e-06	8.6276e-05	65	480	2686	36474	cellular amino acid derivative biosynthetic process
	GO:0009743	1.6556e-06	8.9401e-05	67	501	2686	36474	response to carbohydrate stimulus
	GO:0009061	1.6562e-06	8.9401e-05	9	18	2686	36474	anaerobic respiration
	GO:0048609	2.1173e-06	0.00011186	39	238	2686	36474	reproductive process in a multicellular organism
	GO:0016554	3.4408e-06	0.00017799	8	15	2686	36474	cytidine to uridine editing
	GO:0044255	4.4402e-06	0.000225	125	1136	2686	36474	cellular lipid metabolic process
	GO:0009699	4.7623e-06	0.0002365	47	320	2686	36474	phenylpropanoid biosynthetic process
	GO:0010154	5.5735e-06	0.00027135	129	1186	2686	36474	fruit development
	GO:0010035	7.5153e-06	0.00035886	139	1306	2686	36474	response to inorganic substance
	GO:0030091	1.0214e-05	0.00047854	11	32	2686	36474	protein repair
	GO:0010200	1.0846e-05	0.00049871	41	273	2686	36474	response to chitin
	GO:0048316	1.6449e-05	0.00074261	122	1134	2686	36474	seed development
	GO:0010143	1.7605e-05	0.00078058	10	28	2686	36474	cutin biosynthetic process
	GO:0006970	2.0422e-05	0.00088962	124	1162	2686	36474	response to osmotic stress
	GO:0006855	2.62e-05	0.0010956	23	122	2686	36474	drug transmembrane transport
	GO:0046394	2.6474e-05	0.0010956	93	823	2686	36474	carboxylic acid biosynthetic process
	GO:0016053	2.6474e-05	0.0010956	93	823	2686	36474	organic acid biosynthetic process
	GO:0030320	2.9349e-05	0.0011754	4	4	2686	36474	cellular monovalent inorganic anion homeostasis
	GO:0030644	2.9349e-05	0.0011754	4	4	2686	36474	cellular chloride ion homeostasis
	GO:0009416	3.2882e-05	0.001296	120	1129	2686	36474	response to light stimulus
	GO:0009698	3.5024e-05	0.0013588	52	395	2686	36474	phenylpropanoid metabolic process
	GO:0016553	4.8195e-05	0.001841	8	20	2686	36474	base conversion or substitution editing
	GO:0006633	5.2168e-05	0.0019626	44	321	2686	36474	fatty acid biosynthetic process
	GO:0044271	5.4158e-05	0.0020071	95	861	2686	36474	cellular nitrogen compound biosynthetic process
	GO:0006725	6.1343e-05	0.0022399	96	875	2686	36474	cellular aromatic compound metabolic process
	GO:0015893	6.5189e-05	0.0023459	23	129	2686	36474	drug transport
	GO:0006869	7.124e-05	0.002527	35	238	2686	36474	lipid transport
	GO:0042493	8.3297e-05	0.002887	23	131	2686	36474	response to drug
	GO:0045333	8.3714e-05	0.002887	28	175	2686	36474	cellular respiration
	GO:0009409	8.5852e-05	0.0029201	82	728	2686	36474	response to cold
	GO:0009314	9.1831e-05	0.0030813	121	1168	2686	36474	response to radiation
	GO:0015980	0.00012008	0.0039754	30	197	2686	36474	energy derivation by oxidation of organic compounds
	GO:0032501	0.00013105	0.0042815	435	5031	2686	36474	multicellular organismal process
	GO:0009607	0.00015164	0.0048898	178	1853	2686	36474	response to biotic stimulus
	GO:0009651	0.00023355	0.0074347	110	1068	2686	36474	response to salt stress
	GO:0051707	0.00025184	0.0079156	171	1788	2686	36474	response to other organism
	GO:0007275	0.00035261	0.010944	419	4887	2686	36474	multicellular organismal development
	GO:0055064	0.00039002	0.011656	4	6	2686	36474	chloride ion homeostasis
	GO:0055083	0.00039002	0.011656	4	6	2686	36474	monovalent inorganic anion homeostasis
	GO:0048838	0.00039002	0.011656	4	6	2686	36474	release of seed from dormancy
	GO:0006792	0.00039895	0.011656	3	3	2686	36474	regulation of sulfur utilization
	GO:0050898	0.00040372	0.011656	10	39	2686	36474	nitrile metabolic process
	GO:0080028	0.00040372	0.011656	10	39	2686	36474	nitrile biosynthetic process
	GO:0046395	0.0004864	0.013724	28	194	2686	36474	carboxylic acid catabolic process
	GO:0016054	0.0004864	0.013724	28	194	2686	36474	organic acid catabolic process
	GO:0009821	0.00053863	0.015027	7	21	2686	36474	alkaloid biosynthetic process
	GO:0009620	0.00074198	0.020471	68	622	2686	36474	response to fungus
	GO:0010025	0.00076426	0.020853	9	35	2686	36474	wax biosynthetic process
	GO:0006790	0.00082783	0.022342	59	525	2686	36474	sulfur metabolic process
	GO:0008610	0.00092044	0.024575	88	854	2686	36474	lipid biosynthetic process
	GO:0009820	0.0009966	0.026325	7	23	2686	36474	alkaloid metabolic process
	GO:0016042	0.0010394	0.027166	43	357	2686	36474	lipid catabolic process
	GO:0030002	0.001101	0.028476	5	12	2686	36474	cellular anion homeostasis
	GO:0010166	0.001178	0.030154	9	37	2686	36474	wax metabolic process
	GO:0009404	0.0012384	0.03106	13	68	2686	36474	toxin metabolic process
	GO:0009407	0.0012384	0.03106	13	68	2686	36474	toxin catabolic process
	GO:0000103	0.0013182	0.032731	7	24	2686	36474	sulfate assimilation
	GO:0032502	0.0014325	0.035217	445	5313	2686	36474	developmental process
	GO:0006800	0.0015047	0.036347	19	122	2686	36474	oxygen and reactive oxygen species metabolic process
	GO:0015671	0.0015078	0.036347	3	4	2686	36474	oxygen transport
	GO:0042744	0.0015507	0.036958	14	78	2686	36474	hydrogen peroxide catabolic process
	GO:0009787	0.0015629	0.036958	21	141	2686	36474	regulation of abscisic acid mediated signaling pathway
	GO:0015669	0.0016135	0.037797	4	8	2686	36474	gas transport
	GO:0009615	0.001687	0.039148	18	114	2686	36474	response to virus
	GO:0050832	0.0017979	0.041335	54	487	2686	36474	defense response to fungus
	GO:0034614	0.0018267	0.041611	19	124	2686	36474	cellular response to reactive oxygen species
	GO:0009723	0.001995	0.045032	59	545	2686	36474	response to ethylene stimulus
	GO:0070301	0.0020925	0.046808	16	98	2686	36474	cellular response to hydrogen peroxide
	GO:0051704	0.0021547	0.047769	198	2209	2686	36474	multi-organism process
	GO:0034599	0.0022207	0.048796	21	145	2686	36474	cellular response to oxidative stress
Down-regulated genes of SWUK3 35 DAP VS 42 DAP	GO:0015979	1.0284e-64	3.0308e-61	161	337	4025	36474	photosynthesis
	GO:0019684	8.8256e-35	1.3005e-31	84	174	4025	36474	photosynthesis, light reaction
	GO:0007049	2.6868e-26	2.6394e-23	178	711	4025	36474	cell cycle
	GO:0005975	8.1895e-26	6.0336e-23	384	2065	4025	36474	carbohydrate metabolic process
	GO:0000272	1.4453e-19	7.8206e-17	96	329	4025	36474	polysaccharide catabolic process
	GO:0009765	1.5922e-19	7.8206e-17	36	61	4025	36474	photosynthesis, light harvesting
	GO:0009768	2.2405e-19	9.4325e-17	28	38	4025	36474	photosynthesis, light harvesting in photosystem I
	GO:0005976	3.1753e-17	1.1697e-14	162	751	4025	36474	polysaccharide metabolic process
	GO:0051301	2.239e-16	7.3314e-14	116	480	4025	36474	cell division
	GO:0006091	3.0039e-16	8.8525e-14	132	579	4025	36474	generation of precursor metabolites and energy
	GO:0016052	3.6849e-16	9.8723e-14	135	599	4025	36474	carbohydrate catabolic process
	GO:0022402	6.4053e-15	1.573e-12	107	447	4025	36474	cell cycle process
	GO:0044262	1.0668e-14	2.4182e-12	257	1456	4025	36474	cellular carbohydrate metabolic process
	GO:0009767	3.6186e-14	7.6171e-12	33	70	4025	36474	photosynthetic electron transport chain
	GO:0019685	9.0021e-14	1.7686e-11	25	43	4025	36474	photosynthesis, dark reaction
	GO:0016051	2.3464e-13	4.3218e-11	138	668	4025	36474	carbohydrate biosynthetic process
	GO:0009314	2.8415e-13	4.9258e-11	211	1168	4025	36474	response to radiation
	GO:0071554	3.4763e-13	5.6915e-11	204	1121	4025	36474	cell wall organization or biogenesis
	GO:0022403	4.4485e-13	6.8999e-11	87	354	4025	36474	cell cycle phase
	GO:0019253	4.7833e-13	7.0482e-11	24	42	4025	36474	reductive pentose-phosphate cycle
	GO:0000279	8.4135e-13	1.1807e-10	85	346	4025	36474	M phase
	GO:0006261	1.2065e-12	1.6162e-10	36	90	4025	36474	DNA-dependent DNA replication
	GO:0009416	2.3197e-12	2.9722e-10	202	1129	4025	36474	response to light stimulus
	GO:0000278	4.3308e-12	5.3179e-10	58	202	4025	36474	mitotic cell cycle
	GO:0000087	7.7119e-12	9.0908e-10	53	178	4025	36474	M phase of mitotic cell cycle
	GO:0044283	9.1656e-12	1.0389e-09	273	1665	4025	36474	small molecule biosynthetic process
	GO:0050896	1.0814e-11	1.1804e-09	1184	9128	4025	36474	response to stimulus
	GO:0044247	1.1799e-11	1.2416e-09	59	212	4025	36474	cellular polysaccharide catabolic process
	GO:0044264	1.2218e-11	1.2416e-09	120	584	4025	36474	cellular polysaccharide metabolic process
	GO:0044281	1.5014e-11	1.4749e-09	529	3667	4025	36474	small molecule metabolic process
	GO:0051726	1.8019e-11	1.713e-09	80	335	4025	36474	regulation of cell cycle
	GO:0000280	1.9732e-11	1.8172e-09	53	182	4025	36474	nuclear division
	GO:0007067	2.1133e-11	1.8873e-09	52	177	4025	36474	mitosis
	GO:0071704	2.2416e-11	1.8875e-09	24	48	4025	36474	organic substance metabolic process
	GO:0015977	2.2416e-11	1.8875e-09	24	48	4025	36474	carbon fixation
	GO:0009628	4.1756e-11	3.4182e-09	471	3226	4025	36474	response to abiotic stimulus
	GO:0019748	9.4758e-11	7.5473e-09	159	869	4025	36474	secondary metabolic process
	GO:0009251	3.1819e-10	2.4677e-08	33	92	4025	36474	glucan catabolic process
	GO:0006270	3.4127e-10	2.5788e-08	15	22	4025	36474	DNA-dependent DNA replication initiation
	GO:0006066	4.4832e-10	3.303e-08	138	740	4025	36474	alcohol metabolic process
	GO:0006725	5.3732e-10	3.8622e-08	157	875	4025	36474	cellular aromatic compound metabolic process
	GO:0044042	1.0684e-09	7.4968e-08	77	344	4025	36474	glucan metabolic process
	GO:0044275	1.4429e-09	9.8887e-08	98	481	4025	36474	cellular carbohydrate catabolic process
	GO:0006260	3.1986e-09	2.1423e-07	57	230	4025	36474	DNA replication
	GO:0005996	4.061e-09	2.6595e-07	85	405	4025	36474	monosaccharide metabolic process
	GO:0010583	4.924e-09	3.1545e-07	26	68	4025	36474	response to cyclopentenone
	GO:0005982	8.5315e-09	5.3494e-07	32	98	4025	36474	starch metabolic process
	GO:0071555	1.1887e-08	7.2983e-07	148	849	4025	36474	cell wall organization
	GO:0009773	1.4899e-08	8.9608e-07	16	30	4025	36474	photosynthetic electron transport in photosystem I
	GO:0014070	1.6045e-08	9.4571e-07	27	76	4025	36474	response to organic cyclic substance
	GO:0034637	1.7974e-08	1.0386e-06	104	545	4025	36474	cellular carbohydrate biosynthetic process
	GO:0032544	3.0447e-08	1.7255e-06	13	21	4025	36474	plastid translation
	GO:0009735	4.76e-08	2.6467e-06	93	480	4025	36474	response to cytokinin stimulus
	GO:0010218	5.7551e-08	3.0585e-06	28	85	4025	36474	response to far red light
	GO:0048285	5.8095e-08	3.0585e-06	55	236	4025	36474	organelle fission
	GO:0009698	5.8119e-08	3.0585e-06	80	395	4025	36474	phenylpropanoid metabolic process
	GO:0022900	8.3432e-08	4.3136e-06	38	139	4025	36474	electron transport chain
	GO:0007018	2.2911e-07	1.1462e-05	26	80	4025	36474	microtubule-based movement
	GO:0045490	2.2947e-07	1.1462e-05	42	167	4025	36474	pectin catabolic process
	GO:0071103	2.9377e-07	1.4429e-05	34	123	4025	36474	DNA conformation change
	GO:0050790	4.1153e-07	1.9881e-05	81	420	4025	36474	regulation of catalytic activity
	GO:0045493	4.4207e-07	2.1013e-05	11	18	4025	36474	xylan catabolic process
	GO:0006310	5.784e-07	2.7056e-05	38	149	4025	36474	DNA recombination
	GO:0010114	6.0683e-07	2.7943e-05	31	110	4025	36474	response to red light
	GO:0015995	6.8874e-07	3.1226e-05	24	74	4025	36474	chlorophyll biosynthetic process
	GO:0009699	8.6816e-07	3.8765e-05	65	320	4025	36474	phenylpropanoid biosynthetic process
	GO:0006268	1.1294e-06	4.9678e-05	10	16	4025	36474	DNA unwinding involved in replication
	GO:0019438	1.2659e-06	5.3842e-05	93	515	4025	36474	aromatic compound biosynthetic process
	GO:0017014	1.2789e-06	5.3842e-05	17	43	4025	36474	protein amino acid nitrosylation
	GO:0018119	1.2789e-06	5.3842e-05	17	43	4025	36474	peptidyl-cysteine S-nitrosylation
	GO:0046483	1.5522e-06	6.3733e-05	125	748	4025	36474	heterocycle metabolic process
	GO:0009806	1.5787e-06	6.3733e-05	13	27	4025	36474	lignan metabolic process
	GO:0009807	1.5787e-06	6.3733e-05	13	27	4025	36474	lignan biosynthetic process
	GO:0065009	1.8058e-06	7.1916e-05	88	484	4025	36474	regulation of molecular function
	GO:0055114	1.8386e-06	7.2243e-05	279	1940	4025	36474	oxidation reduction
	GO:0009225	2.1646e-06	8.3934e-05	29	105	4025	36474	nucleotide-sugar metabolic process
	GO:0019252	2.2159e-06	8.481e-05	18	49	4025	36474	starch biosynthetic process
	GO:0010196	2.6484e-06	9.9049e-05	8	11	4025	36474	nonphotochemical quenching
	GO:0009812	2.6552e-06	9.9049e-05	36	146	4025	36474	flavonoid metabolic process
	GO:0030261	2.8636e-06	0.00010167	9	14	4025	36474	chromosome condensation
	GO:0005977	2.8636e-06	0.00010167	9	14	4025	36474	glycogen metabolic process
	GO:0005978	2.8636e-06	0.00010167	9	14	4025	36474	glycogen biosynthetic process
	GO:0006112	2.8636e-06	0.00010167	9	14	4025	36474	energy reserve metabolic process
	GO:0006073	3.2817e-06	0.00011513	57	279	4025	36474	cellular glucan metabolic process
	GO:0043086	3.9825e-06	0.00013807	32	125	4025	36474	negative regulation of catalytic activity
	GO:0015994	4.0718e-06	0.00013923	27	97	4025	36474	chlorophyll metabolic process
	GO:0005983	4.1103e-06	0.00013923	14	33	4025	36474	starch catabolic process
	GO:0008152	4.9187e-06	0.00016472	2083	17673	4025	36474	metabolic process
	GO:0006259	4.9768e-06	0.00016479	111	662	4025	36474	DNA metabolic process
	GO:0006779	5.3119e-06	0.00017394	24	82	4025	36474	porphyrin biosynthetic process
	GO:0010109	5.9078e-06	0.00019132	18	52	4025	36474	regulation of photosynthesis
	GO:0000079	6.1938e-06	0.0001984	21	67	4025	36474	regulation of cyclin-dependent protein kinase activity
	GO:0031221	7.1704e-06	0.0002248	8	12	4025	36474	arabinan metabolic process
	GO:0031222	7.1704e-06	0.0002248	8	12	4025	36474	arabinan catabolic process
	GO:0018198	7.6036e-06	0.00023492	27	100	4025	36474	peptidyl-cysteine modification
	GO:0007059	7.6526e-06	0.00023492	25	89	4025	36474	chromosome segregation
	GO:0009409	7.9786e-06	0.0002424	119	728	4025	36474	response to cold
	GO:0009624	9.826e-06	0.00029548	34	142	4025	36474	response to nematode
	GO:0006519	9.9322e-06	0.00029566	199	1345	4025	36474	cellular amino acid and derivative metabolic process
	GO:0034285	1.1221e-05	0.00033068	31	125	4025	36474	response to disaccharide stimulus
	GO:0009813	1.1422e-05	0.00033328	32	131	4025	36474	flavonoid biosynthetic process
	GO:0006575	1.2554e-05	0.0003627	121	750	4025	36474	cellular amino acid derivative metabolic process
	GO:0051321	1.2819e-05	0.00036676	52	258	4025	36474	meiotic cell cycle
	GO:0019318	1.3035e-05	0.00036936	59	305	4025	36474	hexose metabolic process
	GO:0033014	1.6129e-05	0.00045268	24	87	4025	36474	tetrapyrrole biosynthetic process
	GO:0006323	1.6884e-05	0.0004694	21	71	4025	36474	DNA packaging
	GO:0007076	1.7571e-05	0.00048394	7	10	4025	36474	mitotic chromosome condensation
	GO:0016138	1.8133e-05	0.00049481	35	152	4025	36474	glycoside biosynthetic process
	GO:0042398	2.4051e-05	0.00064551	83	480	4025	36474	cellular amino acid derivative biosynthetic process
	GO:0008283	2.4094e-05	0.00064551	27	106	4025	36474	cell proliferation
	GO:0007017	2.4765e-05	0.0006575	52	264	4025	36474	microtubule-based process
	GO:0044092	2.7313e-05	0.00071867	36	161	4025	36474	negative regulation of molecular function
	GO:0045491	2.9122e-05	0.00075949	20	68	4025	36474	xylan metabolic process
	GO:0070882	3.0035e-05	0.00077644	64	348	4025	36474	cellular cell wall organization or biogenesis
	GO:0009987	3.9452e-05	0.001011	2274	19536	4025	36474	cellular process
	GO:0045859	4.1395e-05	0.0010517	36	164	4025	36474	regulation of protein kinase activity
	GO:0042325	4.3157e-05	0.001087	38	177	4025	36474	regulation of phosphorylation
	GO:0009834	5.6911e-05	0.0013847	22	82	4025	36474	secondary cell wall biogenesis
	GO:0019758	5.6911e-05	0.0013847	22	82	4025	36474	glycosinolate biosynthetic process
	GO:0019761	5.6911e-05	0.0013847	22	82	4025	36474	glucosinolate biosynthetic process
	GO:0016144	5.6911e-05	0.0013847	22	82	4025	36474	S-glycoside biosynthetic process
	GO:0006778	5.7712e-05	0.0013847	27	111	4025	36474	porphyrin metabolic process
	GO:0030245	5.7794e-05	0.0013847	15	45	4025	36474	cellulose catabolic process
	GO:0045488	5.8655e-05	0.001394	49	252	4025	36474	pectin metabolic process
	GO:0009643	6.858e-05	0.0015971	8	15	4025	36474	photosynthetic acclimation
	GO:0042549	6.858e-05	0.0015971	8	15	4025	36474	photosystem II stabilization
	GO:0042440	6.8828e-05	0.0015971	44	220	4025	36474	pigment metabolic process
	GO:0043549	7.0397e-05	0.0016208	36	168	4025	36474	regulation of kinase activity
	GO:0051338	7.585e-05	0.0017301	37	175	4025	36474	regulation of transferase activity
	GO:0046148	7.6318e-05	0.0017301	39	188	4025	36474	pigment biosynthetic process
	GO:0033013	8.0206e-05	0.0018043	27	113	4025	36474	tetrapyrrole metabolic process
	GO:0010383	8.6054e-05	0.0019212	39	189	4025	36474	cell wall polysaccharide metabolic process
	GO:0009892	9.5607e-05	0.0021185	105	663	4025	36474	negative regulation of metabolic process
	GO:0007131	0.00010169	0.0022364	15	47	4025	36474	reciprocal meiotic recombination
	GO:0009637	0.00011026	0.0023979	27	115	4025	36474	response to blue light
	GO:0010410	0.00011066	0.0023979	32	146	4025	36474	hemicellulose metabolic process
	GO:0044036	0.00012159	0.0026043	45	232	4025	36474	cell wall macromolecule metabolic process
	GO:0051327	0.00012366	0.0026043	35	166	4025	36474	M phase of meiotic cell cycle
	GO:0007126	0.00012366	0.0026043	35	166	4025	36474	meiosis
	GO:0000271	0.00012372	0.0026043	58	322	4025	36474	polysaccharide biosynthetic process
	GO:0018130	0.00012695	0.0026534	47	246	4025	36474	heterocycle biosynthetic process
	GO:0000819	0.00012916	0.0026805	9	20	4025	36474	sister chromatid segregation
	GO:0051174	0.00013786	0.0028214	42	213	4025	36474	regulation of phosphorus metabolic process
	GO:0019220	0.00013786	0.0028214	42	213	4025	36474	regulation of phosphate metabolic process
	GO:0009769	0.0001481	0.00301	4	4	4025	36474	photosynthesis, light harvesting in photosystem II
	GO:0009744	0.00015001	0.0030279	27	117	4025	36474	response to sucrose stimulus
	GO:0009832	0.00015789	0.0031653	43	221	4025	36474	plant-type cell wall biogenesis
	GO:0042445	0.0001707	0.0033989	47	249	4025	36474	hormone metabolic process
	GO:0006694	0.00017431	0.0034476	27	118	4025	36474	steroid biosynthetic process
	GO:0042546	0.00019328	0.0037972	54	299	4025	36474	cell wall biogenesis
	GO:0042362	0.00023294	0.0045163	12	35	4025	36474	fat-soluble vitamin biosynthetic process
	GO:0006775	0.00023294	0.0045163	12	35	4025	36474	fat-soluble vitamin metabolic process
	GO:0043094	0.00024231	0.0046673	34	165	4025	36474	cellular metabolic compound salvage
	GO:0051445	0.00026393	0.0050386	10	26	4025	36474	regulation of meiotic cell cycle
	GO:0009058	0.00026501	0.0050386	957	7887	4025	36474	biosynthetic process
	GO:0016137	0.00027647	0.0052228	49	268	4025	36474	glycoside metabolic process
	GO:0010564	0.00027857	0.0052289	26	115	4025	36474	regulation of cell cycle process
	GO:0010374	0.00028505	0.0053167	20	79	4025	36474	stomatal complex development
	GO:0045132	0.0002998	0.0055568	11	31	4025	36474	meiotic chromosome segregation
	GO:0048513	0.00030431	0.0056049	280	2090	4025	36474	organ development
	GO:0048731	0.00031369	0.0057337	280	2091	4025	36474	system development
	GO:0042221	0.00031519	0.0057337	646	5193	4025	36474	response to chemical stimulus
	GO:0007623	0.00034449	0.0062138	34	168	4025	36474	circadian rhythm
	GO:0051052	0.0003458	0.0062138	23	98	4025	36474	regulation of DNA metabolic process
	GO:0010817	0.00035007	0.0062525	67	400	4025	36474	regulation of hormone levels
	GO:0016126	0.00037984	0.0067432	18	69	4025	36474	sterol biosynthetic process
	GO:0009890	0.00039508	0.0069718	73	446	4025	36474	negative regulation of biosynthetic process
	GO:0031324	0.00040169	0.0070463	83	521	4025	36474	negative regulation of cellular metabolic process
	GO:0009266	0.00043214	0.0075357	150	1043	4025	36474	response to temperature stimulus
	GO:0008610	0.00044342	0.0076869	126	854	4025	36474	lipid biosynthetic process
	GO:0006766	0.00044839	0.0077275	30	144	4025	36474	vitamin metabolic process
	GO:0009639	0.00045183	0.0077415	62	367	4025	36474	response to red or far red light
	GO:0006006	0.00045471	0.0077459	40	211	4025	36474	glucose metabolic process
	GO:0033692	0.00046082	0.0078048	51	288	4025	36474	cellular polysaccharide biosynthetic process
	GO:0051307	0.00050748	0.008546	6	11	4025	36474	meiotic chromosome separation
	GO:0042044	0.00055151	0.0091678	12	38	4025	36474	fluid transport
	GO:0006833	0.00055151	0.0091678	12	38	4025	36474	water transport
	GO:0008202	0.00055642	0.0091678	35	179	4025	36474	steroid metabolic process
	GO:0009250	0.00055932	0.0091678	32	159	4025	36474	glucan biosynthetic process
	GO:0030243	0.00055996	0.0091678	26	120	4025	36474	cellulose metabolic process
	GO:0019321	0.00056812	0.0092329	21	89	4025	36474	pentose metabolic process
	GO:0051304	0.0005702	0.0092329	7	15	4025	36474	chromosome separation
	GO:0046165	0.00058169	0.0093674	33	166	4025	36474	alcohol biosynthetic process
	GO:0042446	0.00060032	0.0096149	31	153	4025	36474	hormone biosynthetic process
	GO:0044271	0.00061141	0.0097396	126	861	4025	36474	cellular nitrogen compound biosynthetic process
	GO:0030388	0.00067518	0.010698	4	5	4025	36474	fructose 1,6-bisphosphate metabolic process
	GO:0009110	0.00078076	0.012304	27	129	4025	36474	vitamin biosynthetic process
	GO:0042371	0.00080758	0.012396	8	20	4025	36474	vitamin K biosynthetic process
	GO:0042372	0.00080758	0.012396	8	20	4025	36474	phylloquinone biosynthetic process
	GO:0042373	0.00080758	0.012396	8	20	4025	36474	vitamin K metabolic process
	GO:0042374	0.00080758	0.012396	8	20	4025	36474	phylloquinone metabolic process
	GO:0006560	0.00080758	0.012396	8	20	4025	36474	proline metabolic process
	GO:0016125	0.00082841	0.012649	26	123	4025	36474	sterol metabolic process
	GO:0046364	0.0008748	0.013289	22	98	4025	36474	monosaccharide biosynthetic process
	GO:0006629	0.0008977	0.013567	219	1622	4025	36474	lipid metabolic process
	GO:0009056	0.00090481	0.013604	322	2479	4025	36474	catabolic process
	GO:0090355	0.00092016	0.013668	6	12	4025	36474	positive regulation of auxin metabolic process
	GO:0032352	0.00092016	0.013668	6	12	4025	36474	positive regulation of hormone metabolic process
	GO:0009851	0.00092293	0.013668	17	68	4025	36474	auxin biosynthetic process
	GO:0009226	0.00095435	0.014062	14	51	4025	36474	nucleotide-sugar biosynthetic process
	GO:0019566	0.00097368	0.014276	11	35	4025	36474	arabinose metabolic process
	GO:0000725	0.0010757	0.015693	16	63	4025	36474	recombinational repair
	GO:0042545	0.0011622	0.016872	48	278	4025	36474	cell wall modification
	GO:0090354	0.0011791	0.017033	8	21	4025	36474	regulation of auxin metabolic process
	GO:0000910	0.0012024	0.017286	26	126	4025	36474	cytokinesis
	GO:0032392	0.0012637	0.017991	11	36	4025	36474	DNA geometric change
	GO:0032508	0.0012637	0.017991	11	36	4025	36474	DNA duplex unwinding
	GO:0010103	0.0013288	0.018581	13	47	4025	36474	stomatal complex morphogenesis
	GO:0090357	0.0013429	0.018581	3	3	4025	36474	regulation of tryptophan metabolic process
	GO:0090358	0.0013429	0.018581	3	3	4025	36474	positive regulation of tryptophan metabolic process
	GO:0009780	0.0013429	0.018581	3	3	4025	36474	photosynthetic NADP+ reduction
	GO:0018160	0.0013429	0.018581	3	3	4025	36474	peptidyl-pyrromethane cofactor linkage
	GO:0016048	0.0013429	0.018581	3	3	4025	36474	detection of temperature stimulus
	GO:0010565	0.0013936	0.019126	21	95	4025	36474	regulation of cellular ketone metabolic process
	GO:0016572	0.0014019	0.019126	5	9	4025	36474	histone phosphorylation
	GO:0010023	0.0014019	0.019126	5	9	4025	36474	proanthocyanidin biosynthetic process
	GO:0006950	0.0014165	0.019237	667	5456	4025	36474	response to stress
	GO:0009607	0.0014514	0.019621	245	1853	4025	36474	response to biotic stimulus
	GO:0051707	0.0015131	0.020362	237	1788	4025	36474	response to other organism
	GO:0051365	0.0015496	0.020758	6	13	4025	36474	cellular response to potassium ion starvation
	GO:0042548	0.001621	0.021616	11	37	4025	36474	regulation of photosynthesis, light reaction
	GO:0046688	0.0016749	0.022233	8	22	4025	36474	response to copper ion
	GO:0019757	0.0016974	0.022233	29	149	4025	36474	glycosinolate metabolic process
	GO:0019760	0.0016974	0.022233	29	149	4025	36474	glucosinolate metabolic process
	GO:0016143	0.0016974	0.022233	29	149	4025	36474	S-glycoside metabolic process
	GO:0032350	0.0017586	0.022932	9	27	4025	36474	regulation of hormone metabolic process
	GO:0031327	0.0017686	0.02296	69	440	4025	36474	negative regulation of cellular biosynthetic process
	GO:0010605	0.0017903	0.023141	89	594	4025	36474	negative regulation of macromolecule metabolic process
	GO:0033240	0.0018476	0.023322	4	6	4025	36474	positive regulation of cellular amine metabolic process
	GO:0045764	0.0018476	0.023322	4	6	4025	36474	positive regulation of cellular amino acid metabolic process
	GO:0010110	0.0018476	0.023322	4	6	4025	36474	regulation of photosynthesis, dark reaction
	GO:0080153	0.0018476	0.023322	4	6	4025	36474	negative regulation of reductive pentose-phosphate cycle
	GO:0080152	0.0018476	0.023322	4	6	4025	36474	regulation of reductive pentose-phosphate cycle
	GO:0051053	0.0018518	0.023322	12	43	4025	36474	negative regulation of DNA metabolic process
	GO:0007167	0.0020013	0.024991	35	192	4025	36474	enzyme linked receptor protein signaling pathway
	GO:0007169	0.0020013	0.024991	35	192	4025	36474	transmembrane receptor protein tyrosine kinase signaling pathway
	GO:0000070	0.0020912	0.025894	7	18	4025	36474	mitotic sister chromatid segregation
	GO:0046373	0.0020912	0.025894	7	18	4025	36474	L-arabinose metabolic process
	GO:0010075	0.002128	0.026239	17	73	4025	36474	regulation of meristem growth
	GO:0048511	0.0021828	0.026804	36	200	4025	36474	rhythmic process
	GO:0010033	0.0023051	0.028188	434	3471	4025	36474	response to organic substance
	GO:0010382	0.0023194	0.028245	29	152	4025	36474	cellular cell wall macromolecule metabolic process
	GO:0009853	0.0023838	0.028909	23	112	4025	36474	photorespiration
	GO:0007346	0.0024023	0.029015	26	132	4025	36474	regulation of mitotic cell cycle
	GO:0051329	0.0024598	0.029587	6	14	4025	36474	interphase of mitotic cell cycle
	GO:0044210	0.0025492	0.030539	5	10	4025	36474	'de novo' CTP biosynthetic process
	GO:0043467	0.002583	0.030818	11	39	4025	36474	regulation of generation of precursor metabolites and energy
	GO:0007568	0.0028025	0.033302	42	246	4025	36474	aging
	GO:0042023	0.0028538	0.033775	10	34	4025	36474	DNA endoreduplication
	GO:0001906	0.0028803	0.033817	22	107	4025	36474	cell killing
	GO:0031640	0.0028803	0.033817	22	107	4025	36474	killing of cells of another organism
	GO:0051258	0.0030171	0.035144	14	57	4025	36474	protein polymerization
	GO:0010305	0.0030171	0.035144	14	57	4025	36474	leaf vascular tissue pattern formation
	GO:0006633	0.0030845	0.035787	52	321	4025	36474	fatty acid biosynthetic process
	GO:0009850	0.0031385	0.036116	24	121	4025	36474	auxin metabolic process
	GO:0010413	0.0031496	0.036116	8	24	4025	36474	glucuronoxylan metabolic process
	GO:0010417	0.0031496	0.036116	8	24	4025	36474	glucuronoxylan biosynthetic process
	GO:0042180	0.0036203	0.0409	224	1711	4025	36474	cellular ketone metabolic process
	GO:0051188	0.0036227	0.0409	51	316	4025	36474	cofactor biosynthetic process
	GO:0009147	0.0037195	0.0409	6	15	4025	36474	pyrimidine nucleoside triphosphate metabolic process
	GO:0009148	0.0037195	0.0409	6	15	4025	36474	pyrimidine nucleoside triphosphate biosynthetic process
	GO:0046036	0.0037195	0.0409	6	15	4025	36474	CTP metabolic process
	GO:0009208	0.0037195	0.0409	6	15	4025	36474	pyrimidine ribonucleoside triphosphate metabolic process
	GO:0009209	0.0037195	0.0409	6	15	4025	36474	pyrimidine ribonucleoside triphosphate biosynthetic process
	GO:0050829	0.0037195	0.0409	6	15	4025	36474	defense response to Gram-negative bacterium
	GO:0046785	0.0037195	0.0409	6	15	4025	36474	microtubule polymerization
	GO:0006241	0.0037195	0.0409	6	15	4025	36474	CTP biosynthetic process
	GO:0031109	0.0037195	0.0409	6	15	4025	36474	microtubule polymerization or depolymerization
	GO:0048523	0.0038716	0.042415	126	906	4025	36474	negative regulation of cellular process
	GO:0006269	0.0039339	0.042745	4	7	4025	36474	DNA replication, synthesis of RNA primer
	GO:0043266	0.0039339	0.042745	4	7	4025	36474	regulation of potassium ion transport
	GO:0051186	0.0039557	0.042745	97	674	4025	36474	cofactor metabolic process
	GO:0006220	0.0039597	0.042745	11	41	4025	36474	pyrimidine nucleotide metabolic process
	GO:0034754	0.0041003	0.044101	22	110	4025	36474	cellular hormone metabolic process
	GO:0000018	0.0041779	0.04461	7	20	4025	36474	regulation of DNA recombination
	GO:0070828	0.0041779	0.04461	7	20	4025	36474	heterochromatin organization
	GO:0050879	0.0042506	0.04506	5	11	4025	36474	multicellular organismal movement
	GO:0010031	0.0042506	0.04506	5	11	4025	36474	circumnutation
	GO:0009719	0.0042958	0.045375	361	2877	4025	36474	response to endogenous stimulus
	GO:0010150	0.0045602	0.047996	28	152	4025	36474	leaf senescence
	GO:0010089	0.0046481	0.048747	16	72	4025	36474	xylem development
	GO:0015849	0.0046999	0.049116	35	202	4025	36474	organic acid transport
	GO:0045876	0.0049275	0.049392	3	4	4025	36474	positive regulation of sister chromatid cohesion
	GO:0010270	0.0049275	0.049392	3	4	4025	36474	photosystem II oxygen evolving complex assembly
	GO:0051816	0.0049275	0.049392	3	4	4025	36474	acquisition of nutrients from other organism during symbiotic interaction
	GO:0051983	0.0049275	0.049392	3	4	4025	36474	regulation of chromosome segregation
	GO:0052093	0.0049275	0.049392	3	4	4025	36474	formation of specialized structure for nutrient acquisition from host
	GO:0052095	0.0049275	0.049392	3	4	4025	36474	formation of specialized structure for nutrient acquisition from other organism involved in symbiotic interaction
	GO:0052096	0.0049275	0.049392	3	4	4025	36474	formation by symbiont of syncytium involving giant cell for nutrient acquisition from host
	GO:0007063	0.0049275	0.049392	3	4	4025	36474	regulation of sister chromatid cohesion
	GO:0044002	0.0049275	0.049392	3	4	4025	36474	acquisition of nutrients from host
	GO:0044111	0.0049275	0.049392	3	4	4025	36474	development involved in symbiotic interaction
	GO:0044115	0.0049275	0.049392	3	4	4025	36474	development of symbiont involved in interaction with host
	GO:0007631	0.0049275	0.049392	3	4	4025	36474	feeding behavior
	GO:0000724	0.0049632	0.049582	14	60	4025	36474	double-strand break repair via homologous recombination
	GO:0071514	0.0050371	0.049981	9	31	4025	36474	genetic imprinting
	GO:0006349	0.0050371	0.049981	9	31	4025	36474	regulation of gene expression by genetic imprinting
Up-regulated genes of SWUK3 42 DAP VS 49 DAP	GO:0009408	2.3455e-17	6.5182e-14	95	377	3676	36474	response to heat
	GO:0009266	2.0601e-13	2.8625e-10	181	1043	3676	36474	response to temperature stimulus
	GO:0009628	1.283e-11	1.1885e-08	439	3226	3676	36474	response to abiotic stimulus
	GO:0006396	1.2558e-09	8.7244e-07	148	897	3676	36474	RNA processing
	GO:0042221	2.7636e-09	1.536e-06	644	5193	3676	36474	response to chemical stimulus
	GO:0009415	1.4788e-08	6.8494e-06	105	600	3676	36474	response to water
	GO:0009790	3.3704e-08	1.1798e-05	155	998	3676	36474	embryonic development
	GO:0034470	3.6713e-08	1.1798e-05	65	321	3676	36474	ncRNA processing
	GO:0009793	3.8209e-08	1.1798e-05	133	826	3676	36474	embryonic development ending in seed dormancy
	GO:0048316	5.3346e-08	1.4825e-05	171	1134	3676	36474	seed development
	GO:0009737	1.0862e-07	2.744e-05	148	960	3676	36474	response to abscisic acid stimulus
	GO:0010154	1.6608e-07	3.7099e-05	175	1186	3676	36474	fruit development
	GO:0009414	1.7355e-07	3.7099e-05	100	591	3676	36474	response to water deprivation
	GO:0009451	2.6697e-07	5.2993e-05	43	189	3676	36474	RNA modification
	GO:0006950	5.9565e-07	0.00011035	652	5456	3676	36474	response to stress
	GO:0050896	1.0414e-06	0.00018088	1040	9128	3676	36474	response to stimulus
	GO:0009743	2.3437e-06	0.00037319	84	501	3676	36474	response to carbohydrate stimulus
	GO:0010200	2.4172e-06	0.00037319	53	273	3676	36474	response to chitin
	GO:0009644	5.551e-06	0.0008119	27	107	3676	36474	response to high light intensity
	GO:0006364	6.3072e-06	0.00087639	41	198	3676	36474	rRNA processing
	GO:0000302	7.211e-06	0.00095425	53	283	3676	36474	response to reactive oxygen species
	GO:0016072	8.1602e-06	0.0010308	41	200	3676	36474	rRNA metabolic process
	GO:0010286	1.1973e-05	0.0014467	24	93	3676	36474	heat acclimation
	GO:0034660	1.3471e-05	0.0015598	72	431	3676	36474	ncRNA metabolic process
	GO:0006979	1.5723e-05	0.0017478	96	621	3676	36474	response to oxidative stress
	GO:0009642	2.3876e-05	0.0024709	38	188	3676	36474	response to light intensity
	GO:0042793	2.4006e-05	0.0024709	7	11	3676	36474	transcription from plastid promoter
	GO:0050832	2.788e-05	0.0027671	78	487	3676	36474	defense response to fungus
	GO:0006457	3.0481e-05	0.0029209	74	457	3676	36474	protein folding
	GO:0009723	3.3855e-05	0.0031361	85	545	3676	36474	response to ethylene stimulus
	GO:0010035	3.9573e-05	0.0034439	176	1306	3676	36474	response to inorganic substance
	GO:0008033	3.9656e-05	0.0034439	26	112	3676	36474	tRNA processing
	GO:0009791	4.555e-05	0.0038359	317	2555	3676	36474	post-embryonic development
	GO:0000154	6.3262e-05	0.0051242	9	20	3676	36474	rRNA modification
	GO:0031167	6.4536e-05	0.0051242	8	16	3676	36474	rRNA methylation
	GO:0009553	7.116e-05	0.0054932	43	233	3676	36474	embryo sac development
	GO:0009620	7.5485e-05	0.0056695	93	622	3676	36474	response to fungus
	GO:0055085	7.8013e-05	0.0057052	119	837	3676	36474	transmembrane transport
	GO:0009657	8.1235e-05	0.0057885	56	331	3676	36474	plastid organization
	GO:0016070	0.0001023	0.0071073	520	4449	3676	36474	RNA metabolic process
	GO:0048608	0.00011017	0.0074671	255	2028	3676	36474	reproductive structure development
	GO:0009314	0.0001146	0.0075828	157	1168	3676	36474	response to radiation
	GO:0045087	0.00015016	0.0097047	79	520	3676	36474	innate immune response
	GO:0009416	0.00027403	0.017307	150	1129	3676	36474	response to light stimulus
	GO:0009751	0.00029056	0.017823	57	355	3676	36474	response to salicylic acid stimulus
	GO:0018195	0.00030784	0.017823	6	11	3676	36474	peptidyl-arginine modification
	GO:0018216	0.00030784	0.017823	6	11	3676	36474	peptidyl-arginine methylation
	GO:0035246	0.00030784	0.017823	6	11	3676	36474	peptidyl-arginine N-methylation
	GO:0009611	0.00033006	0.018719	67	436	3676	36474	response to wounding
	GO:0042435	0.0003771	0.020959	18	75	3676	36474	indole derivative biosynthetic process
	GO:0007031	0.00039568	0.021561	15	57	3676	36474	peroxisome organization
	GO:0016553	0.00043638	0.022752	8	20	3676	36474	base conversion or substitution editing
	GO:0031425	0.00043638	0.022752	8	20	3676	36474	chloroplast RNA processing
	GO:0006855	0.00044264	0.022752	25	122	3676	36474	drug transmembrane transport
	GO:0015893	0.00045029	0.022752	26	129	3676	36474	drug transport
	GO:0071369	0.00046607	0.023129	54	338	3676	36474	cellular response to ethylene stimulus
	GO:0071489	0.00050315	0.023749	25	123	3676	36474	cellular response to red or far red light
	GO:0090304	0.00050561	0.023749	573	5025	3676	36474	nucleic acid metabolic process
	GO:0006397	0.00051471	0.023749	67	443	3676	36474	mRNA processing
	GO:0010162	0.0005213	0.023749	12	41	3676	36474	seed dormancy
	GO:0022611	0.0005213	0.023749	12	41	3676	36474	dormancy process
	GO:0042493	0.00057586	0.025482	26	131	3676	36474	response to drug
	GO:0006955	0.000578	0.025482	83	576	3676	36474	immune response
	GO:0010193	0.00058684	0.025482	14	53	3676	36474	response to ozone
	GO:0090056	0.00064578	0.02761	10	31	3676	36474	regulation of chlorophyll metabolic process
	GO:0010017	0.00072393	0.030482	24	119	3676	36474	red or far-red light signaling pathway
	GO:0009873	0.00076341	0.031664	47	290	3676	36474	ethylene mediated signaling pathway
	GO:0051707	0.00078207	0.031961	221	1788	3676	36474	response to other organism
	GO:0065002	0.00087683	0.034668	14	55	3676	36474	intracellular protein transmembrane transport
	GO:0010380	0.00091836	0.034668	9	27	3676	36474	regulation of chlorophyll biosynthetic process
	GO:0009581	0.00091875	0.034668	23	114	3676	36474	detection of external stimulus
	GO:0010431	0.00092151	0.034668	19	87	3676	36474	seed maturation
	GO:0009658	0.00094093	0.034668	42	254	3676	36474	chloroplast organization
	GO:0042753	0.00095666	0.034668	6	13	3676	36474	positive regulation of circadian rhythm
	GO:0009404	0.00098169	0.034668	16	68	3676	36474	toxin metabolic process
	GO:0009407	0.00098169	0.034668	16	68	3676	36474	toxin catabolic process
	GO:0046456	0.001023	0.034668	3	3	3676	36474	icosanoid biosynthetic process
	GO:0002532	0.001023	0.034668	3	3	3676	36474	production of molecular mediator involved in inflammatory response
	GO:0002538	0.001023	0.034668	3	3	3676	36474	production of arachidonic acid metabolites involved in inflammatory response
	GO:0002540	0.001023	0.034668	3	3	3676	36474	leukotriene production involved in inflammatory response
	GO:0006691	0.001023	0.034668	3	3	3676	36474	leukotriene metabolic process
	GO:0019370	0.001023	0.034668	3	3	3676	36474	leukotriene biosynthetic process
	GO:0044242	0.0011083	0.037109	28	151	3676	36474	cellular lipid catabolic process
	GO:0000959	0.0013068	0.042726	4	6	3676	36474	mitochondrial RNA metabolic process
	GO:0000963	0.0013068	0.042726	4	6	3676	36474	mitochondrial RNA processing
	GO:0009409	0.001331	0.043011	99	728	3676	36474	response to cold
	GO:0006400	0.0013653	0.043611	16	70	3676	36474	tRNA modification
	GO:0048522	0.0014637	0.046223	115	868	3676	36474	positive regulation of cellular process
	GO:0045787	0.0015557	0.048576	11	40	3676	36474	positive regulation of cell cycle
	GO:0051606	0.0016108	0.049737	29	162	3676	36474	detection of stimulus
Down-regulated genes of SWUK3 42 DAP VS 49 DAP	GO:0044281	2.0948e-43	6.4584e-40	816	3667	5202	36474	small molecule metabolic process
	GO:0015979	1.308e-40	2.0163e-37	149	337	5202	36474	photosynthesis
	GO:0044283	3.2103e-38	3.2991e-35	433	1665	5202	36474	small molecule biosynthetic process
	GO:0006629	2.6684e-31	2.0567e-28	404	1622	5202	36474	lipid metabolic process
	GO:0008610	1.2805e-29	7.8956e-27	248	854	5202	36474	lipid biosynthetic process
	GO:0032787	1.8001e-27	9.2495e-25	242	851	5202	36474	monocarboxylic acid metabolic process
	GO:0006633	1.059e-26	4.4134e-24	123	321	5202	36474	fatty acid biosynthetic process
	GO:0006066	1.1452e-26	4.4134e-24	217	740	5202	36474	alcohol metabolic process
	GO:0005975	3.1832e-26	1.0904e-23	468	2065	5202	36474	carbohydrate metabolic process
	GO:0006631	6.9138e-26	2.1315e-23	167	516	5202	36474	fatty acid metabolic process
	GO:0009699	5.3832e-24	1.5088e-21	118	320	5202	36474	phenylpropanoid biosynthetic process
	GO:0009698	1.2442e-23	3.1967e-21	135	395	5202	36474	phenylpropanoid metabolic process
	GO:0019748	4.2555e-23	1.0092e-20	234	869	5202	36474	secondary metabolic process
	GO:0019684	2.1327e-22	4.6965e-20	78	174	5202	36474	photosynthesis, light reaction
	GO:0044255	7.8317e-22	1.6097e-19	282	1136	5202	36474	cellular lipid metabolic process
	GO:0055114	2.0914e-21	3.7561e-19	427	1940	5202	36474	oxidation reduction
	GO:0044262	2.2182e-21	3.7561e-19	340	1456	5202	36474	cellular carbohydrate metabolic process
	GO:0046394	2.3148e-21	3.7561e-19	220	823	5202	36474	carboxylic acid biosynthetic process
	GO:0016053	2.3148e-21	3.7561e-19	220	823	5202	36474	organic acid biosynthetic process
	GO:0042180	8.0306e-21	1.2379e-18	384	1711	5202	36474	cellular ketone metabolic process
	GO:0043436	9.1982e-21	1.289e-18	375	1662	5202	36474	oxoacid metabolic process
	GO:0019752	9.1982e-21	1.289e-18	375	1662	5202	36474	carboxylic acid metabolic process
	GO:0006082	1.2682e-20	1.7e-18	375	1665	5202	36474	organic acid metabolic process
	GO:0005996	1.1876e-19	1.5256e-17	129	405	5202	36474	monosaccharide metabolic process
	GO:0019438	1.5319e-18	1.8892e-16	150	515	5202	36474	aromatic compound biosynthetic process
	GO:0006091	1.8854e-18	2.2356e-16	163	579	5202	36474	generation of precursor metabolites and energy
	GO:0042398	2.8352e-18	3.2374e-16	142	480	5202	36474	cellular amino acid derivative biosynthetic process
	GO:0006725	5.823e-18	6.4116e-16	220	875	5202	36474	cellular aromatic compound metabolic process
	GO:0006575	1.1014e-17	1.1709e-15	195	750	5202	36474	cellular amino acid derivative metabolic process
	GO:0009765	7.6709e-17	7.8831e-15	37	61	5202	36474	photosynthesis, light harvesting
	GO:0019320	1.1313e-16	1.0899e-14	71	181	5202	36474	hexose catabolic process
	GO:0046365	1.1313e-16	1.0899e-14	71	181	5202	36474	monosaccharide catabolic process
	GO:0019318	1.6936e-16	1.5822e-14	100	305	5202	36474	hexose metabolic process
	GO:0006006	1.9537e-16	1.7715e-14	78	211	5202	36474	glucose metabolic process
	GO:0046164	2.9564e-16	2.6042e-14	75	200	5202	36474	alcohol catabolic process
	GO:0006007	6.2164e-16	5.3237e-14	69	178	5202	36474	glucose catabolic process
	GO:0009768	3.2774e-15	2.7309e-13	27	38	5202	36474	photosynthesis, light harvesting in photosystem I
	GO:0016052	3.6001e-15	2.9208e-13	158	599	5202	36474	carbohydrate catabolic process
	GO:0005976	1.0158e-14	8.0303e-13	186	751	5202	36474	polysaccharide metabolic process
	GO:0006519	2.184e-14	1.6833e-12	293	1345	5202	36474	cellular amino acid and derivative metabolic process
	GO:0071554	7.4264e-14	5.5843e-12	251	1121	5202	36474	cell wall organization or biogenesis
	GO:0006096	9.5309e-14	6.9961e-12	55	137	5202	36474	glycolysis
	GO:0006694	1.0306e-13	7.3888e-12	50	118	5202	36474	steroid biosynthetic process
	GO:0016051	2.0325e-13	1.4242e-11	166	668	5202	36474	carbohydrate biosynthetic process
	GO:0044282	1.2142e-12	8.3183e-11	126	474	5202	36474	small molecule catabolic process
	GO:0008202	1.8518e-12	1.2411e-10	63	179	5202	36474	steroid metabolic process
	GO:0044275	3.6264e-12	2.3788e-10	126	481	5202	36474	cellular carbohydrate catabolic process
	GO:0016126	5.0428e-12	3.2389e-10	34	69	5202	36474	sterol biosynthetic process
	GO:0000271	7.9179e-12	4.9818e-10	93	322	5202	36474	polysaccharide biosynthetic process
	GO:0016125	4.5032e-11	2.7767e-09	47	123	5202	36474	sterol metabolic process
	GO:0034637	8.983e-11	5.4303e-09	134	545	5202	36474	cellular carbohydrate biosynthetic process
	GO:0009813	1.558e-10	9.2374e-09	48	131	5202	36474	flavonoid biosynthetic process
	GO:0071555	2.6764e-10	1.5568e-08	188	849	5202	36474	cell wall organization
	GO:0009812	3.0996e-10	1.7696e-08	51	146	5202	36474	flavonoid metabolic process
	GO:0044042	3.9428e-10	2.2101e-08	93	344	5202	36474	glucan metabolic process
	GO:0044264	4.3156e-10	2.3759e-08	139	584	5202	36474	cellular polysaccharide metabolic process
	GO:0033692	6.9254e-10	3.7458e-08	81	288	5202	36474	cellular polysaccharide biosynthetic process
	GO:0071669	1.102e-09	5.8579e-08	107	422	5202	36474	plant-type cell wall organization or biogenesis
	GO:0007167	3.9148e-09	2.0115e-07	59	192	5202	36474	enzyme linked receptor protein signaling pathway
	GO:0007169	3.9148e-09	2.0115e-07	59	192	5202	36474	transmembrane receptor protein tyrosine kinase signaling pathway
	GO:0048513	6.4072e-09	3.2383e-07	390	2090	5202	36474	organ development
	GO:0048731	6.7837e-09	3.3732e-07	390	2091	5202	36474	system development
	GO:0009809	8.8042e-09	4.3085e-07	40	111	5202	36474	lignin biosynthetic process
	GO:0009628	1.2839e-08	6.1848e-07	569	3226	5202	36474	response to abiotic stimulus
	GO:0009416	1.313e-08	6.2276e-07	229	1129	5202	36474	response to light stimulus
	GO:0008152	2.1286e-08	9.943e-07	2704	17673	5202	36474	metabolic process
	GO:0009808	2.5802e-08	1.1873e-06	48	150	5202	36474	lignin metabolic process
	GO:0009314	2.6874e-08	1.2184e-06	234	1168	5202	36474	response to radiation
[truncated: 2,352 more rows]
