# Supplementary material for: Deciphering the transcriptional regulatory networks that control size, color, and oil content in Brassica rapa seeds
Source: Biotechnol Biofuels. 2020 May 18;13:90. doi: 10.1186/s13068-020-01728-6 (PMC7236191; doi:10.1186/s13068-020-01728-6)
Supplement: Supplementary file 1 — Additional file 1: Table S1. Phenotypic traits of two B. rapa accessions. Table S2. Overview of transcriptomic data and mapping efficiency. Table S3. Classification and overview of DEGs. Table S4. Identification of classification of all TF, TR and kinase genes in B. rapa. Table S5. GO enrichment analysis of DEGs obtained by comparison two accessions at the seven stages. Table S6. GO enrichment analysis of DEGs obtained by comparison the adjacent stages in each one accession. Table S7. Homologous cell cycle genes in Arabidopsis and B. rapa. Table S8. GO enrichment analysis of color modules in WGCNA. Table S9. Expression values of flavonoid pathway genes in two B. rapa accessions at seven seed developmental stages. Table S10. Expression values of genes involved in fatty acid metabolism in two B. rapa accessions at seven seed developmental stages. Table S11. Primers used in qRT-PCR. [file 13068_2020_1728_MOESM1_ESM.zip › Table S11.xlsx]

## Sheet: Supplementary Table 11
Additional Table S11 Primers used in qRT-PCR
Gene name	Gene ID	Forward primer (5'-3')	Reverse primer (5'-3')
BraTT3	BraA09g019440	CCACTTGGACGATTTATGCAAT	CAAACGTTGAAGGCACGTTATA
Bra.A01TT18	BraA01g013470	GTGTGAAGAAGTCAGGAGAAGA	CTAGCAAACGAAGACACTTAGC
Bra.A01ANR	BraA01g029500	GGTCGCTACATTTGTTGTTCTT	TTAAAGTGCTCCACCATCTGAT
Bra.A09HAD	BraA09g055040	GAGTGATCGAGTATACACCTGG	CATAAGAACACCAGGCATGATG
BraLACS9	BraA07g026960	CACAGGAGACATAGGACAGTTT	CCACACAGTAACTGTAAAACGG
Bra.A06FATA	BraA06g036630	GCGTGATTGGATTCTTAAGGAC	ATGATGGTTCATGTCGAGATCA
BraSFAD5	BraA03g048600	CGAGAACGAAGCTGCTAATTAC	CTCGGTGTATCGGTTGATTAGA
Bra.A09TSO1	BraA05g024430	GAGAAGACGCTGTCTAGACTTT	GAAGATTCCGCCTTATTGTCAC
Bra.A02CYCB1;2	BraA02g001920	TGCGAAGATCCAGAACAAAAAC	TAAGGGAACAGAGACGAGGTTT
Bra.A03CYCB1;2	BraA03g002360	CGTTGATGATATGTACGCGTTT	TTCTCATTCACATCGGTCTGAA
Bra.A07CYCB2;4	BraA07g039870	CATTACAAGTTCGAGCTGATGG	GCTAGCAACATAGCAGTTACAC
Bra.A01CDKA1	BraA01g024100	ATCTTTACCAGATTCTCCGTGG	CTGCAAGCTTTAGTGAGTTTGT
Bra.A07CDKB2	BraA07g015460	CGTTAAGCAAGGACTGAACAAA	TTGCTTGAAGCTTCTGATGAAC
Bra.A09GRAS	BraA09g015380	GATGCATCTCCAGTTCGAGTTC	GTCGTAAAGTGTCTTGTGCATC
Bra.A08CKS2	BraA08g016100	ACTCTGACAAATACTTCGACGA	CTGGTAATTGAGAGTCCTCCTG
