# Supplementary material for: Deciphering the transcriptional regulatory networks that control size, color, and oil content in Brassica rapa seeds
Source: Biotechnol Biofuels. 2020 May 18;13:90. doi: 10.1186/s13068-020-01728-6 (PMC7236191; doi:10.1186/s13068-020-01728-6)
Supplement: Supplementary file 1 — Additional file 1: Table S1. Phenotypic traits of two B. rapa accessions. Table S2. Overview of transcriptomic data and mapping efficiency. Table S3. Classification and overview of DEGs. Table S4. Identification of classification of all TF, TR and kinase genes in B. rapa. Table S5. GO enrichment analysis of DEGs obtained by comparison two accessions at the seven stages. Table S6. GO enrichment analysis of DEGs obtained by comparison the adjacent stages in each one accession. Table S7. Homologous cell cycle genes in Arabidopsis and B. rapa. Table S8. GO enrichment analysis of color modules in WGCNA. Table S9. Expression values of flavonoid pathway genes in two B. rapa accessions at seven seed developmental stages. Table S10. Expression values of genes involved in fatty acid metabolism in two B. rapa accessions at seven seed developmental stages. Table S11. Primers used in qRT-PCR. [file 13068_2020_1728_MOESM1_ESM.zip › Table S2.xlsx]

## Sheet: Supplementary Table 2
Additional Table S2 Overview of transcriptomic data and mapping efficiency
Accession number	Sampling stage	Number of biologicalt replicates	Raw reads	Clean reads	Clean reads in raw reads	Clean bases (G)	Error rate	GC content (%)	Q30 (%)	Uniquely mapped clean reads number	Uniquely mapped clean reads (%)	Number of clean reads mapped to multiple loci	% of clean reads mapped to multiple loci
SWUK3	7 DAP	Replicate-1	22904114	22348893	0.975759	6.84	0.03	0.4659	0.933	20620136	0.9226	551290	0.0247
SWUK3	7 DAP	Replicate-2	26689657	26018344	0.974847	8.01	0.03	0.4581	0.9332	23621629	0.9079	695128	0.0267
SWUK3	7 DAP	Replicate-3	24940326	24282846	0.973638	7.48	0.03	0.4484	0.9281	21616152	0.8902	683532	0.0281
SWUK3	14 DAP	Replicate-1	25545024	24919436	0.97551	7.66	0.03	0.4638	0.9322	23028937	0.9241	576531	0.0231
SWUK3	14 DAP	Replicate-2	26075933	25318474	0.970952	6.93	0.03	0.467	0.9424	22817987	0.9012	588708	0.0233
SWUK3	21 DAP	Replicate-1	20569302	20103548	0.977357	6.17	0.03	0.4636	0.9364	18145154	0.9026	432846	0.0215
SWUK3	21 DAP	Replicate-2	30655271	30047610	0.980178	9.2	0.03	0.4554	0.9348	27321232	0.9093	708017	0.0236
SWUK3	21 DAP	Replicate-3	26874529	26268209	0.977439	8.06	0.03	0.4439	0.932	22626963	0.8614	671292	0.0256
SWUK3	28 DAP	Replicate-1	24447111	23890357	0.977226	7.33	0.03	0.4645	0.9338	21601661	0.9042	893952	0.0374
SWUK3	28 DAP	Replicate-2	22833481	22329876	0.977944	6.85	0.03	0.4767	0.9365	20352021	0.9114	769851	0.0345
SWUK3	28 DAP	Replicate-3	25428179	24798090	0.975221	7.63	0.03	0.4664	0.9326	22144878	0.893	883992	0.0356
SWUK3	35 DAP	Replicate-1	23842809	23161252	0.971415	7.15	0.03	0.4756	0.9354	20212276	0.8727	1997468	0.0862
SWUK3	35 DAP	Replicate-2	26440142	25572942	0.967201	7.93	0.03	0.4677	0.9275	22845691	0.8934	1392629	0.0545
SWUK3	35 DAP	Replicate-3	26418209	25554714	0.967314	7.93	0.03	0.4767	0.9294	22135683	0.8662	2002918	0.0784
SWUK3	42 DAP	Replicate-1	31571108	30655174	0.970988	9.47	0.03	0.4886	0.9343	26788761	0.8739	2676521	0.0873
SWUK3	42 DAP	Replicate-2	27313231	26437588	0.967941	8.19	0.03	0.4874	0.9321	23040000	0.8715	2250949	0.0851
SWUK3	42 DAP	Replicate-3	30691715	29724886	0.968499	9.21	0.03	0.4883	0.9316	25958544	0.8733	2584105	0.0869
SWUK3	49 DAP	Replicate-1	36847190	35708744	0.969104	11.05	0.03	0.4785	0.932	32494391	0.91	1580185	0.0443
SWUK3	49 DAP	Replicate-2	25125010	24386926	0.970624	7.54	0.03	0.4769	0.934	22094763	0.906	1042951	0.0428
SWUK3	49 DAP	Replicate-3	31689310	30559439	0.964345	9.51	0.03	0.4813	0.9251	27715808	0.9069	1498219	0.049
SWUK4	7 DAP	Replicate-1	24755010	24048145	0.971446	7.43	0.03	0.4527	0.9331	19371210	0.8055	671038	0.0279
SWUK4	7 DAP	Replicate-2	36178813	25301436	0.699344	7.85	0.03	0.45	0.9265	22058079	0.8718	737353	0.0291
SWUK4	7 DAP	Replicate-3	23361902	22608876	0.967767	7.01	0.03	0.4493	0.9272	16777860	0.7421	631101	0.0279
SWUK4	14 DAP	Replicate-1	20028841	19411239	0.969164	6.01	0.03	0.4476	0.9285	15287410	0.7876	541347	0.0279
SWUK4	14 DAP	Replicate-3	21804060	20976272	0.962035	6.54	0.03	0.4465	0.9198	16890837	0.8052	604363	0.0288
SWUK4	21 DAP	Replicate-1	23883011	23144977	0.969098	7.16	0.03	0.4492	0.9312	20164044	0.8712	670537	0.029
SWUK4	21 DAP	Replicate-3	21445747	20741372	0.967155	6.43	0.03	0.4497	0.9274	16110735	0.7767	686186	0.0331
SWUK4	28 DAP	Replicate-1	24714684	23949852	0.969054	7.41	0.03	0.4747	0.9325	19388704	0.8096	685461	0.0286
SWUK4	28 DAP	Replicate-2	24972847	24177964	0.96817	7.49	0.03	0.4766	0.9313	20028022	0.8284	686068	0.0284
SWUK4	28 DAP	Replicate-3	21990798	21302892	0.968718	6.6	0.03	0.4558	0.93	19102406	0.8967	706733	0.0332
SWUK4	35 DAP	Replicate-1	24729091	24009858	0.970916	7.42	0.03	0.4763	0.9427	20703734	0.8623	908732	0.0378
SWUK4	35 DAP	Replicate-2	22582810	21881985	0.968966	6.77	0.03	0.4725	0.9321	19730433	0.9017	902719	0.0413
SWUK4	35 DAP	Replicate-3	21057783	20430917	0.970231	6.32	0.03	0.4729	0.9343	18361183	0.8987	821220	0.0402
SWUK4	42 DAP	Replicate-1	22382668	21778821	0.973022	6.71	0.03	0.4843	0.9384	19119433	0.8779	1660560	0.0762
SWUK4	42 DAP	Replicate-2	29219105	28381852	0.971346	8.77	0.03	0.4845	0.9354	24818846	0.8745	2335423	0.0823
SWUK4	42 DAP	Replicate-3	26130703	25356703	0.97038	7.84	0.03	0.4838	0.9336	22119873	0.8723	2074742	0.0818
SWUK4	49 DAP	Replicate-1	27558403	26676866	0.968012	8.27	0.03	0.4825	0.9311	23431389	0.8783	1986439	0.0745
SWUK4	49 DAP	Replicate-2	30724312	29747319	0.968201	9.22	0.03	0.4791	0.9295	26264519	0.8829	2133796	0.0717
SWUK4	49 DAP	Replicate-3	24010455	22937979	0.955333	7.2	0.03	0.4752	0.9112	20443774	0.8913	1383222	0.0603
