# Supplementary material for: Deciphering the transcriptional regulatory networks that control size, color, and oil content in Brassica rapa seeds
Source: Biotechnol Biofuels. 2020 May 18;13:90. doi: 10.1186/s13068-020-01728-6 (PMC7236191; doi:10.1186/s13068-020-01728-6)
Supplement: Supplementary file 1 — Additional file 1: Table S1. Phenotypic traits of two B. rapa accessions. Table S2. Overview of transcriptomic data and mapping efficiency. Table S3. Classification and overview of DEGs. Table S4. Identification of classification of all TF, TR and kinase genes in B. rapa. Table S5. GO enrichment analysis of DEGs obtained by comparison two accessions at the seven stages. Table S6. GO enrichment analysis of DEGs obtained by comparison the adjacent stages in each one accession. Table S7. Homologous cell cycle genes in Arabidopsis and B. rapa. Table S8. GO enrichment analysis of color modules in WGCNA. Table S9. Expression values of flavonoid pathway genes in two B. rapa accessions at seven seed developmental stages. Table S10. Expression values of genes involved in fatty acid metabolism in two B. rapa accessions at seven seed developmental stages. Table S11. Primers used in qRT-PCR. [file 13068_2020_1728_MOESM1_ESM.zip › Table S4.xlsx]

## Sheet: Supplementary Table 4
Additional Table S4 Identification of classification of all TF, TR and kinase genes in B. rapa
Gene ID	Family	Type
BraA01g000170	C3H	TF
BraA01g000180	BBR-BPC	TF
BraA01g000340	MYB-related	TF
BraA01g000440	WRKY	TF
BraA01g000670	AP2/ERF-ERF	TF
BraA01g000990	HB-HD-ZIP	TF
BraA01g001070	C2C2-Dof	TF
BraA01g001100	MADS-MIKC	TF
BraA01g001170	bHLH	TF
BraA01g001200	HB-HD-ZIP	TF
BraA01g001210	MYB	TF
BraA01g001240	AP2/ERF-AP2	TF
BraA01g001250	GRF	TF
BraA01g001260	bZIP	TF
BraA01g001290	GRAS	TF
BraA01g001340	LOB	TF
BraA01g001590	MYB	TF
BraA01g001640	AP2/ERF-ERF	TF
BraA01g001670	AP2/ERF-ERF	TF
BraA01g001690	bHLH	TF
BraA01g001740	HSF	TF
BraA01g001890	GARP-G2-like	TF
BraA01g001970	HB-BELL	TF
BraA01g002030	BES1	TF
BraA01g002080	HB-other	TF
BraA01g002090	bZIP	TF
BraA01g002110	GRAS	TF
BraA01g002180	C2C2-GATA	TF
BraA01g002220	MYB-related	TF
BraA01g002380	SRS	TF
BraA01g002400	C2C2-GATA	TF
BraA01g002460	NAC	TF
BraA01g002550	bHLH	TF
BraA01g002580	CSD	TF
BraA01g002820	C2H2	TF
BraA01g002850	C2H2	TF
BraA01g002870	RWP-RK	TF
BraA01g002900	HB-WOX	TF
BraA01g003120	C2H2	TF
BraA01g003130	RWP-RK	TF
BraA01g003320	bZIP	TF
BraA01g003380	MYB	TF
BraA01g003630	C2C2-GATA	TF
BraA01g003700	bZIP	TF
BraA01g003740	bHLH	TF
BraA01g003850	AP2/ERF-ERF	TF
BraA01g004040	MADS-MIKC	TF
BraA01g004230	bZIP	TF
BraA01g004310	bHLH	TF
BraA01g004610	MYB	TF
BraA01g005000	HB-BELL	TF
BraA01g005030	HB-BELL	TF
BraA01g005040	HB-BELL	TF
BraA01g005150	C2C2-GATA	TF
BraA01g005160	HB-HD-ZIP	TF
BraA01g005240	AP2/ERF-ERF	TF
BraA01g005340	MYB	TF
BraA01g005510	Tify	TF
BraA01g005950	HB-KNOX	TF
BraA01g006130	WRKY	TF
BraA01g006230	B3	TF
BraA01g006240	B3	TF
BraA01g006260	B3	TF
BraA01g006270	B3	TF
BraA01g006320	WRKY	TF
BraA01g006720	AP2/ERF-ERF	TF
BraA01g006790	bHLH	TF
BraA01g007610	B3-ARF	TF
BraA01g007730	HB-PHD	TF
BraA01g007750	bHLH	TF
BraA01g008190	B3	TF
BraA01g008370	NAC	TF
BraA01g008400	C3H	TF
BraA01g008410	B3	TF
BraA01g008540	CPP	TF
BraA01g008680	bHLH	TF
BraA01g008910	GARP-G2-like	TF
BraA01g008960	NAC	TF
BraA01g008990	NAC	TF
BraA01g009120	AP2/ERF-ERF	TF
BraA01g009130	AP2/ERF-ERF	TF
BraA01g009200	C2C2-GATA	TF
BraA01g009320	GARP-G2-like	TF
BraA01g009350	HSF	TF
BraA01g009370	MYB	TF
BraA01g009400	C2H2	TF
BraA01g009460	bHLH	TF
BraA01g009490	PLATZ	TF
BraA01g009540	NAC	TF
BraA01g009590	GARP-ARR-B	TF
BraA01g009700	WRKY	TF
BraA01g009870	TCP	TF
BraA01g009920	AP2/ERF-ERF	TF
BraA01g010290	MYB	TF
BraA01g010340	OFP	TF
BraA01g010370	HSF	TF
BraA01g010380	BES1	TF
BraA01g010810	C3H	TF
BraA01g010900	HSF	TF
BraA01g010910	HSF	TF
BraA01g010950	MYB	TF
BraA01g011190	FAR1	TF
BraA01g011440	C2C2-LSD	TF
BraA01g011720	bHLH	TF
BraA01g011750	C2C2-Dof	TF
BraA01g011770	C2C2-Dof	TF
BraA01g011780	C2C2-Dof	TF
BraA01g011790	C2C2-Dof	TF
BraA01g012070	bHLH	TF
BraA01g012150	MYB	TF
BraA01g012250	B3	TF
BraA01g012480	HB-HD-ZIP	TF
BraA01g012730	WRKY	TF
BraA01g013270	MYB	TF
BraA01g013570	MADS-MIKC	TF
BraA01g014230	WRKY	TF
BraA01g014470	AP2/ERF-ERF	TF
BraA01g014490	WRKY	TF
BraA01g014680	B3-ARF	TF
BraA01g014750	RWP-RK	TF
BraA01g014790	C2C2-Dof	TF
BraA01g014880	GRF	TF
BraA01g015000	WRKY	TF
BraA01g015250	C2C2-GATA	TF
BraA01g015320	MADS-MIKC	TF
BraA01g015420	zf-HD	TF
BraA01g015880	C2C2-GATA	TF
BraA01g015920	GeBP	TF
BraA01g016110	bHLH	TF
BraA01g016140	MADS-MIKC	TF
BraA01g016240	C3H	TF
BraA01g016310	MYB	TF
BraA01g016340	C2H2	TF
BraA01g016910	C2C2-GATA	TF
BraA01g016940	HRT	TF
BraA01g017130	WRKY	TF
BraA01g017390	WRKY	TF
BraA01g017970	C2H2	TF
BraA01g018070	NOZZLE	TF
BraA01g018130	NAC	TF
BraA01g018760	MYB-related	TF
BraA01g018780	AP2/ERF-ERF	TF
BraA01g018920	MYB	TF
BraA01g018930	AP2/ERF-ERF	TF
BraA01g018970	ULT	TF
BraA01g019200	HB-HD-ZIP	TF
BraA01g019220	MYB-related	TF
BraA01g019380	GRAS	TF
BraA01g019490	Trihelix	TF
BraA01g019700	HB-HD-ZIP	TF
BraA01g019740	AP2/ERF-ERF	TF
BraA01g019960	C2H2	TF
BraA01g020360	bHLH	TF
BraA01g020720	C2C2-GATA	TF
BraA01g020760	GARP-ARR-B	TF
BraA01g021760	OFP	TF
BraA01g021830	CPP	TF
BraA01g021980	Tify	TF
BraA01g022610	C2C2-GATA	TF
BraA01g022630	SRS	TF
BraA01g022930	HSF	TF
BraA01g023030	LOB	TF
BraA01g023060	C2C2-Dof	TF
BraA01g023160	bHLH	TF
BraA01g023290	MYB	TF
BraA01g023350	C2H2	TF
BraA01g023400	MYB-related	TF
BraA01g024580	E2F-DP	TF
BraA01g025150	GARP-G2-like	TF
BraA01g025230	GRAS	TF
BraA01g025550	C2H2	TF
BraA01g027310	MYB-related	TF
BraA01g027400	MADS-M-type	TF
BraA01g027410	MADS-M-type	TF
BraA01g027420	MADS-M-type	TF
BraA01g027750	B3-ARF	TF
BraA01g027890	NAC	TF
BraA01g028140	NAC	TF
BraA01g029400	bHLH	TF
BraA01g029510	GeBP	TF
BraA01g029810	MYB	TF
BraA01g030000	GARP-G2-like	TF
BraA01g030050	bHLH	TF
BraA01g030120	bHLH	TF
BraA01g030310	bHLH	TF
BraA01g030770	MYB	TF
BraA01g030800	AP2/ERF-ERF	TF
BraA01g030880	bHLH	TF
BraA01g031010	C2H2	TF
BraA01g031380	HSF	TF
BraA01g031460	CPP	TF
BraA01g031480	CPP	TF
BraA01g031490	FAR1	TF
BraA01g031830	FAR1	TF
BraA01g031960	C2C2-CO-like	TF
BraA01g031980	C3H	TF
BraA01g032370	C2C2-Dof	TF
BraA01g032480	C2C2-GATA	TF
BraA01g032650	NF-YA	TF
BraA01g032720	C2H2	TF
BraA01g032750	AP2/ERF-AP2	TF
BraA01g032840	EIL	TF
BraA01g033110	AP2/ERF-ERF	TF
BraA01g033380	bHLH	TF
BraA01g033620	C2H2	TF
BraA01g033700	HB-PHD	TF
BraA01g033800	C3H	TF
BraA01g033820	bZIP	TF
BraA01g033970	B3	TF
BraA01g034270	MADS-M-type	TF
BraA01g034280	C3H	TF
BraA01g034360	TCP	TF
BraA01g034440	NAC	TF
BraA01g034780	B3	TF
BraA01g034810	Tify	TF
BraA01g035070	bZIP	TF
BraA01g035630	C2C2-GATA	TF
BraA01g035730	AP2/ERF-ERF	TF
BraA01g036090	CPP	TF
BraA01g036650	NAC	TF
BraA01g036660	NAC	TF
BraA01g036840	SBP	TF
BraA01g036870	AP2/ERF-ERF	TF
BraA01g036890	NAC	TF
BraA01g036950	TCP	TF
BraA01g037480	Trihelix	TF
BraA01g037500	Trihelix	TF
BraA01g037560	NF-YA	TF
BraA01g037720	MYB	TF
BraA01g037740	LOB	TF
BraA01g037770	C2H2	TF
BraA01g038100	MYB	TF
BraA01g038420	GARP-G2-like	TF
BraA01g038530	NAC	TF
BraA01g038620	MYB	TF
BraA01g038660	GARP-G2-like	TF
BraA01g038670	MYB	TF
BraA01g038890	NF-YC	TF
BraA01g039080	bZIP	TF
BraA01g039160	C3H	TF
BraA01g039550	B3	TF
BraA01g039610	MYB	TF
BraA01g039710	MYB	TF
BraA01g039740	Alfin-like	TF
BraA01g039780	Trihelix	TF
BraA01g039830	AP2/ERF-ERF	TF
BraA01g040010	bZIP	TF
BraA01g040040	GARP-G2-like	TF
BraA01g040160	MYB-related	TF
BraA01g040250	NAC	TF
BraA01g040260	NAC	TF
BraA01g040270	NAC	TF
BraA01g040290	C2H2	TF
BraA01g040680	MYB-related	TF
BraA01g040740	MYB	TF
BraA01g040850	MYB	TF
BraA01g041140	C3H	TF
BraA01g041410	C2C2-CO-like	TF
BraA01g041850	C2C2-GATA	TF
BraA01g042000	MYB	TF
BraA01g042040	C3H	TF
BraA01g042160	bHLH	TF
BraA01g042290	MADS-M-type	TF
BraA01g042510	NF-YA	TF
BraA01g042870	GeBP	TF
BraA01g043200	MADS-M-type	TF
BraA01g043230	NAC	TF
BraA01g043240	NAC	TF
BraA01g043260	GARP-G2-like	TF
BraA01g043470	LOB	TF
BraA01g043560	HB-WOX	TF
BraA01g043710	HB-HD-ZIP	TF
BraA01g043760	NAC	TF
BraA01g043940	HSF	TF
BraA01g043960	MYB	TF
BraA01g044040	LOB	TF
BraA01g044400	C2C2-CO-like	TF
BraA01g044460	MADS-MIKC	TF
BraA01g044470	NAC	TF
BraA01g044600	MYB	TF
BraA01g044820	HB-HD-ZIP	TF
BraA01g044960	WRKY	TF
BraA02g000030	WRKY	TF
BraA02g000080	C2H2	TF
BraA02g000100	OFP	TF
BraA02g000240	Trihelix	TF
BraA02g000280	bHLH	TF
BraA02g000310	MYB	TF
BraA02g000400	HB-BELL	TF
BraA02g000510	C2C2-Dof	TF
BraA02g000950	C2H2	TF
BraA02g001040	Trihelix	TF
BraA02g001070	HB-other	TF
BraA02g001360	C2H2	TF
BraA02g001370	NAC	TF
BraA02g001460	MYB-related	TF
BraA02g001490	OFP	TF
BraA02g001730	AP2/ERF-ERF	TF
BraA02g001840	HB-WOX	TF
BraA02g002020	MADS-M-type	TF
BraA02g002080	C2H2	TF
BraA02g002130	C3H	TF
BraA02g002140	GARP-G2-like	TF
BraA02g002190	bZIP	TF
BraA02g002250	WRKY	TF
BraA02g002290	AP2/ERF-ERF	TF
BraA02g002410	AP2/ERF-ERF	TF
BraA02g002460	NAC	TF
BraA02g002630	NF-YB	TF
BraA02g002690	TCP	TF
BraA02g002770	MYB	TF
BraA02g002870	NAC	TF
BraA02g002920	NAC	TF
BraA02g003130	bHLH	TF
BraA02g003280	bZIP	TF
BraA02g003320	EIL	TF
BraA02g003340	MADS-MIKC	TF
BraA02g003400	MYB	TF
BraA02g003470	AP2/ERF-AP2	TF
BraA02g003740	HB-KNOX	TF
BraA02g003850	NAC	TF
BraA02g003870	bZIP	TF
BraA02g004030	AP2/ERF-ERF	TF
BraA02g004440	SRS	TF
BraA02g004490	DDT	TF
BraA02g004510	NF-YA	TF
BraA02g004530	C3H	TF
BraA02g004540	MYB	TF
BraA02g004700	NAC	TF
BraA02g004740	Tify	TF
BraA02g004800	AP2/ERF-ERF	TF
BraA02g005240	C2H2	TF
BraA02g005660	MYB	TF
BraA02g005760	E2F-DP	TF
BraA02g005870	WRKY	TF
BraA02g005880	HB-HD-ZIP	TF
BraA02g005890	bHLH	TF
BraA02g005970	MYB	TF
BraA02g006220	bZIP	TF
BraA02g006230	C2C2-CO-like	TF
BraA02g006330	RWP-RK	TF
BraA02g006540	GARP-G2-like	TF
BraA02g006570	MYB	TF
BraA02g006680	HSF	TF
BraA02g006960	MYB-related	TF
BraA02g007040	AP2/ERF-AP2	TF
BraA02g007220	MYB	TF
BraA02g007230	HB-WOX	TF
BraA02g007390	B3	TF
BraA02g007590	NAC	TF
BraA02g007640	AP2/ERF-ERF	TF
BraA02g007720	C3H	TF
BraA02g007860	SBP	TF
BraA02g008190	NF-YC	TF
BraA02g008340	OFP	TF
BraA02g008430	AP2/ERF-ERF	TF
BraA02g008460	HB-HD-ZIP	TF
BraA02g008920	Alfin-like	TF
BraA02g009110	B3-ARF	TF
BraA02g009200	Tify	TF
BraA02g009350	EIL	TF
BraA02g009490	AP2/ERF-ERF	TF
BraA02g009640	OFP	TF
BraA02g009680	NAC	TF
BraA02g009740	NAC	TF
BraA02g009830	WRKY	TF
BraA02g009840	WRKY	TF
BraA02g009960	DDT	TF
BraA02g010060	C2H2	TF
BraA02g010070	C2H2	TF
BraA02g010120	MYB-related	TF
BraA02g010200	HB-HD-ZIP	TF
BraA02g010410	C2C2-Dof	TF
BraA02g010420	B3	TF
BraA02g010430	AP2/ERF-ERF	TF
BraA02g010660	C2H2	TF
BraA02g010670	C2H2	TF
BraA02g010710	MYB	TF
BraA02g011060	HB-WOX	TF
BraA02g011110	NAC	TF
BraA02g011120	NAC	TF
BraA02g011130	NAC	TF
BraA02g011270	NAC	TF
BraA02g011280	NAC	TF
BraA02g011360	MYB	TF
BraA02g011650	MYB-related	TF
BraA02g011810	GARP-ARR-B	TF
BraA02g011900	bHLH	TF
BraA02g012070	B3	TF
BraA02g012120	C2C2-CO-like	TF
BraA02g012140	MYB	TF
BraA02g012240	C2H2	TF
BraA02g012300	AP2/ERF-AP2	TF
BraA02g012460	bHLH	TF
BraA02g012610	bHLH	TF
BraA02g012630	C3H	TF
BraA02g012660	C2C2-GATA	TF
BraA02g012960	C2H2	TF
BraA02g013010	MYB	TF
BraA02g013570	MYB	TF
BraA02g013730	bHLH	TF
BraA02g014240	HB-other	TF
BraA02g014280	NAC	TF
BraA02g014450	GRF	TF
BraA02g014680	AP2/ERF-ERF	TF
BraA02g014730	bHLH	TF
BraA02g014740	MYB-related	TF
BraA02g014860	RWP-RK	TF
BraA02g015080	WRKY	TF
BraA02g015230	MYB	TF
BraA02g015300	GRAS	TF
BraA02g015560	AP2/ERF-ERF	TF
BraA02g015610	TCP	TF
BraA02g015670	bHLH	TF
BraA02g015910	HB-HD-ZIP	TF
BraA02g016770	LOB	TF
BraA02g016870	NAC	TF
BraA02g016920	C2H2	TF
BraA02g017030	GRAS	TF
BraA02g017040	MYB	TF
BraA02g017080	bHLH	TF
BraA02g017550	TCP	TF
BraA02g017580	CAMTA	TF
BraA02g018080	BBR-BPC	TF
BraA02g018110	WRKY	TF
BraA02g018180	bHLH	TF
BraA02g018200	MYB	TF
BraA02g018470	C2C2-CO-like	TF
BraA02g018500	AP2/ERF-ERF	TF
BraA02g018610	GARP-G2-like	TF
BraA02g018710	TCP	TF
BraA02g018750	AP2/ERF-RAV	TF
BraA02g018810	bZIP	TF
BraA02g018870	bHLH	TF
BraA02g018910	bHLH	TF
BraA02g018970	MADS-MIKC	TF
BraA02g019010	SBP	TF
BraA02g019080	BSD	TF
BraA02g019120	WRKY	TF
BraA02g019270	GARP-G2-like	TF
BraA02g019290	zf-HD	TF
BraA02g019350	TCP	TF
BraA02g019420	HB-HD-ZIP	TF
BraA02g019440	WRKY	TF
BraA02g019520	MYB-related	TF
BraA02g019840	HB-KNOX	TF
BraA02g020000	Tify	TF
BraA02g020150	HB-HD-ZIP	TF
BraA02g020200	MYB-related	TF
BraA02g020260	AP2/ERF-ERF	TF
BraA02g020340	MADS-MIKC	TF
BraA02g020360	AP2/ERF-ERF	TF
BraA02g020370	AP2/ERF-ERF	TF
BraA02g020590	NAC	TF
BraA02g020650	TCP	TF
BraA02g020680	C2H2	TF
BraA02g020820	bHLH	TF
BraA02g021020	Tify	TF
BraA02g021110	AP2/ERF-AP2	TF
BraA02g021270	NF-YA	TF
BraA02g021390	LOB	TF
BraA02g021770	MYB	TF
BraA02g021900	EIL	TF
BraA02g021930	bHLH	TF
BraA02g022090	MYB	TF
BraA02g022240	C2H2	TF
BraA02g022310	MYB	TF
BraA02g022340	RWP-RK	TF
BraA02g022350	bHLH	TF
BraA02g022420	MYB	TF
BraA02g022510	MYB-related	TF
BraA02g022540	Tify	TF
BraA02g022600	BES1	TF
BraA02g022670	zf-HD	TF
BraA02g022740	bZIP	TF
BraA02g022760	HB-BELL	TF
BraA02g022800	AP2/ERF-ERF	TF
BraA02g022840	SRS	TF
BraA02g022870	DBB	TF
BraA02g023030	C2H2	TF
BraA02g023490	NAC	TF
BraA02g023550	SBP	TF
BraA02g023760	Trihelix	TF
BraA02g023780	Trihelix	TF
BraA02g023830	TUB	TF
BraA02g024090	NAC	TF
BraA02g024500	AP2/ERF-ERF	TF
BraA02g024860	BES1	TF
BraA02g025270	GARP-G2-like	TF
BraA02g025390	NAC	TF
BraA02g025510	WRKY	TF
BraA02g025610	C2H2	TF
BraA02g025730	WRKY	TF
BraA02g025750	WRKY	TF
BraA02g025770	WRKY	TF
BraA02g025780	AP2/ERF-ERF	TF
BraA02g026230	OFP	TF
BraA02g026370	LOB	TF
BraA02g026480	MYB	TF
BraA02g026490	MYB	TF
BraA02g026680	MYB-related	TF
BraA02g026830	B3	TF
BraA02g026840	NAC	TF
BraA02g027170	bHLH	TF
BraA02g027240	C2H2	TF
BraA02g027290	B3	TF
BraA02g027660	GARP-G2-like	TF
BraA02g027730	MADS-M-type	TF
BraA02g028540	WRKY	TF
BraA02g029900	GARP-G2-like	TF
BraA02g030080	B3	TF
BraA02g030090	WRKY	TF
BraA02g030830	HSF	TF
BraA02g031110	GARP-G2-like	TF
BraA02g031120	AP2/ERF-ERF	TF
BraA02g031750	BES1	TF
BraA02g032510	HB-WOX	TF
BraA02g032790	WRKY	TF
BraA02g032990	NAC	TF
BraA02g033120	PLATZ	TF
BraA02g033150	PLATZ	TF
BraA02g033680	C2C2-GATA	TF
BraA02g033740	AP2/ERF-ERF	TF
BraA02g033960	MYB-related	TF
BraA02g034170	NF-YB	TF
BraA02g034190	Trihelix	TF
BraA02g034310	GARP-G2-like	TF
BraA02g034680	HB-HD-ZIP	TF
BraA02g035050	GARP-ARR-B	TF
BraA02g035260	C2H2	TF
BraA02g035330	GARP-G2-like	TF
BraA02g035340	C2H2	TF
BraA02g035350	C2H2	TF
BraA02g035390	C3H	TF
BraA02g035580	NAC	TF
BraA02g035680	zf-HD	TF
BraA02g035820	MYB	TF
BraA02g036060	WRKY	TF
BraA02g036130	GARP-G2-like	TF
BraA02g036180	MADS-MIKC	TF
BraA02g036460	bZIP	TF
BraA02g036610	bHLH	TF
BraA02g036620	AP2/ERF-RAV	TF
BraA02g036660	AP2/ERF-ERF	TF
BraA02g036990	LOB	TF
BraA02g037090	bHLH	TF
BraA02g037130	B3	TF
BraA02g037830	LOB	TF
BraA02g037910	MYB	TF
BraA02g038380	bHLH	TF
BraA02g038430	MYB	TF
BraA02g038530	MYB	TF
BraA02g038950	MYB-related	TF
BraA02g039090	MYB	TF
BraA02g039100	MADS-MIKC	TF
BraA02g039200	bZIP	TF
BraA02g039440	GRAS	TF
BraA02g039510	C2C2-CO-like	TF
BraA02g039720	bHLH	TF
BraA02g040090	C2C2-GATA	TF
BraA02g040310	WRKY	TF
BraA02g040350	MYB	TF
BraA02g040370	GARP-G2-like	TF
BraA02g040390	bZIP	TF
BraA02g040420	WRKY	TF
BraA02g040470	FAR1	TF
BraA02g040510	Trihelix	TF
BraA02g040590	MADS-M-type	TF
BraA02g040790	MYB-related	TF
BraA02g040920	C2H2	TF
BraA02g041070	MADS-M-type	TF
BraA02g041110	MADS-M-type	TF
BraA02g041120	MADS-M-type	TF
BraA02g041130	MADS-M-type	TF
BraA02g041180	WRKY	TF
BraA02g041200	Alfin-like	TF
BraA02g041360	MYB	TF
BraA02g041370	MADS-M-type	TF
BraA02g041380	MADS-M-type	TF
BraA02g041500	CPP	TF
BraA02g041630	B3	TF
BraA02g041950	bZIP	TF
BraA02g042440	MYB-related	TF
BraA02g042560	TCP	TF
BraA02g042570	MADS-MIKC	TF
BraA02g042680	bHLH	TF
BraA02g042700	bZIP	TF
BraA02g042710	C2C2-Dof	TF
BraA02g042730	MYB	TF
BraA02g042740	MYB	TF
BraA02g042750	MADS-MIKC	TF
BraA02g042770	TCP	TF
BraA02g043020	MYB-related	TF
BraA02g043030	AP2/ERF-ERF	TF
BraA02g043080	C2H2	TF
BraA02g043090	MADS-MIKC	TF
BraA02g043100	NAC	TF
BraA02g043150	MYB	TF
BraA02g043220	LFY	TF
BraA02g043250	AP2/ERF-ERF	TF
BraA02g043350	B3-ARF	TF
BraA02g043360	HSF	TF
BraA02g043370	HSF	TF
BraA02g043410	GARP-G2-like	TF
BraA02g043490	MADS-MIKC	TF
BraA02g043640	NAC	TF
BraA02g043660	NAC	TF
BraA02g043680	C2C2-Dof	TF
BraA02g043710	MYB	TF
BraA02g044010	HSF	TF
BraA02g044030	HSF	TF
BraA02g044300	NAC	TF
BraA02g044630	NAC	TF
BraA02g044790	WRKY	TF
BraA02g044910	MADS-MIKC	TF
BraA02g044920	MADS-MIKC	TF
BraA02g044940	MADS-MIKC	TF
BraA02g044990	AP2/ERF-ERF	TF
BraA02g045070	bZIP	TF
BraA02g045120	HB-HD-ZIP	TF
BraA02g045130	bHLH	TF
BraA02g045140	MADS-M-type	TF
BraA02g045190	zf-HD	TF
BraA02g045250	C2C2-Dof	TF
BraA02g045270	bHLH	TF
BraA02g045320	MYB	TF
BraA02g045350	bZIP	TF
BraA02g045510	C2H2	TF
BraA02g045520	LOB	TF
BraA02g045650	C2H2	TF
BraA02g045660	HB-other	TF
BraA03g000040	Trihelix	TF
BraA03g000480	HB-BELL	TF
BraA03g000720	C2C2-Dof	TF
BraA03g000730	E2F-DP	TF
BraA03g000890	C2H2	TF
BraA03g000990	MYB-related	TF
BraA03g001100	E2F-DP	TF
BraA03g001140	C2H2	TF
BraA03g001270	Trihelix	TF
BraA03g001310	HB-other	TF
BraA03g001470	bHLH	TF
BraA03g001560	C2H2	TF
BraA03g001570	NAC	TF
BraA03g001700	MYB	TF
BraA03g001930	GARP-G2-like	TF
BraA03g001960	C2H2	TF
BraA03g002090	AP2/ERF-ERF	TF
BraA03g002300	C2H2	TF
BraA03g002430	B3	TF
BraA03g002660	HB-HD-ZIP	TF
BraA03g002700	GARP-G2-like	TF
BraA03g002930	AP2/ERF-ERF	TF
BraA03g003120	MYB	TF
BraA03g003300	TCP	TF
BraA03g003320	bHLH	TF
BraA03g003340	bZIP	TF
BraA03g003380	NF-YB	TF
BraA03g003460	TCP	TF
BraA03g003600	MYB	TF
BraA03g003770	DDT	TF
BraA03g003810	NAC	TF
BraA03g003850	NAC	TF
BraA03g004160	EIL	TF
BraA03g004170	MADS-MIKC	TF
BraA03g004210	MYB	TF
BraA03g004320	AP2/ERF-AP2	TF
BraA03g004520	HB-KNOX	TF
BraA03g004700	MYB	TF
BraA03g005350	DDT	TF
BraA03g005420	MYB	TF
BraA03g005540	WRKY	TF
BraA03g005630	NAC	TF
BraA03g005650	Tify	TF
BraA03g005700	AP2/ERF-ERF	TF
BraA03g005970	AP2/ERF-ERF	TF
BraA03g006050	NAC	TF
BraA03g006150	C2H2	TF
BraA03g006250	MYB	TF
BraA03g006340	NAC	TF
BraA03g006670	WRKY	TF
BraA03g006690	HB-HD-ZIP	TF
BraA03g006700	bHLH	TF
BraA03g006800	MYB	TF
BraA03g006870	C2H2	TF
BraA03g007090	MADS-MIKC	TF
BraA03g007110	bZIP	TF
BraA03g007570	GARP-G2-like	TF
BraA03g007660	MYB	TF
BraA03g007880	NAC	TF
BraA03g007900	MYB-related	TF
BraA03g008160	MYB	TF
BraA03g008440	NAC	TF
BraA03g008560	AP2/ERF-ERF	TF
BraA03g008610	C3H	TF
BraA03g008630	AP2/ERF-ERF	TF
BraA03g008910	FAR1	TF
BraA03g009240	AP2/ERF-ERF	TF
BraA03g009520	MADS-MIKC	TF
BraA03g009660	Alfin-like	TF
BraA03g010040	AP2/ERF-ERF	TF
BraA03g010210	E2F-DP	TF
BraA03g010250	NAC	TF
BraA03g010320	NAC	TF
BraA03g010430	DDT	TF
BraA03g010710	zf-HD	TF
BraA03g010920	C2C2-Dof	TF
BraA03g011120	C2H2	TF
BraA03g011130	C2H2	TF
BraA03g011150	MYB	TF
BraA03g011590	MYB-related	TF
BraA03g011620	MYB	TF
BraA03g012100	bHLH	TF
BraA03g012340	MYB	TF
BraA03g012380	C2H2	TF
BraA03g012540	bHLH	TF
BraA03g012760	C2C2-GATA	TF
BraA03g012780	MYB-related	TF
BraA03g013050	WRKY	TF
BraA03g013090	C2H2	TF
BraA03g013300	MADS-M-type	TF
BraA03g013640	MYB	TF
BraA03g013800	bHLH	TF
BraA03g014000	C2H2	TF
BraA03g014030	MYB	TF
BraA03g014570	AP2/ERF-ERF	TF
BraA03g014640	bHLH	TF
BraA03g014850	MYB-related	TF
BraA03g014870	MYB	TF
BraA03g015050	MYB	TF
BraA03g015190	AP2/ERF-ERF	TF
BraA03g015200	C2H2	TF
BraA03g015210	C3H	TF
BraA03g015270	MADS-MIKC	TF
BraA03g015280	MADS-MIKC	TF
BraA03g015600	C2H2	TF
BraA03g015770	bHLH	TF
BraA03g015900	SBP	TF
BraA03g015950	MADS-M-type	TF
BraA03g016040	LOB	TF
BraA03g016110	WRKY	TF
BraA03g016190	OFP	TF
BraA03g016240	B3	TF
BraA03g016330	WRKY	TF
BraA03g016830	B3	TF
BraA03g017190	MYB	TF
BraA03g017500	C3H	TF
BraA03g017840	HSF	TF
BraA03g017890	SBP	TF
BraA03g017910	C3H	TF
BraA03g017930	HB-WOX	TF
BraA03g018240	bHLH	TF
BraA03g018450	BBR-BPC	TF
BraA03g018620	AP2/ERF-ERF	TF
BraA03g018820	HB-BELL	TF
BraA03g018840	E2F-DP	TF
BraA03g019010	GRF	TF
BraA03g019050	AP2/ERF-ERF	TF
BraA03g019190	MYB	TF
BraA03g019270	MYB-related	TF
BraA03g019300	NF-YB	TF
BraA03g019460	WRKY	TF
BraA03g019600	C2C2-Dof	TF
BraA03g019630	MYB	TF
BraA03g019640	GRAS	TF
BraA03g019890	MYB	TF
BraA03g019960	Trihelix	TF
BraA03g020140	WRKY	TF
BraA03g020520	bZIP	TF
BraA03g020860	FAR1	TF
BraA03g021120	LIM	TF
BraA03g021290	C3H	TF
BraA03g021360	bHLH	TF
BraA03g021370	AP2/ERF-ERF	TF
BraA03g021390	GARP-G2-like	TF
BraA03g021470	LOB	TF
BraA03g021510	NAC	TF
BraA03g021540	bZIP	TF
BraA03g021610	WRKY	TF
BraA03g022030	HSF	TF
BraA03g022050	AP2/ERF-ERF	TF
BraA03g022120	C3H	TF
BraA03g022140	C2H2	TF
BraA03g022270	bZIP	TF
BraA03g022280	LOB	TF
BraA03g022380	GARP-G2-like	TF
BraA03g022500	NAC	TF
BraA03g022510	bHLH	TF
BraA03g022590	bHLH	TF
BraA03g022770	RWP-RK	TF
BraA03g022810	RWP-RK	TF
BraA03g023440	Trihelix	TF
BraA03g023460	WRKY	TF
BraA03g023500	AP2/ERF-ERF	TF
BraA03g023600	GRAS	TF
BraA03g023630	C2C2-YABBY	TF
BraA03g023780	MADS-MIKC	TF
BraA03g023790	MADS-MIKC	TF
BraA03g023810	TCP	TF
BraA03g023970	LIM	TF
BraA03g024160	WRKY	TF
BraA03g024170	MYB-related	TF
BraA03g024230	C2C2-Dof	TF
BraA03g024280	B3	TF
BraA03g024300	bHLH	TF
BraA03g024500	MYB	TF
BraA03g024590	NF-YB	TF
BraA03g024630	C3H	TF
BraA03g024810	HB-WOX	TF
BraA03g024840	AP2/ERF-ERF	TF
BraA03g024880	LOB	TF
BraA03g024930	bHLH	TF
BraA03g025250	FAR1	TF
BraA03g025290	EIL	TF
BraA03g025320	MYB	TF
BraA03g025390	C2C2-YABBY	TF
BraA03g025470	B3	TF
BraA03g025600	HSF	TF
BraA03g025630	bHLH	TF
BraA03g025660	B3	TF
BraA03g025790	GRF	TF
BraA03g026450	HB-KNOX	TF
BraA03g026910	MYB	TF
BraA03g027090	MADS-MIKC	TF
BraA03g027240	NAC	TF
BraA03g027530	AP2/ERF-ERF	TF
BraA03g027650	HSF	TF
BraA03g027850	C2H2	TF
BraA03g028060	OFP	TF
BraA03g028140	WRKY	TF
BraA03g028330	HB-HD-ZIP	TF
BraA03g029020	bHLH	TF
BraA03g029780	MYB-related	TF
BraA03g029970	HB-HD-ZIP	TF
BraA03g030170	bHLH	TF
BraA03g030180	bHLH	TF
BraA03g030400	NAC	TF
BraA03g030470	MYB	TF
BraA03g030680	WRKY	TF
BraA03g030730	C2H2	TF
BraA03g030780	TCP	TF
BraA03g031000	LOB	TF
BraA03g031160	C3H	TF
BraA03g031220	HSF	TF
BraA03g031400	LOB	TF
BraA03g031780	WRKY	TF
BraA03g031890	CPP	TF
BraA03g032270	NF-YA	TF
BraA03g032540	bHLH	TF
BraA03g032680	C3H	TF
BraA03g032740	MYB	TF
BraA03g032820	MADS-M-type	TF
BraA03g033390	C2C2-CO-like	TF
BraA03g033600	MYB	TF
BraA03g033610	C3H	TF
BraA03g033660	Trihelix	TF
BraA03g033730	S1Fa-like	TF
BraA03g033860	MYB	TF
BraA03g033930	C2H2	TF
BraA03g033980	MYB	TF
BraA03g034350	NAC	TF
BraA03g034360	NAC	TF
BraA03g034470	GARP-G2-like	TF
BraA03g034490	GARP-G2-like	TF
BraA03g034600	AP2/ERF-ERF	TF
BraA03g034610	B3	TF
BraA03g034690	Alfin-like	TF
BraA03g034800	MYB	TF
BraA03g034880	B3	TF
BraA03g035150	C3H	TF
BraA03g035190	bZIP	TF
BraA03g035290	NF-YC	TF
BraA03g035510	MYB	TF
BraA03g035650	NAC	TF
BraA03g035690	GARP-G2-like	TF
BraA03g036100	C2H2	TF
BraA03g036220	GRF	TF
BraA03g036270	LOB	TF
BraA03g036320	AP2/ERF-ERF	TF
BraA03g036760	TCP	TF
BraA03g036840	NAC	TF
BraA03g036860	AP2/ERF-ERF	TF
BraA03g036950	NAC	TF
BraA03g036980	NAC	TF
BraA03g037250	NF-YB	TF
BraA03g037490	MYB-related	TF
BraA03g037650	AP2/ERF-ERF	TF
BraA03g037680	GARP-ARR-B	TF
BraA03g037700	C2C2-GATA	TF
BraA03g037730	B3	TF
BraA03g037740	B3	TF
BraA03g038010	bZIP	TF
BraA03g038050	C3H	TF
BraA03g038190	B3	TF
BraA03g038230	HB-WOX	TF
BraA03g038340	NAC	TF
BraA03g038400	TCP	TF
BraA03g038610	B3	TF
BraA03g038820	bZIP	TF
BraA03g038850	C3H	TF
BraA03g038910	C2H2	TF
BraA03g039310	AP2/ERF-ERF	TF
BraA03g039480	C2C2-GATA	TF
BraA03g039490	EIL	TF
BraA03g039540	NF-YA	TF
BraA03g039710	C2C2-Dof	TF
BraA03g039740	bHLH	TF
BraA03g040530	CPP	TF
BraA03g040540	HSF	TF
BraA03g040750	MYB	TF
BraA03g040840	MYB	TF
BraA03g040920	C2C2-GATA	TF
BraA03g040940	GARP-G2-like	TF
BraA03g040960	bHLH	TF
BraA03g041080	MYB	TF
BraA03g041180	Trihelix	TF
BraA03g041220	HSF	TF
BraA03g041270	B3	TF
BraA03g041890	WRKY	TF
BraA03g042320	PLATZ	TF
BraA03g042540	bHLH	TF
BraA03g043090	HB-BELL	TF
BraA03g043280	MYB	TF
BraA03g043330	bZIP	TF
BraA03g043400	bHLH	TF
BraA03g043470	NAC	TF
BraA03g043550	MADS-MIKC	TF
BraA03g043780	bZIP	TF
BraA03g043800	C2C2-Dof	TF
BraA03g043830	MYB	TF
BraA03g043880	MADS-MIKC	TF
BraA03g043950	TCP	TF
BraA03g044270	bHLH	TF
BraA03g044380	MYB	TF
BraA03g044390	NAC	TF
BraA03g044420	MADS-MIKC	TF
BraA03g044470	C2H2	TF
BraA03g044620	AP2/ERF-ERF	TF
BraA03g044650	MYB-related	TF
BraA03g044890	MYB-related	TF
BraA03g044940	C2H2	TF
BraA03g044950	LOB	TF
BraA03g044990	MYB	TF
BraA03g045110	C2C2-Dof	TF
BraA03g045210	BES1	TF
BraA03g045280	C2C2-GATA	TF
BraA03g045290	zf-HD	TF
BraA03g045400	C2C2-GATA	TF
BraA03g045760	HSF	TF
BraA03g045770	HSF	TF
BraA03g045780	HSF	TF
BraA03g045920	MYB-related	TF
BraA03g046050	C2C2-Dof	TF
BraA03g046670	GARP-ARR-B	TF
BraA03g046680	C2C2-GATA	TF
BraA03g046870	MYB-related	TF
BraA03g046880	bHLH	TF
BraA03g047110	C2H2	TF
BraA03g047200	AP2/ERF-ERF	TF
BraA03g047500	MYB-related	TF
BraA03g047520	HB-HD-ZIP	TF
BraA03g047750	MYB	TF
BraA03g047780	C2H2	TF
BraA03g047850	PLATZ	TF
BraA03g047910	NAC	TF
BraA03g047980	GARP-ARR-B	TF
BraA03g048120	WRKY	TF
BraA03g048240	TCP	TF
BraA03g048460	MYB	TF
BraA03g048500	OFP	TF
BraA03g048530	C2H2	TF
BraA03g048540	HSF	TF
BraA03g048550	BES1	TF
BraA03g048590	MADS-MIKC	TF
BraA03g048830	B3	TF
BraA03g049280	C2C2-LSD	TF
BraA03g049390	bHLH	TF
BraA03g049400	C2C2-Dof	TF
BraA03g049550	MYB	TF
BraA03g049720	HB-HD-ZIP	TF
BraA03g050330	MYB	TF
BraA03g050390	LOB	TF
BraA03g050400	LOB	TF
BraA03g050620	MADS-MIKC	TF
BraA03g051140	WRKY	TF
BraA03g051430	AP2/ERF-ERF	TF
BraA03g051480	WRKY	TF
BraA03g051580	B3-ARF	TF
BraA03g051610	RWP-RK	TF
BraA03g051650	C2C2-Dof	TF
BraA03g051680	GRF	TF
BraA03g051740	WRKY	TF
BraA03g051870	C2C2-GATA	TF
BraA03g051930	MADS-MIKC	TF
BraA03g052320	GeBP	TF
BraA03g052480	bHLH	TF
BraA03g052490	bHLH	TF
BraA03g052540	MADS-MIKC	TF
BraA03g052550	AP2/ERF-ERF	TF
BraA03g052620	MYB	TF
BraA03g052970	C2C2-GATA	TF
BraA03g053130	WRKY	TF
BraA03g053220	WRKY	TF
BraA03g053310	AP2/ERF-ERF	TF
BraA03g053640	NOZZLE	TF
BraA03g053670	NAC	TF
BraA03g054030	AP2/ERF-ERF	TF
BraA03g054150	HSF	TF
BraA03g054190	MYB	TF
BraA03g054220	AP2/ERF-ERF	TF
BraA03g054260	ULT	TF
BraA03g054520	NAC	TF
BraA03g054560	NAC	TF
BraA03g054620	GARP-G2-like	TF
BraA03g054810	CPP	TF
BraA03g054960	C3H	TF
BraA03g055000	NAC	TF
BraA03g055360	bHLH	TF
BraA03g055440	B3-ARF	TF
BraA03g056240	WRKY	TF
BraA03g056710	WRKY	TF
BraA03g056880	B3	TF
BraA03g056910	B3	TF
BraA03g056960	WRKY	TF
BraA03g057090	GARP-ARR-B	TF
BraA03g057130	B3	TF
BraA03g057160	HB-KNOX	TF
BraA03g057460	MYB	TF
BraA03g057500	AP2/ERF-ERF	TF
BraA03g057550	C2C2-GATA	TF
BraA03g057620	HB-BELL	TF
BraA03g057810	B3	TF
BraA03g057890	MYB-related	TF
BraA03g058380	bHLH	TF
BraA03g058700	MADS-MIKC	TF
BraA03g058810	B3	TF
BraA03g058830	AP2/ERF-ERF	TF
BraA03g058910	bZIP	TF
BraA03g058930	HB-BELL	TF
BraA03g058970	C2C2-GATA	TF
BraA03g059110	MYB	TF
BraA03g059180	B3	TF
BraA03g059360	RWP-RK	TF
BraA03g059370	C2H2	TF
BraA03g059510	HB-WOX	TF
BraA03g059820	CSD	TF
BraA03g059850	bHLH	TF
BraA03g059890	NAC	TF
BraA03g059930	SRS	TF
BraA03g060080	bHLH	TF
BraA03g060090	C2C2-GATA	TF
BraA03g060180	GRAS	TF
BraA03g060250	HB-other	TF
BraA03g060270	BES1	TF
BraA03g060400	GARP-G2-like	TF
BraA03g060480	HSF	TF
BraA03g060550	AP2/ERF-ERF	TF
BraA03g060570	AP2/ERF-ERF	TF
BraA03g060620	MYB	TF
BraA03g060820	LOB	TF
BraA03g060910	GRAS	TF
BraA03g061000	bZIP	TF
BraA03g061010	GRF	TF
BraA03g061040	AP2/ERF-AP2	TF
BraA03g061060	HB-HD-ZIP	TF
BraA03g061310	AP2/ERF-ERF	TF
BraA03g063820	GeBP	TF
BraA03g063940	WRKY	TF
BraA03g064710	GeBP	TF
BraA03g064720	GeBP	TF
BraA03g065050	GeBP	TF
BraA04g000900	B3	TF
BraA04g000910	bHLH	TF
BraA04g000960	HB-HD-ZIP	TF
BraA04g000980	C2C2-Dof	TF
BraA04g000990	B3-ARF	TF
BraA04g001080	WRKY	TF
BraA04g001280	MYB	TF
BraA04g001290	LIM	TF
BraA04g001360	MADS-MIKC	TF
BraA04g001610	PLATZ	TF
BraA04g001630	GRAS	TF
BraA04g001680	C2H2	TF
BraA04g001970	BBR-BPC	TF
BraA04g002050	MYB-related	TF
BraA04g002600	WRKY	TF
BraA04g002790	LOB	TF
BraA04g003010	SBP	TF
BraA04g003050	bHLH	TF
BraA04g003130	C2H2	TF
BraA04g003200	AP2/ERF-ERF	TF
BraA04g003310	MADS-MIKC	TF
BraA04g003580	bHLH	TF
BraA04g003640	bHLH	TF
BraA04g003650	bHLH	TF
BraA04g003660	bHLH	TF
BraA04g003740	bZIP	TF
BraA04g003780	bHLH	TF
BraA04g003870	bZIP	TF
BraA04g003930	NAC	TF
BraA04g003960	NAC	TF
BraA04g004020	WRKY	TF
BraA04g004030	WRKY	TF
BraA04g004370	LIM	TF
BraA04g004680	C2C2-Dof	TF
BraA04g005430	SRS	TF
BraA04g005880	C2H2	TF
BraA04g006020	C2H2	TF
BraA04g006270	S1Fa-like	TF
BraA04g006590	GRF	TF
BraA04g007260	bZIP	TF
BraA04g007330	HSF	TF
BraA04g007580	bHLH	TF
BraA04g007710	MADS-M-type	TF
BraA04g007930	MADS-M-type	TF
BraA04g008110	HSF	TF
BraA04g008460	AP2/ERF-ERF	TF
BraA04g008550	GeBP	TF
BraA04g009730	SAP	TF
BraA04g010130	GeBP	TF
BraA04g010140	GeBP	TF
BraA04g010150	GeBP	TF
BraA04g010170	GeBP	TF
BraA04g010190	B3-ARF	TF
BraA04g012020	NAC	TF
BraA04g012050	C2C2-Dof	TF
BraA04g012080	MYB	TF
BraA04g012160	zf-HD	TF
BraA04g012340	HSF	TF
BraA04g012350	MADS-M-type	TF
BraA04g012500	MADS-M-type	TF
BraA04g012580	HSF	TF
BraA04g012600	MADS-M-type	TF
BraA04g012610	HSF	TF
BraA04g012620	MADS-M-type	TF
BraA04g012630	HSF	TF
BraA04g012800	CPP	TF
BraA04g012810	MYB	TF
BraA04g012850	C3H	TF
BraA04g013040	MYB	TF
BraA04g013050	MYB	TF
BraA04g013170	MYB	TF
BraA04g013610	TCP	TF
BraA04g013890	bHLH	TF
BraA04g013970	HB-BELL	TF
BraA04g014060	WRKY	TF
BraA04g014550	GRAS	TF
BraA04g014690	GeBP	TF
BraA04g015130	HSF	TF
BraA04g015420	bZIP	TF
BraA04g015440	bZIP	TF
BraA04g015460	bZIP	TF
BraA04g015480	bZIP	TF
BraA04g015510	bZIP	TF
BraA04g015570	bZIP	TF
BraA04g015580	BBR-BPC	TF
BraA04g015990	WRKY	TF
BraA04g016200	AP2/ERF-ERF	TF
BraA04g016290	CAMTA	TF
BraA04g016410	HB-HD-ZIP	TF
BraA04g016590	MADS-MIKC	TF
BraA04g016680	bHLH	TF
BraA04g016700	bHLH	TF
BraA04g016710	bHLH	TF
BraA04g016810	HB-HD-ZIP	TF
BraA04g017120	MYB	TF
BraA04g017140	WRKY	TF
BraA04g017150	AP2/ERF-ERF	TF
BraA04g017370	LOB	TF
BraA04g017450	HB-BELL	TF
BraA04g017810	bHLH	TF
BraA04g017960	NAC	TF
BraA04g018010	C2H2	TF
BraA04g018060	WRKY	TF
BraA04g018120	B3	TF
BraA04g018130	B3	TF
BraA04g018140	B3	TF
BraA04g018160	B3	TF
BraA04g018170	B3	TF
BraA04g018180	B3	TF
BraA04g018200	B3	TF
BraA04g018360	C2C2-CO-like	TF
BraA04g018400	MADS-M-type	TF
BraA04g018620	GARP-ARR-B	TF
BraA04g018710	AP2/ERF-ERF	TF
BraA04g019000	AP2/ERF-ERF	TF
BraA04g019590	HB-BELL	TF
BraA04g020020	PLATZ	TF
BraA04g020140	bHLH	TF
BraA04g020180	C2H2	TF
BraA04g020250	C2C2-GATA	TF
BraA04g020370	LOB	TF
BraA04g020390	C2C2-Dof	TF
BraA04g020450	HB-WOX	TF
BraA04g020540	C2H2	TF
BraA04g020660	C2C2-Dof	TF
BraA04g020780	GRAS	TF
BraA04g021220	C2H2	TF
BraA04g021430	LOB	TF
BraA04g021550	WRKY	TF
BraA04g021590	LOB	TF
BraA04g021630	OFP	TF
BraA04g021660	B3	TF
BraA04g021880	WRKY	TF
BraA04g022490	MYB	TF
BraA04g022510	bHLH	TF
BraA04g022520	bHLH	TF
BraA04g022530	AP2/ERF-ERF	TF
BraA04g022780	DBB	TF
BraA04g022790	bZIP	TF
BraA04g022820	LOB	TF
BraA04g023220	HB-HD-ZIP	TF
BraA04g023280	MYB	TF
BraA04g023660	C3H	TF
BraA04g024050	NAC	TF
BraA04g024110	Trihelix	TF
BraA04g024220	AP2/ERF-ERF	TF
BraA04g024340	SBP	TF
BraA04g024390	B3-ARF	TF
BraA04g024480	C2C2-Dof	TF
BraA04g024640	MADS-M-type	TF
BraA04g024740	Tify	TF
BraA04g024760	HB-HD-ZIP	TF
BraA04g024830	bHLH	TF
BraA04g024840	WRKY	TF
BraA04g024930	B3	TF
BraA04g025150	bZIP	TF
BraA04g025320	AP2/ERF-ERF	TF
BraA04g025640	E2F-DP	TF
BraA04g025660	OFP	TF
BraA04g025670	OFP	TF
BraA04g025690	B3	TF
BraA04g025810	bZIP	TF
BraA04g025870	GeBP	TF
BraA04g025910	GRF	TF
BraA04g025960	AP2/ERF-ERF	TF
BraA04g026180	MYB	TF
BraA04g026270	NF-YB	TF
BraA04g026480	C2H2	TF
BraA04g026650	C2C2-Dof	TF
BraA04g026760	C2H2	TF
BraA04g027010	MYB	TF
BraA04g027230	WRKY	TF
BraA04g028280	bHLH	TF
BraA04g028320	GARP-G2-like	TF
BraA04g028460	AP2/ERF-ERF	TF
BraA04g028570	HSF	TF
BraA04g028590	HSF	TF
BraA04g028600	HSF	TF
BraA04g028620	HSF	TF
BraA04g028640	LOB	TF
BraA04g028770	bZIP	TF
BraA04g028830	WRKY	TF
BraA04g028840	WRKY	TF
BraA04g029000	bZIP	TF
BraA04g029060	bZIP	TF
BraA04g029080	bHLH	TF
BraA04g029140	bHLH	TF
BraA04g029460	C2H2	TF
BraA04g029550	C3H	TF
BraA04g029660	MYB-related	TF
BraA04g029680	SBP	TF
BraA04g029740	bHLH	TF
BraA04g029820	VOZ	TF
BraA04g029830	C2H2	TF
BraA04g029840	LOB	TF
BraA04g029850	LOB	TF
BraA04g030300	RWP-RK	TF
BraA04g030430	FAR1	TF
BraA04g030510	bHLH	TF
BraA04g030640	bHLH	TF
BraA04g030650	NAC	TF
BraA04g030660	LOB	TF
BraA04g030670	LOB	TF
BraA04g030760	C2C2-YABBY	TF
BraA04g030790	C2H2	TF
BraA04g030830	C2C2-GATA	TF
BraA04g030870	AP2/ERF-ERF	TF
BraA04g030890	HB-HD-ZIP	TF
BraA04g030920	AP2/ERF-ERF	TF
BraA04g030970	WRKY	TF
BraA04g031260	B3	TF
BraA04g031560	GRF	TF
BraA04g031640	MADS-MIKC	TF
BraA04g031760	LIM	TF
BraA04g032060	MYB-related	TF
BraA04g032100	bHLH	TF
BraA04g032170	C2C2-Dof	TF
BraA04g032230	HB-HD-ZIP	TF
BraA04g032280	NAC	TF
BraA04g032340	B3	TF
BraA04g032500	TUB	TF
BraA05g000150	C2C2-CO-like	TF
BraA05g000180	C3H	TF
BraA05g000190	NF-YB	TF
BraA05g000480	MYB	TF
BraA05g000580	WRKY	TF
BraA05g000650	MYB-related	TF
BraA05g000670	MYB	TF
BraA05g000760	SBP	TF
BraA05g000890	bHLH	TF
BraA05g001010	B3	TF
BraA05g001030	MYB-related	TF
BraA05g001050	bHLH	TF
BraA05g001090	NAC	TF
BraA05g001160	HB-HD-ZIP	TF
BraA05g001250	C2C2-Dof	TF
BraA05g001290	B3-ARF	TF
BraA05g001310	bHLH	TF
BraA05g001380	MYB-related	TF
BraA05g001400	WRKY	TF
BraA05g001480	AP2/ERF-ERF	TF
BraA05g001510	bZIP	TF
BraA05g001580	HRT	TF
BraA05g001600	HRT	TF
BraA05g001730	LOB	TF
BraA05g001760	NAC	TF
BraA05g001800	NAC	TF
BraA05g001820	bZIP	TF
BraA05g001850	WRKY	TF
BraA05g001940	GARP-G2-like	TF
BraA05g001990	bZIP	TF
BraA05g002010	bHLH	TF
BraA05g002110	bHLH	TF
BraA05g002390	AP2/ERF-ERF	TF
BraA05g002590	C2H2	TF
BraA05g002720	SBP	TF
BraA05g002760	bHLH	TF
BraA05g002770	bHLH	TF
BraA05g002870	bZIP	TF
BraA05g002890	VOZ	TF
BraA05g002900	C2H2	TF
BraA05g002910	LOB	TF
BraA05g003110	MADS-MIKC	TF
BraA05g003310	NAC	TF
BraA05g003430	bHLH	TF
BraA05g003640	RWP-RK	TF
BraA05g004310	MYB-related	TF
BraA05g004580	Trihelix	TF
BraA05g004630	WRKY	TF
BraA05g004720	AP2/ERF-ERF	TF
BraA05g004730	HB-HD-ZIP	TF
BraA05g004780	AP2/ERF-ERF	TF
BraA05g004850	C2C2-GATA	TF
BraA05g005170	LOB	TF
BraA05g005180	LOB	TF
BraA05g005360	MADS-MIKC	TF
BraA05g005370	MADS-MIKC	TF
BraA05g005380	TCP	TF
BraA05g005430	HB-HD-ZIP	TF
BraA05g005480	LIM	TF
BraA05g005510	BES1	TF
BraA05g005850	GARP-G2-like	TF
BraA05g005890	AP2/ERF-ERF	TF
BraA05g005940	C3H	TF
BraA05g006170	LIM	TF
BraA05g006200	MYB	TF
BraA05g006900	NF-YB	TF
BraA05g007160	WRKY	TF
BraA05g007270	AP2/ERF-ERF	TF
BraA05g007380	GARP-G2-like	TF
BraA05g007410	Trihelix	TF
BraA05g007540	MYB	TF
BraA05g007810	C2H2	TF
BraA05g007820	MADS-M-type	TF
BraA05g007920	MYB	TF
BraA05g007960	C2C2-Dof	TF
BraA05g008090	C2H2	TF
BraA05g008220	WRKY	TF
BraA05g008420	MYB-related	TF
BraA05g008460	MYB	TF
BraA05g008700	HB-other	TF
BraA05g008800	GRF	TF
BraA05g009140	bZIP	TF
BraA05g009310	B3	TF
BraA05g009320	OFP	TF
BraA05g009340	OFP	TF
BraA05g009360	E2F-DP	TF
BraA05g009430	HB-BELL	TF
BraA05g009470	AP2/ERF-ERF	TF
BraA05g009720	bZIP	TF
BraA05g010220	WRKY	TF
BraA05g010230	bHLH	TF
BraA05g010340	NF-YA	TF
BraA05g010360	HB-HD-ZIP	TF
BraA05g010510	Tify	TF
BraA05g011060	HB-WOX	TF
BraA05g011080	B3-ARF	TF
BraA05g011110	C3H	TF
BraA05g011150	SBP	TF
BraA05g011240	AP2/ERF-ERF	TF
BraA05g011300	Trihelix	TF
BraA05g011360	NAC	TF
BraA05g011870	C3H	TF
BraA05g011890	MADS-M-type	TF
BraA05g012270	OFP	TF
BraA05g012430	MYB	TF
BraA05g012550	HB-HD-ZIP	TF
BraA05g012660	FAR1	TF
BraA05g013260	DBB	TF
BraA05g013270	bZIP	TF
BraA05g013350	LOB	TF
BraA05g013420	MYB	TF
BraA05g013440	bHLH	TF
BraA05g013450	bHLH	TF
BraA05g013460	AP2/ERF-ERF	TF
BraA05g013580	TCP	TF
BraA05g013800	WRKY	TF
BraA05g013890	B3	TF
BraA05g013910	OFP	TF
BraA05g013960	LOB	TF
BraA05g014020	WRKY	TF
BraA05g014110	LOB	TF
BraA05g014520	C2H2	TF
BraA05g015000	MYB-related	TF
BraA05g015070	GeBP	TF
BraA05g015260	MADS-M-type	TF
BraA05g015350	bHLH	TF
BraA05g015580	NAC	TF
BraA05g015590	NAC	TF
BraA05g015600	NAC	TF
BraA05g015610	NAC	TF
BraA05g015620	NAC	TF
BraA05g015760	FAR1	TF
BraA05g016130	WRKY	TF
BraA05g016510	NF-YA	TF
BraA05g016530	Trihelix	TF
BraA05g017150	TUB	TF
BraA05g017340	SBP	TF
BraA05g017720	FAR1	TF
BraA05g018470	C2H2	TF
BraA05g018490	AP2/ERF-AP2	TF
BraA05g018570	B3	TF
BraA05g018580	bHLH	TF
BraA05g018770	AP2/ERF-RAV	TF
BraA05g018870	GRAS	TF
BraA05g019330	GRAS	TF
BraA05g019530	MYB-related	TF
BraA05g019580	bHLH	TF
BraA05g019660	GARP-G2-like	TF
BraA05g019760	B3	TF
BraA05g019800	C2H2	TF
BraA05g019900	C2C2-CO-like	TF
BraA05g020800	HB-WOX	TF
BraA05g020980	bZIP	TF
BraA05g022000	bHLH	TF
BraA05g022220	NAC	TF
BraA05g022240	NAC	TF
BraA05g022580	AP2/ERF-ERF	TF
BraA05g022790	NAC	TF
BraA05g022960	NAC	TF
BraA05g023030	bHLH	TF
BraA05g023120	C2C2-LSD	TF
BraA05g023320	C3H	TF
BraA05g023490	GARP-G2-like	TF
BraA05g024390	HSF	TF
BraA05g024430	CPP	TF
BraA05g024460	CPP	TF
BraA05g025120	FAR1	TF
BraA05g025620	MYB-related	TF
BraA05g025700	bHLH	TF
BraA05g025780	C2C2-Dof	TF
BraA05g025960	C2C2-GATA	TF
BraA05g026150	NF-YA	TF
BraA05g026180	C2H2	TF
BraA05g026240	AP2/ERF-AP2	TF
BraA05g026400	EIL	TF
BraA05g026930	AP2/ERF-ERF	TF
BraA05g027740	C2H2	TF
BraA05g027790	HB-PHD	TF
BraA05g027980	bZIP	TF
BraA05g028310	B3	TF
BraA05g028330	B3	TF
BraA05g028700	MADS-M-type	TF
BraA05g028950	NAC	TF
BraA05g029420	MYB	TF
BraA05g029540	HB-WOX	TF
BraA05g029590	B3	TF
BraA05g029670	Tify	TF
BraA05g029880	NAC	TF
BraA05g029990	bZIP	TF
BraA05g030370	B3	TF
BraA05g030380	CAMTA	TF
BraA05g030410	C2C2-GATA	TF
BraA05g030420	GARP-ARR-B	TF
BraA05g030500	AP2/ERF-ERF	TF
BraA05g030840	MYB-related	TF
BraA05g030920	AP2/ERF-ERF	TF
BraA05g031600	NAC	TF
BraA05g031610	NAC	TF
BraA05g031900	SBP	TF
BraA05g031950	AP2/ERF-ERF	TF
BraA05g032060	TCP	TF
BraA05g032790	AP2/ERF-ERF	TF
BraA05g033030	GRAS	TF
BraA05g033080	GRF	TF
BraA05g033140	MYB	TF
BraA05g033170	LOB	TF
BraA05g033190	C2H2	TF
BraA05g033570	MYB	TF
BraA05g034120	NAC	TF
BraA05g034170	NAC	TF
BraA05g034350	GARP-G2-like	TF
BraA05g034360	MYB	TF
BraA05g034410	C3H	TF
BraA05g034650	bZIP	TF
BraA05g034780	C3H	TF
BraA05g035130	MADS-M-type	TF
BraA05g035330	B3	TF
BraA05g035470	MYB	TF
BraA05g035480	MYB	TF
BraA05g035590	MYB	TF
BraA05g035610	HB-WOX	TF
BraA05g035660	Alfin-like	TF
BraA05g035720	Trihelix	TF
BraA05g035730	LOB	TF
BraA05g035750	B3	TF
BraA05g035760	B3	TF
BraA05g035790	AP2/ERF-ERF	TF
BraA05g036020	GARP-G2-like	TF
BraA05g036260	NAC	TF
BraA05g036270	C2H2	TF
BraA05g036610	Trihelix	TF
BraA05g036620	Trihelix	TF
BraA05g036930	MYB-related	TF
BraA05g037080	MYB	TF
BraA05g037730	MYB	TF
BraA05g037980	MYB-related	TF
BraA05g038050	C2C2-CO-like	TF
BraA05g038190	FAR1	TF
BraA05g038330	bHLH	TF
BraA05g038940	MYB	TF
BraA05g039010	C3H	TF
BraA05g039050	TUB	TF
BraA05g039230	bHLH	TF
BraA05g039510	MADS-M-type	TF
BraA05g039850	MYB-related	TF
BraA05g040140	MYB-related	TF
BraA05g040250	GeBP	TF
BraA05g040470	WRKY	TF
BraA05g040530	MYB-related	TF
BraA05g040600	HB-HD-ZIP	TF
BraA05g040710	E2F-DP	TF
BraA05g040790	HB-HD-ZIP	TF
BraA05g040860	MYB	TF
BraA05g040940	WRKY	TF
BraA05g041050	TCP	TF
BraA05g041180	MADS-MIKC	TF
BraA05g041400	C3H	TF
BraA05g041470	C3H	TF
BraA05g041540	MYB	TF
BraA05g041590	HSF	TF
BraA05g041720	NAC	TF
BraA05g041790	HB-HD-ZIP	TF
BraA05g041910	GRAS	TF
BraA05g042030	HB-WOX	TF
BraA05g042300	GARP-G2-like	TF
BraA05g042320	NAC	TF
BraA05g042330	NAC	TF
BraA05g042360	MADS-M-type	TF
BraA05g042540	GARP-G2-like	TF
BraA06g000090	GRAS	TF
BraA06g000200	GARP-G2-like	TF
BraA06g000480	WRKY	TF
BraA06g000510	GRAS	TF
BraA06g000830	NF-YA	TF
BraA06g000900	Trihelix	TF
BraA06g001500	AP2/ERF-ERF	TF
BraA06g001520	SBP	TF
BraA06g001530	MADS-MIKC	TF
BraA06g001700	NAC	TF
BraA06g001710	NAC	TF
BraA06g002210	HB-HD-ZIP	TF
BraA06g002730	C2H2	TF
BraA06g002760	AP2/ERF-AP2	TF
BraA06g002790	bHLH	TF
BraA06g002810	AP2/ERF-RAV	TF
BraA06g003060	B3	TF
BraA06g003070	AP2/ERF-RAV	TF
BraA06g003110	AP2/ERF-ERF	TF
BraA06g003170	GRAS	TF
BraA06g003220	B3	TF
BraA06g003280	GRAS	TF
BraA06g003600	MYB-related	TF
BraA06g003610	C2H2	TF
BraA06g003820	bZIP	TF
BraA06g003860	bHLH	TF
BraA06g003880	GARP-G2-like	TF
BraA06g004110	MYB	TF
BraA06g004160	MADS-M-type	TF
BraA06g004230	C3H	TF
BraA06g004420	MADS-M-type	TF
BraA06g004550	MADS-M-type	TF
BraA06g005150	LOB	TF
BraA06g005210	NF-YC	TF
BraA06g005240	C2C2-GATA	TF
BraA06g005500	C2H2	TF
BraA06g005530	bZIP	TF
BraA06g005620	C2C2-YABBY	TF
BraA06g005970	NF-YC	TF
BraA06g006010	NF-YB	TF
BraA06g006410	bHLH	TF
BraA06g006420	MYB	TF
BraA06g006600	MYB-related	TF
BraA06g006650	MYB	TF
BraA06g006970	bHLH	TF
BraA06g007020	NF-X1	TF
BraA06g007040	LIM	TF
BraA06g007080	FAR1	TF
BraA06g007160	C3H	TF
BraA06g007260	bHLH	TF
BraA06g007510	bHLH	TF
BraA06g008160	GeBP	TF
BraA06g008450	GARP-G2-like	TF
BraA06g008480	C2H2	TF
BraA06g008490	AP2/ERF-RAV	TF
BraA06g008740	AP2/ERF-ERF	TF
BraA06g009090	AP2/ERF-ERF	TF
BraA06g009140	bHLH	TF
BraA06g009410	NAC	TF
BraA06g009750	Trihelix	TF
BraA06g009810	bZIP	TF
BraA06g010070	WRKY	TF
BraA06g010330	HB-HD-ZIP	TF
BraA06g010480	MYB	TF
BraA06g010740	C2H2	TF
BraA06g010750	C2H2	TF
BraA06g010760	GARP-G2-like	TF
BraA06g010850	BBR-BPC	TF
BraA06g011410	AP2/ERF-ERF	TF
BraA06g012080	AP2/ERF-AP2	TF
BraA06g012090	TUB	TF
BraA06g012140	GRAS	TF
BraA06g012450	MYB	TF
BraA06g012510	LOB	TF
BraA06g012590	B3	TF
BraA06g013190	Tify	TF
BraA06g013230	MYB-related	TF
BraA06g013280	MYB-related	TF
BraA06g013690	HB-HD-ZIP	TF
BraA06g013980	MYB-related	TF
BraA06g014030	bHLH	TF
BraA06g014200	MYB	TF
BraA06g014340	MYB	TF
BraA06g014350	MYB	TF
BraA06g014390	MADS-M-type	TF
BraA06g014530	zf-HD	TF
BraA06g014580	WRKY	TF
BraA06g014630	C2H2	TF
BraA06g014640	NAC	TF
BraA06g014660	DDT	TF
BraA06g014750	Tify	TF
BraA06g014800	AP2/ERF-ERF	TF
BraA06g014810	B3-ARF	TF
BraA06g014960	BES1	TF
BraA06g015080	bZIP	TF
BraA06g015240	HB-BELL	TF
BraA06g015340	SRS	TF
BraA06g015450	B3-ARF	TF
BraA06g015460	C3H	TF
BraA06g015500	B3	TF
BraA06g016120	RWP-RK	TF
BraA06g016180	HB-WOX	TF
BraA06g016480	SBP	TF
BraA06g016510	PLATZ	TF
BraA06g016650	Trihelix	TF
BraA06g016830	C2C2-Dof	TF
BraA06g016920	GRAS	TF
BraA06g017090	C3H	TF
BraA06g017470	MYB	TF
BraA06g017650	NAC	TF
BraA06g018120	MYB	TF
BraA06g018360	NF-YC	TF
BraA06g018500	C3H	TF
BraA06g018530	C2H2	TF
BraA06g018770	E2F-DP	TF
BraA06g019040	C2H2	TF
BraA06g019080	C2H2	TF
BraA06g019090	LOB	TF
BraA06g019260	bHLH	TF
BraA06g019340	B3-ARF	TF
BraA06g019370	TCP	TF
BraA06g019510	C2C2-Dof	TF
BraA06g019640	HB-HD-ZIP	TF
BraA06g020220	GARP-G2-like	TF
BraA06g020270	GRAS	TF
BraA06g020530	MYB-related	TF
BraA06g020560	C2H2	TF
BraA06g020580	C2H2	TF
BraA06g020620	C2H2	TF
BraA06g021020	C2H2	TF
BraA06g021080	HB-HD-ZIP	TF
BraA06g021480	bZIP	TF
BraA06g021520	NAC	TF
BraA06g022010	GRAS	TF
BraA06g022300	Alfin-like	TF
BraA06g023330	NAC	TF
BraA06g023560	C2H2	TF
BraA06g023570	C2H2	TF
BraA06g025120	NAC	TF
BraA06g025360	LFY	TF
BraA06g025380	AP2/ERF-ERF	TF
BraA06g025480	B3-ARF	TF
BraA06g025490	HSF	TF
BraA06g025860	MYB	TF
BraA06g025900	NAC	TF
BraA06g025960	C2C2-Dof	TF
BraA06g026000	MYB	TF
BraA06g026580	C2C2-Dof	TF
BraA06g026690	LOB	TF
BraA06g026840	C3H	TF
BraA06g026930	Trihelix	TF
BraA06g026970	NF-YC	TF
BraA06g027220	NAC	TF
BraA06g027530	NAC	TF
BraA06g027990	NAC	TF
BraA06g028240	WRKY	TF
BraA06g028560	EIL	TF
BraA06g028590	AP2/ERF-ERF	TF
BraA06g028670	bZIP	TF
BraA06g028690	MYB	TF
BraA06g028780	HB-HD-ZIP	TF
BraA06g028860	zf-HD	TF
BraA06g029000	AP2/ERF-AP2	TF
BraA06g029070	C2C2-Dof	TF
BraA06g029120	bHLH	TF
BraA06g029280	MYB	TF
BraA06g029330	bZIP	TF
BraA06g029480	MYB-related	TF
BraA06g029590	C2H2	TF
BraA06g029810	OFP	TF
BraA06g029880	MYB-related	TF
BraA06g029890	bHLH	TF
BraA06g029940	bZIP	TF
BraA06g030010	HB-WOX	TF
BraA06g030630	RWP-RK	TF
BraA06g030710	TCP	TF
BraA06g031070	MYB-related	TF
BraA06g031500	WRKY	TF
BraA06g031940	NAC	TF
BraA06g032120	bZIP	TF
BraA06g032270	C2C2-CO-like	TF
BraA06g032510	C2H2	TF
BraA06g032570	HB-KNOX	TF
BraA06g032700	AP2/ERF-ERF	TF
BraA06g032750	B3	TF
BraA06g032920	CPP	TF
BraA06g032950	AP2/ERF-ERF	TF
BraA06g032970	C2C2-GATA	TF
BraA06g033170	WRKY	TF
BraA06g033190	Alfin-like	TF
BraA06g033420	MYB	TF
BraA06g033430	MADS-M-type	TF
BraA06g033450	MADS-M-type	TF
BraA06g033600	C2C2-GATA	TF
BraA06g033750	C2H2	TF
BraA06g033890	MYB-related	TF
BraA06g034260	GeBP	TF
BraA06g034340	Trihelix	TF
BraA06g034460	WRKY	TF
BraA06g034510	bZIP	TF
BraA06g034600	MYB	TF
BraA06g034650	MADS-M-type	TF
BraA06g034700	WRKY	TF
BraA06g034720	bZIP	TF
BraA06g034790	MYB	TF
BraA06g034830	C2C2-GATA	TF
BraA06g034960	MADS-M-type	TF
BraA06g035500	bHLH	TF
BraA06g035710	C2C2-CO-like	TF
BraA06g035790	GRAS	TF
BraA06g036130	bZIP	TF
BraA06g036210	MADS-MIKC	TF
BraA06g036230	MYB	TF
BraA06g036390	C2H2	TF
BraA06g036590	NAC	TF
BraA06g036690	zf-HD	TF
BraA06g036720	zf-HD	TF
BraA06g036730	MYB	TF
BraA06g036770	bHLH	TF
BraA06g037000	MYB	TF
BraA06g037290	MYB	TF
BraA06g037380	MYB	TF
BraA06g037390	MYB	TF
BraA06g037430	LOB	TF
BraA06g037920	TCP	TF
BraA06g038070	B3	TF
BraA06g038190	LOB	TF
BraA06g038610	AP2/ERF-ERF	TF
BraA06g038760	GARP-G2-like	TF
BraA06g038780	AP2/ERF-RAV	TF
BraA06g038800	bHLH	TF
BraA06g038920	bZIP	TF
BraA06g039050	C3H	TF
BraA06g039170	MADS-MIKC	TF
BraA06g039260	GARP-G2-like	TF
BraA06g039340	WRKY	TF
BraA06g039460	MADS-M-type	TF
BraA06g039600	MYB	TF
BraA06g039670	Whirly	TF
BraA06g039750	Alfin-like	TF
BraA06g039760	NAC	TF
BraA06g039900	C2H2	TF
BraA06g039920	GARP-G2-like	TF
BraA06g039980	C2H2	TF
BraA06g040340	C2H2	TF
BraA06g040430	GRAS	TF
BraA06g040790	GARP-G2-like	TF
BraA06g040930	NF-YB	TF
BraA06g040940	Trihelix	TF
BraA06g041150	HB-HD-ZIP	TF
BraA06g041220	AP2/ERF-ERF	TF
BraA06g041230	AP2/ERF-ERF	TF
BraA06g041300	C2C2-GATA	TF
BraA06g041550	HB-HD-ZIP	TF
BraA06g041620	bHLH	TF
BraA06g041630	bHLH	TF
BraA06g041690	bHLH	TF
BraA06g041730	PLATZ	TF
BraA06g041760	bHLH	TF
BraA06g041810	NAC	TF
BraA06g041930	WRKY	TF
BraA06g042450	GARP-G2-like	TF
BraA06g043140	B3-ARF	TF
BraA06g043220	C3H	TF
BraA06g043250	GARP-G2-like	TF
BraA06g043260	HB-other	TF
BraA06g043270	C2H2	TF
BraA06g043340	bZIP	TF
BraA06g043630	bHLH	TF
BraA06g043710	C2H2	TF
BraA06g043820	SBP	TF
BraA06g043850	NF-YC	TF
BraA06g043870	C2H2	TF
BraA06g044070	bZIP	TF
BraA06g044350	WRKY	TF
BraA06g044650	BBR-BPC	TF
BraA06g044770	MYB	TF
BraA06g044900	RWP-RK	TF
BraA07g000060	ULT	TF
BraA07g000260	GARP-G2-like	TF
BraA07g000430	GARP-G2-like	TF
BraA07g000550	C3H	TF
BraA07g000720	bHLH	TF
BraA07g000740	CPP	TF
BraA07g001000	C3H	TF
BraA07g002160	HB-other	TF
BraA07g002180	GRAS	TF
BraA07g002210	OFP	TF
BraA07g002230	C2H2	TF
BraA07g002390	C2C2-GATA	TF
BraA07g002400	zf-HD	TF
BraA07g002420	MYB-related	TF
BraA07g002430	bHLH	TF
BraA07g002450	TUB	TF
BraA07g002590	bZIP	TF
BraA07g002620	SRS	TF
BraA07g002650	NAC	TF
BraA07g002990	HB-WOX	TF
BraA07g003040	CSD	TF
BraA07g003910	C2H2	TF
BraA07g003930	RWP-RK	TF
BraA07g004020	NAC	TF
BraA07g007360	GRAS	TF
BraA07g007630	GARP-G2-like	TF
BraA07g007680	MADS-M-type	TF
BraA07g007910	C3H	TF
BraA07g007920	NAC	TF
BraA07g008100	Trihelix	TF
BraA07g008560	HSF	TF
BraA07g008760	MYB	TF
BraA07g008990	bHLH	TF
BraA07g009390	bHLH	TF
BraA07g009400	bHLH	TF
BraA07g009410	bHLH	TF
BraA07g009880	MYB	TF
BraA07g009940	AP2/ERF-ERF	TF
BraA07g009970	bHLH	TF
BraA07g010160	LOB	TF
BraA07g010250	PLATZ	TF
BraA07g010430	WRKY	TF
BraA07g010530	C3H	TF
BraA07g010590	GeBP	TF
BraA07g010810	WRKY	TF
BraA07g011100	C3H	TF
BraA07g011110	C3H	TF
BraA07g011120	C3H	TF
BraA07g011350	C2C2-Dof	TF
BraA07g011600	NAC	TF
BraA07g011650	AP2/ERF-ERF	TF
BraA07g011660	AP2/ERF-ERF	TF
BraA07g011710	C2C2-Dof	TF
BraA07g011730	B3	TF
BraA07g011820	AP2/ERF-ERF	TF
BraA07g011890	C2C2-CO-like	TF
BraA07g011960	bHLH	TF
BraA07g012020	C3H	TF
BraA07g012200	CSD	TF
BraA07g012230	SBP	TF
BraA07g012240	SBP	TF
BraA07g012310	MADS-MIKC	TF
BraA07g012550	AP2/ERF-ERF	TF
BraA07g012580	C2H2	TF
BraA07g012700	TUB	TF
BraA07g012750	MYB	TF
BraA07g012820	C2C2-CO-like	TF
BraA07g012860	GARP-G2-like	TF
BraA07g012870	NAC	TF
BraA07g013110	C2H2	TF
BraA07g013120	C2H2	TF
BraA07g013190	B3	TF
BraA07g013300	bHLH	TF
BraA07g013860	FAR1	TF
BraA07g014180	C2C2-YABBY	TF
BraA07g014470	AP2/ERF-ERF	TF
BraA07g014500	NAC	TF
BraA07g014550	MYB	TF
BraA07g014580	MADS-M-type	TF
BraA07g014650	bHLH	TF
BraA07g014990	NF-YB	TF
BraA07g015190	GRAS	TF
BraA07g015230	C2C2-Dof	TF
BraA07g015410	PLATZ	TF
BraA07g015580	HB-WOX	TF
BraA07g015640	RWP-RK	TF
BraA07g016010	C2H2	TF
BraA07g016200	B3-ARF	TF
BraA07g016250	MYB-related	TF
BraA07g016480	LOB	TF
BraA07g016630	MYB	TF
BraA07g016760	AP2/ERF-ERF	TF
BraA07g016770	AP2/ERF-AP2	TF
BraA07g016830	bHLH	TF
BraA07g016870	bHLH	TF
BraA07g016940	RWP-RK	TF
BraA07g016960	B3	TF
BraA07g016980	C2C2-Dof	TF
BraA07g017050	LOB	TF
BraA07g017170	GRAS	TF
BraA07g017250	HB-other	TF
BraA07g017420	C2C2-GATA	TF
BraA07g017620	NAC	TF
BraA07g017910	C2H2	TF
BraA07g017920	MYB	TF
BraA07g018100	NAC	TF
BraA07g018170	NF-YB	TF
BraA07g018390	PLATZ	TF
BraA07g018580	bHLH	TF
BraA07g018590	C2H2	TF
BraA07g018730	C2C2-GATA	TF
BraA07g018740	B3-ARF	TF
BraA07g018820	C3H	TF
BraA07g018870	LOB	TF
BraA07g018940	AP2/ERF-ERF	TF
BraA07g019040	C2H2	TF
BraA07g019320	GRAS	TF
BraA07g019330	GRAS	TF
BraA07g019890	NAC	TF
BraA07g019910	C2C2-Dof	TF
BraA07g019950	NAC	TF
BraA07g019970	bHLH	TF
BraA07g020090	HB-HD-ZIP	TF
BraA07g020430	NAC	TF
BraA07g020980	GRF	TF
BraA07g021110	MYB	TF
BraA07g021210	B3	TF
BraA07g021230	S1Fa-like	TF
BraA07g021380	C2H2	TF
BraA07g021670	AP2/ERF-AP2	TF
BraA07g021860	C2C2-GATA	TF
BraA07g022080	HB-HD-ZIP	TF
BraA07g022370	NAC	TF
BraA07g022390	WRKY	TF
BraA07g022450	NAC	TF
BraA07g022550	bZIP	TF
BraA07g022620	bHLH	TF
BraA07g022630	bHLH	TF
BraA07g022820	MADS-MIKC	TF
BraA07g022890	C2H2	TF
BraA07g023000	C2H2	TF
BraA07g023060	bHLH	TF
BraA07g023110	SBP	TF
BraA07g023150	C2C2-YABBY	TF
BraA07g023180	GRAS	TF
BraA07g023230	C2H2	TF
BraA07g023260	bZIP	TF
BraA07g023360	NF-YC	TF
BraA07g023370	NAC	TF
BraA07g023510	Trihelix	TF
BraA07g023910	FAR1	TF
BraA07g023960	RWP-RK	TF
BraA07g024190	BBR-BPC	TF
BraA07g024270	MYB	TF
BraA07g024290	AP2/ERF-ERF	TF
BraA07g024320	C2C2-GATA	TF
BraA07g024340	C2H2	TF
BraA07g024490	HB-HD-ZIP	TF
BraA07g024540	MYB	TF
[truncated: 3,160 more rows]
