# Supplementary material for: Deciphering the transcriptional regulatory networks that control size, color, and oil content in Brassica rapa seeds
Source: Biotechnol Biofuels. 2020 May 18;13:90. doi: 10.1186/s13068-020-01728-6 (PMC7236191; doi:10.1186/s13068-020-01728-6)
Supplement: Supplementary file 1 — Additional file 1: Table S1. Phenotypic traits of two B. rapa accessions. Table S2. Overview of transcriptomic data and mapping efficiency. Table S3. Classification and overview of DEGs. Table S4. Identification of classification of all TF, TR and kinase genes in B. rapa. Table S5. GO enrichment analysis of DEGs obtained by comparison two accessions at the seven stages. Table S6. GO enrichment analysis of DEGs obtained by comparison the adjacent stages in each one accession. Table S7. Homologous cell cycle genes in Arabidopsis and B. rapa. Table S8. GO enrichment analysis of color modules in WGCNA. Table S9. Expression values of flavonoid pathway genes in two B. rapa accessions at seven seed developmental stages. Table S10. Expression values of genes involved in fatty acid metabolism in two B. rapa accessions at seven seed developmental stages. Table S11. Primers used in qRT-PCR. [file 13068_2020_1728_MOESM1_ESM.zip › Table S7.xlsx]

## Sheet: Supplementary Table 7
Additional Table S7 Homologous cell cycle genes in Arabidopsis and B. rapa
Arabidopsis gene ID	Arabidopsis gene name	B.rapa gene ID	B.rapa gene name
AT4G33270	ATCDC20.1	BraA08g016680	Bra.A08CDC20.1
AT4G33270	ATCDC20.1	BraA05g011880	Bra.A05CDC20.1
AT4G33270	ATCDC20.1	BraA03g057800	Bra.A03CDC20.1
AT4G33270	ATCDC20.1	BraA02g024320	Bra.A02CDC20.1
AT4G33270	ATCDC20.1	BraA01g004710	Bra.A01CDC20.1
AT3G48150	ATCDC23	BraA06g018780	Bra.A06CDC23
AT3G48150	ATCDC23	BraA01g024610	Bra.A01CDC23
AT5G03455	ATCDC25	BraA03g001120	Bra.A03CDC25
AT3G16320	ATCDC27A	BraA05g030880	Bra.A05CDC27A
AT3G25100	ATCDC45	BraA07g008010	Bra.A07CDC45
AT3G25100	ATCDC45	BraA03g041450	Bra.A03CDC45
AT3G09840	ATCDC48A	BraA03g033720	Bra.A03CDC48A
AT3G09840	ATCDC48A	BraA01g040530	Bra.A01CDC48A
AT2G03670	ATCDC48B	BraA09g024090	Bra.A09CDC48B
AT3G01610	ATCDC48C	BraAnng000190	Bra.AnnCDC48C
AT3G01610	ATCDC48C	BraA04g016650	Bra.A04CDC48C
AT3G01610	ATCDC48C	BraA03g030390	Bra.A03CDC48Cc
AT3G01610	ATCDC48C	BraA03g016650	Bra.A03CDC48Cb
AT3G01610	ATCDC48C	BraA03g016640	Bra.A03CDC48Ca
AT1G09770	ATCDC5	BraA09g017270	Bra.A09CDC5
AT1G09770	ATCDC5	BraA08g032420	Bra.A08CDC5
AT1G09770	ATCDC5	BraA06g006650	Bra.A06CDC5
AT1G07270	ATCDC6B	BraA10g005930	Bra.A10CDC6B
AT1G18040	ATCDCKD;3	BraA09g057430	Bra.A09CDCKD;3
AT1G18040	ATCDCKD;3	BraA08g028950	Bra.A08CDCKD;3
AT3G48750	ATCDKA1	BraA06g018250	Bra.A06CDKA1
AT3G48750	ATCDKA1	BraA01g024100	Bra.A01CDKA1
AT3G54180	ATCDKB1	BraA04g005640	Bra.A04CDKB1
AT1G20930	ATCDKB2	BraA07g015460	Bra.A07CDKB2
AT5G10270	ATCDKC;1	BraA10g027610	Bra.A10CDKC;1
AT5G64960	ATCDKC2	BraA06g028420	Bra.A06CDKC2
AT5G64960	ATCDKC2	BraA02g044870	Bra.A02CDKC2
AT5G64960	ATCDKC2	BraA01g030330	Bra.A01CDKC2
AT1G66750	ATCDKD;2	BraA07g032350	Bra.A07CDKD;2
AT1G73690	ATCDKD1;1	BraA07g037720	Bra.A07CDKD1;1
AT5G63610	ATCDKE1	BraA09g007930	Bra.A09CDKE1
AT1G49620	ATCKI	BraA06g003660	Bra.A06CKI
AT2G27970	ATCKS2	BraA08g016100	Bra.A08CKS2
AT2G27970	ATCKS2	BraA04g020030	Bra.A04CKS2
AT1G77390	ATCYCA1,2	BraA07g040820	Bra.A07CYCA1,2
AT1G77390	ATCYCA1,2	BraA05g030530	Bra.A05CYCA1,2
AT1G44110	ATCYCA1;1	BraA05g020870	Bra.A05CYCA1;1
AT1G44110	ATCYCA1;1	BraA02g006920	Bra.A02CYCA1;1
AT5G25380	ATCYCA2;1	BraA09g005870	Bra.A09CYCA2;1
AT5G11300	ATCYCA2;2	BraA10g026850	Bra.A10CYCA2;2
AT1G15570	ATCYCA2;3	BraA09g058650	Bra.A09CYCA2;3
AT1G15570	ATCYCA2;3	BraA08g029800	Bra.A08CYCA2;3
AT1G15570	ATCYCA2;3	BraA06g011630	Bra.A06CYCA2;3
AT1G80370	ATCYCA2;4	BraA07g043060	Bra.A07CYCA2;4b
AT1G80370	ATCYCA2;4	BraA07g025770	Bra.A07CYCA2;4a
AT1G80370	ATCYCA2;4	BraA03g028480	Bra.A03CYCA2;4
AT1G80370	ATCYCA2;4	BraA02g025960	Bra.A02CYCA2;4
AT1G80370	ATCYCA2;4	BraA01g028700	Bra.A01CYCA2;4
AT5G43080	ATCYCA3;1	BraA06g043980	Bra.A06CYCA3;1
AT1G47210	ATCYCA3;2	BraA10g006790	Bra.A10CYCA3;2
AT1G47210	ATCYCA3;2	BraA08g005310	Bra.A08CYCA3;2
AT1G47210	ATCYCA3;2	BraA05g020670	Bra.A05CYCA3;2
AT4G37490	ATCYCB1;1	BraA01g001380	Bra.A01CYCB1;1
AT5G06150	ATCYCB1;2	BraA03g002360	Bra.A03CYCB1;2
AT5G06150	ATCYCB1;2	BraA02g001920	Bra.A02CYCB1;2
AT3G11520	ATCYCB1;3	BraA01g039570	Bra.A01CYCB1;3
AT2G17620	ATCYCB2;1	BraA09g010980	Bra.A09CYCB2;1
AT2G17620	ATCYCB2;1	BraA06g030340	Bra.A06CYCB2;1
AT4G35620	ATCYCB2;2	BraA03g059620	Bra.A03CYCB2;2
AT1G20610	ATCYCB2;3	BraA08g027760	Bra.A08CYCB2;3
AT1G20610	ATCYCB2;3	BraA06g016080	Bra.A06CYCB2;3
AT1G76310	ATCYCB2;4	BraA07g039870	Bra.A07CYCB2;4b
AT1G76310	ATCYCB2;4	BraA07g027470	Bra.A07CYCB2;4a
AT1G16330	ATCYCB3;1	BraA08g029660	Bra.A08CYCB3;1
AT1G16330	ATCYCB3;1	BraA06g012270	Bra.A06CYCB3;1
AT1G70210	ATCYCD1;1	BraA07g035060	Bra.A07CYCD1;1b
AT1G70210	ATCYCD1;1	BraA07g035050	Bra.A07CYCD1;1a
AT2G22490.2	ATCYCD2;1	BraA09g054820	Bra.A09CYCD2;1
AT4G34160	ATCYCD3;1	BraA08g016120	Bra.A08CYCD3;1b
AT4G34160	ATCYCD3;1	BraA03g058630	Bra.A08CYCD3;1a
AT4G34160	ATCYCD3;1	BraA01g004130	Bra.A01CYCD3;1
AT5G67260	ATCYCD3;2	BraA07g016670	Bra.A07CYCD3;2
AT3G50070	ATCYCD3;3	BraA09g041350	Bra.A09CYCD3;3
AT3G50070	ATCYCD3;3	BraA03g045010	Bra.A03CYCD3;3
AT3G50070	ATCYCD3;3	BraA01g023270	Bra.A01CYCD3;3
AT4G37630	ATCYCD5;1	BraA03g060890	Bra.A03CYCD5;1
AT4G03270	ATCYCD6;1	BraA09g001110	Bra.A09CYCD6;1
AT5G02110	ATCYCD7;1	BraA10g033450	Bra.A10CYCD7;1
AT5G02110	ATCYCD7;1	BraA03g000520	Bra.A03CYCD7;1
AT5G27620	ATCYCH;1	BraA09g005110	Bra.A09CYCH;1
AT3G48160	ATDEL1	BraA06g018770	Bra.A06DEL1
AT3G48160	ATDEL1	BraA01g024580	Bra.A01DEL1
AT5G14960	ATDEL2	BraA02g005760	Bra.A02DEL2
AT3G01330	ATDEL3	BraA05g040710	Bra.A05DEL3
AT5G22220	ATE2FB	BraA10g019080	Bra.A10E2FB
AT5G22220	ATE2FB	BraA03g010210	Bra.A03E2FB
AT1G47870	ATE2FC	BraA08g004850	Bra.A08E2FC
AT2G23430	ATKRP1	BraA09g054240	Bra.A09KRP1
AT3G50630	ATKRP2	BraA09g041740	Bra.A09KRP2
AT3G50630	ATKRP2	BraA03g045190	Bra.A03KRP2
AT2G32710	ATKRP4	BraA05g012780	Bra.A05KRP4
AT2G32710	ATKRP4	BraA04g023550	Bra.A04KRP4
AT3G24810	ATKRP5	BraA03g041370	Bra.A03KRP5
AT3G19150	ATKRP6	BraA03g038760	Bra.A03KRP6
AT3G12280	ATRBR1	BraA05g034620	Bra.A05RBR1
AT1G02970	ATWEE1	BraA09g065540	Bra.A09WEE1
AT1G02970	ATWEE1	BraA08g035520	Bra.A08WEE1
