# Supplementary material for: Deciphering the transcriptional regulatory networks that control size, color, and oil content in Brassica rapa seeds
Source: Biotechnol Biofuels. 2020 May 18;13:90. doi: 10.1186/s13068-020-01728-6 (PMC7236191; doi:10.1186/s13068-020-01728-6)
Supplement: Supplementary file 1 — Additional file 1: Table S1. Phenotypic traits of two B. rapa accessions. Table S2. Overview of transcriptomic data and mapping efficiency. Table S3. Classification and overview of DEGs. Table S4. Identification of classification of all TF, TR and kinase genes in B. rapa. Table S5. GO enrichment analysis of DEGs obtained by comparison two accessions at the seven stages. Table S6. GO enrichment analysis of DEGs obtained by comparison the adjacent stages in each one accession. Table S7. Homologous cell cycle genes in Arabidopsis and B. rapa. Table S8. GO enrichment analysis of color modules in WGCNA. Table S9. Expression values of flavonoid pathway genes in two B. rapa accessions at seven seed developmental stages. Table S10. Expression values of genes involved in fatty acid metabolism in two B. rapa accessions at seven seed developmental stages. Table S11. Primers used in qRT-PCR. [file 13068_2020_1728_MOESM1_ESM.zip › Table S8.xlsx]

## Sheet: Sheet1
Additional Table S8 GO enrichment analysis of color modules in WGCNA
Transcriptome comparison	GO-ID	P-value	Corrected P-value	Number of genes wit GO terms	Number of genes with GO terms	Number of all genes	Number of genes with GO annotation	Description of GO annotation
MEred	GO: 0006412	8.9785e-09	1.204e-05	43	1116	530	36474	translation
	GO: 0009408	1.2695e-05	0.0085122	18	377	530	36474	response to heat
	GO: 0022618	3.4902e-05	0.015601	13	229	530	36474	ribonucleoprotein complex assembly
	GO: 0010286	6.5125e-05	0.021833	8	93	530	36474	heat acclimation
	GO: 0022613	0.00014152	0.037954	22	623	530	36474	ribonucleoprotein complex biogenesis
	GO: 0010381	0.00021075	0.047104	2	2	530	36474	attachment of peroxisome to chloroplast
MEpurple	GO: 0009699	5.8349e-05	0.025184	7	320	111	36474	phenylpropanoid biosynthetic process
	GO: 0009808	9.931e-05	0.025184	5	150	111	36474	lignin metabolic process
	GO: 0019438	0.00018535	0.025184	8	515	111	36474	aromatic compound biosynthetic process
	GO: 0009698	0.0002142	0.025184	7	395	111	36474	phenylpropanoid metabolic process
	GO: 0010023	0.00032584	0.025184	2	9	111	36474	proanthocyanidin biosynthetic process
	GO: 0019748	0.00033071	0.025184	10	869	111	36474	secondary metabolic process
	GO: 0006725	0.00034907	0.025184	10	875	111	36474	cellular aromatic compound metabolic process
	GO: 0009809	0.00037871	0.025184	4	111	111	36474	lignin biosynthetic process
	GO: 0015698	0.0006484	0.03647	4	128	111	36474	inorganic anion transport
	GO: 0042398	0.00068552	0.03647	7	480	111	36474	cellular amino acid derivative biosynthetic process
	GO: 0055114	0.00080263	0.038818	15	1940	111	36474	oxidation reduction
MEsalmon	GO: 0009812	2.3847e-14	1.1971e-11	11	146	80	36474	flavonoid metabolic process
	GO: 0009813	1.4071e-11	3.5319e-09	9	131	80	36474	flavonoid biosynthetic process
	GO: 0009698	6.8453e-11	1.1455e-08	12	395	80	36474	phenylpropanoid metabolic process
	GO: 0019748	6.3165e-10	7.9272e-08	15	869	80	36474	secondary metabolic process
	GO: 0009699	2.2467e-09	2.2425e-07	10	320	80	36474	phenylpropanoid biosynthetic process
	GO: 0010023	2.6803e-09	2.2425e-07	4	9	80	36474	proanthocyanidin biosynthetic process
	GO: 0006575	9.4212e-09	6.7563e-07	13	750	80	36474	cellular amino acid derivative metabolic process
	GO: 0006725	5.7152e-08	3.5863e-06	13	875	80	36474	cellular aromatic compound metabolic process
	GO: 0046283	7.1102e-08	3.9659e-06	5	48	80	36474	anthocyanin metabolic process
	GO: 0042398	1.0264e-07	5.1527e-06	10	480	80	36474	cellular amino acid derivative biosynthetic process
	GO: 0019438	1.9639e-07	8.5786e-06	10	515	80	36474	aromatic compound biosynthetic process
	GO: 0006519	2.0507e-07	8.5786e-06	15	1345	80	36474	cellular amino acid and derivative metabolic process
	GO: 0044281	2.4091e-06	9.3029e-05	23	3667	80	36474	small molecule metabolic process
	GO: 0009964	4.7508e-06	0.00017035	2	2	80	36474	negative regulation of flavonoid biosynthetic process
	GO: 0009962	3.1993e-05	0.0010707	3	28	80	36474	regulation of flavonoid biosynthetic process
	GO: 0009718	5.7887e-05	0.0018162	3	34	80	36474	anthocyanin biosynthetic process
	GO: 0044283	6.4645e-05	0.0019089	13	1665	80	36474	small molecule biosynthetic process
	GO: 0042440	0.00012696	0.0035409	5	220	80	36474	pigment metabolic process
	GO: 0007033	0.00015367	0.0040601	3	47	80	36474	vacuole organization
	GO: 0009404	0.00045947	0.010984	3	68	80	36474	toxin metabolic process
	GO: 0009407	0.00045947	0.010984	3	68	80	36474	toxin catabolic process
	GO: 0010214	0.00079423	0.017957	3	82	80	36474	seed coat development
	GO: 0043455	0.00082272	0.017957	3	83	80	36474	regulation of secondary metabolic process
	GO: 0006518	0.00087811	0.018367	4	193	80	36474	peptide metabolic process
MEblue	GO: 0009628	1.4229e-17	3.5728e-14	326	3226	2326	36474	response to abiotic stimulus
	GO: 0050896	4.9247e-15	6.183e-12	743	9128	2326	36474	response to stimulus
	GO: 0009408	5.8657e-11	4.5124e-08	60	377	2326	36474	response to heat
	GO: 0006950	7.1882e-11	4.5124e-08	459	5456	2326	36474	response to stress
	GO: 0042221	1.1012e-10	5.53e-08	439	5193	2326	36474	response to chemical stimulus
	GO: 0009644	1.1525e-08	4.192e-06	25	107	2326	36474	response to high light intensity
	GO: 0010035	1.1686e-08	4.192e-06	136	1306	2326	36474	response to inorganic substance
	GO: 0009266	2.5842e-08	8.111e-06	113	1043	2326	36474	response to temperature stimulus
	GO: 0006970	4.2518e-08	1.1863e-05	122	1162	2326	36474	response to osmotic stress
	GO: 0006979	8.7973e-08	2.209e-05	75	621	2326	36474	response to oxidative stress
	GO: 0009642	1.1065e-07	2.3389e-05	33	188	2326	36474	response to light intensity
	GO: 0010162	1.2109e-07	2.3389e-05	14	41	2326	36474	seed dormancy
	GO: 0022611	1.2109e-07	2.3389e-05	14	41	2326	36474	dormancy process
	GO: 0009651	2.8705e-07	5.1484e-05	111	1068	2326	36474	response to salt stress
	GO: 0010431	4.3199e-07	7.2316e-05	20	87	2326	36474	seed maturation
	GO: 0009416	4.8667e-07	7.6376e-05	115	1129	2326	36474	response to light stimulus
	GO: 0009415	8.4704e-07	0.00012471	70	600	2326	36474	response to water
	GO: 0009314	8.9398e-07	0.00012471	117	1168	2326	36474	response to radiation
	GO: 0009737	1.7599e-06	0.00023258	99	960	2326	36474	response to abscisic acid stimulus
	GO: 0042542	9.275e-06	0.0011645	30	198	2326	36474	response to hydrogen peroxide
	GO: 0009414	1.418e-05	0.0016955	65	591	2326	36474	response to water deprivation
	GO: 0010038	2.0094e-05	0.0022935	95	967	2326	36474	response to metal ion
	GO: 0010154	3.4122e-05	0.0037252	111	1186	2326	36474	fruit development
	GO: 0006457	4.0337e-05	0.0042203	52	457	2326	36474	protein folding
	GO: 0048316	5.3438e-05	0.0052973	106	1134	2326	36474	seed development
	GO: 0034976	5.4851e-05	0.0052973	12	50	2326	36474	response to endoplasmic reticulum stress
	GO: 0044281	5.7768e-05	0.0053725	290	3667	2326	36474	small molecule metabolic process
	GO: 0000302	6.381e-05	0.00562	36	283	2326	36474	response to reactive oxygen species
	GO: 0071215	6.7129e-05	0.00562	40	328	2326	36474	cellular response to abscisic acid stimulus
	GO: 0007623	6.7145e-05	0.00562	25	168	2326	36474	circadian rhythm
	GO: 0009738	7.9382e-05	0.00643	36	286	2326	36474	abscisic acid mediated signaling pathway
	GO: 0006081	0.00012427	0.009751	15	79	2326	36474	cellular aldehyde metabolic process
	GO: 0009310	0.00013495	0.010268	19	116	2326	36474	amine catabolic process
	GO: 0009063	0.00018014	0.013304	18	109	2326	36474	cellular amino acid catabolic process
	GO: 0009073	0.00023575	0.016913	13	66	2326	36474	aromatic amino acid family biosynthetic process
	GO: 0006519	0.00028132	0.019453	118	1345	2326	36474	cellular amino acid and derivative metabolic process
	GO: 0048608	0.00028665	0.019453	168	2028	2326	36474	reproductive structure development
	GO: 0046417	0.00032107	0.020799	13	68	2326	36474	chorismate metabolic process
	GO: 0009611	0.00032305	0.020799	47	436	2326	36474	response to wounding
	GO: 0006575	0.00037632	0.023247	72	750	2326	36474	cellular amino acid derivative metabolic process
	GO: 0051186	0.00037958	0.023247	66	674	2326	36474	cofactor metabolic process
	GO: 0046686	0.00041425	0.024766	70	727	2326	36474	response to cadmium ion
	GO: 0009072	0.00042979	0.025098	17	107	2326	36474	aromatic amino acid family metabolic process
	GO: 0006097	0.00044825	0.025581	6	17	2326	36474	glyoxylate cycle
	GO: 0009791	0.00047398	0.026448	204	2555	2326	36474	post-embryonic development
	GO: 0001101	0.0005692	0.029776	5	12	2326	36474	response to acid
	GO: 0014075	0.0005692	0.029776	5	12	2326	36474	response to amine stimulus
	GO: 0043200	0.0005692	0.029776	5	12	2326	36474	response to amino acid stimulus
	GO: 0046487	0.00063621	0.031793	6	18	2326	36474	glyoxylate metabolic process
	GO: 0046395	0.00064574	0.031793	25	194	2326	36474	carboxylic acid catabolic process
	GO: 0016054	0.00064574	0.031793	25	194	2326	36474	organic acid catabolic process
	GO: 0010243	0.00087645	0.042322	5	13	2326	36474	response to organic nitrogen
	GO: 0046786	0.00093767	0.044267	4	8	2326	36474	viral replication complex formation and maintenance
	GO: 0046185	0.00095197	0.044267	7	26	2326	36474	aldehyde catabolic process
	GO: 0048511	0.0010074	0.045992	25	200	2326	36474	rhythmic process
	GO: 0044248	0.0011021	0.049419	139	1685	2326	36474	cellular catabolic process
MEcyan	GO: 0010345	1.9454e-21	7.7621e-19	12	39	115	36474	suberin biosynthetic process
	GO: 0009699	1.9355e-12	3.8612e-10	14	320	115	36474	phenylpropanoid biosynthetic process
	GO: 0009698	3.2092e-11	3.5555e-09	14	395	115	36474	phenylpropanoid metabolic process
	GO: 0042398	3.5644e-11	3.5555e-09	15	480	115	36474	cellular amino acid derivative biosynthetic process
	GO: 0019438	9.4983e-11	6.4886e-09	15	515	115	36474	aromatic compound biosynthetic process
	GO: 0006631	9.7574e-11	6.4886e-09	15	516	115	36474	fatty acid metabolic process
	GO: 0032787	1.17e-08	6.6688e-07	16	851	115	36474	monocarboxylic acid metabolic process
	GO: 0006575	1.547e-08	7.7157e-07	15	750	115	36474	cellular amino acid derivative metabolic process
	GO: 0006629	3.426e-08	1.5188e-06	21	1622	115	36474	lipid metabolic process
	GO: 0019748	1.0537e-07	3.8274e-06	15	869	115	36474	secondary metabolic process
	GO: 0044255	1.0727e-07	3.8274e-06	17	1136	115	36474	cellular lipid metabolic process
	GO: 0006725	1.1511e-07	3.8274e-06	15	875	115	36474	cellular aromatic compound metabolic process
	GO: 0044283	2.5264e-07	7.754e-06	20	1665	115	36474	small molecule biosynthetic process
	GO: 0006869	9.4798e-07	2.7017e-05	8	238	115	36474	lipid transport
	GO: 0010876	2.8552e-06	7.5949e-05	8	276	115	36474	lipid localization
	GO: 0006519	5.1688e-06	0.0001289	16	1345	115	36474	cellular amino acid and derivative metabolic process
	GO: 0019752	1.8301e-05	0.00039324	17	1662	115	36474	carboxylic acid metabolic process
	GO: 0043436	1.8301e-05	0.00039324	17	1662	115	36474	oxoacid metabolic process
	GO: 0006082	1.8726e-05	0.00039324	17	1665	115	36474	organic acid metabolic process
	GO: 0042180	2.6453e-05	0.00052773	17	1711	115	36474	cellular ketone metabolic process
	GO: 0006633	7.4497e-05	0.0014154	7	321	115	36474	fatty acid biosynthetic process
	GO: 0010143	9.4431e-05	0.0017126	3	28	115	36474	cutin biosynthetic process
	GO: 0042744	0.00011173	0.0019383	4	78	115	36474	hydrogen peroxide catabolic process
	GO: 0042743	0.00025919	0.0043023	4	97	115	36474	hydrogen peroxide metabolic process
	GO: 0070301	0.00026957	0.0043023	4	98	115	36474	cellular response to hydrogen peroxide
	GO: 0044281	0.0004159	0.0062158	24	3667	115	36474	small molecule metabolic process
	GO: 0052325	0.0004362	0.0062158	2	10	115	36474	cell wall pectin biosynthetic process
	GO: 0010222	0.0004362	0.0062158	2	10	115	36474	stem vascular tissue pattern formation
	GO: 0006800	0.00061853	0.0085102	4	122	115	36474	oxygen and reactive oxygen species metabolic process
	GO: 0034614	0.00065745	0.0087441	4	124	115	36474	cellular response to reactive oxygen species
	GO: 0034599	0.0011769	0.014711	4	145	115	36474	cellular response to oxidative stress
	GO: 0046394	0.0012167	0.014711	9	823	115	36474	carboxylic acid biosynthetic process
	GO: 0016053	0.0012167	0.014711	9	823	115	36474	organic acid biosynthetic process
	GO: 0008610	0.001568	0.018401	9	854	115	36474	lipid biosynthetic process
	GO: 0042761	0.0023876	0.027218	2	23	115	36474	very long-chain fatty acid biosynthetic process
	GO: 0055114	0.0032008	0.035476	14	1940	115	36474	oxidation reduction
	GO: 0042542	0.0036433	0.039289	4	198	115	36474	response to hydrogen peroxide
	GO: 0052546	0.0037845	0.039737	2	29	115	36474	cell wall pectin metabolic process
MEmagenta	GO: 0045736	3.5369e-05	0.022865	3	13	185	36474	negative regulation of cyclin-dependent protein kinase activity
	GO: 0006469	8.2846e-05	0.022865	3	17	185	36474	negative regulation of protein kinase activity
	GO: 0033673	8.2846e-05	0.022865	3	17	185	36474	negative regulation of kinase activity
	GO: 0051348	0.00013734	0.028429	3	20	185	36474	negative regulation of transferase activity
	GO: 0006566	0.00030629	0.031357	3	26	185	36474	threonine metabolic process
	GO: 0046394	0.0003177	0.031357	13	823	185	36474	carboxylic acid biosynthetic process
	GO: 0016053	0.0003177	0.031357	13	823	185	36474	organic acid biosynthetic process
	GO: 0044283	0.00032746	0.031357	20	1665	185	36474	small molecule biosynthetic process
	GO: 0043132	0.00037871	0.031357	2	6	185	36474	NAD transport
	GO: 0006741	0.00037871	0.031357	2	6	185	36474	NADP biosynthetic process
MEturquoise	GO: 0009987	1.52e-51	3.6814e-48	1450	19536	2093	36474	cellular process
	GO: 0016071	7.0908e-40	8.587e-37	121	531	2093	36474	mRNA metabolic process
	GO: 0044260	9.0398e-39	7.2981e-36	871	10475	2093	36474	cellular macromolecule metabolic process
	GO: 0051649	1.1106e-36	6.7244e-34	191	1233	2093	36474	establishment of localization in cell
	GO: 0043170	8.6348e-36	4.1827e-33	918	11406	2093	36474	macromolecule metabolic process
	GO: 0051641	2.1648e-35	7.8241e-33	203	1387	2093	36474	cellular localization
	GO: 0006396	2.2613e-35	7.8241e-33	155	897	2093	36474	RNA processing
	GO: 0046907	2.6871e-35	8.1352e-33	170	1046	2093	36474	intracellular transport
	GO: 0045184	2.2191e-32	5.3746e-30	165	1052	2093	36474	establishment of protein localization
	GO: 0015031	2.2191e-32	5.3746e-30	165	1052	2093	36474	protein transport
	GO: 0008104	1.1021e-31	2.4267e-29	170	1118	2093	36474	protein localization
	GO: 0006886	3.2404e-30	6.5402e-28	120	651	2093	36474	intracellular protein transport
	GO: 0006397	2.448e-29	4.5608e-27	95	443	2093	36474	mRNA processing
	GO: 0044237	8.3535e-29	1.4452e-26	1097	14857	2093	36474	cellular metabolic process
	GO: 0016043	9.1839e-29	1.4829e-26	335	3181	2093	36474	cellular component organization
	GO: 0034613	5.0046e-28	7.3623e-26	124	725	2093	36474	cellular protein localization
	GO: 0070727	5.1676e-28	7.3623e-26	129	774	2093	36474	cellular macromolecule localization
	GO: 0033036	1.3334e-27	1.7942e-25	196	1501	2093	36474	macromolecule localization
	GO: 0048608	3.6654e-25	4.6724e-23	234	2028	2093	36474	reproductive structure development
	GO: 0044267	5.6935e-24	6.8948e-22	475	5357	2093	36474	cellular protein metabolic process
	GO: 0009791	6.6736e-24	7.6969e-22	272	2555	2093	36474	post-embryonic development
	GO: 0090304	3.384e-23	3.7254e-21	449	5025	2093	36474	nucleic acid metabolic process
	GO: 0009790	8.5329e-23	8.9855e-21	140	998	2093	36474	embryonic development
	GO: 0003006	1.1775e-22	1.1883e-20	249	2308	2093	36474	reproductive developmental process
	GO: 0022414	2.9839e-22	2.8908e-20	262	2492	2093	36474	reproductive process
	GO: 0000003	3.9217e-22	3.6532e-20	265	2536	2093	36474	reproduction
	GO: 0019538	4.9928e-22	4.4788e-20	519	6124	2093	36474	protein metabolic process
	GO: 0034641	5.6794e-22	4.9127e-20	539	6427	2093	36474	cellular nitrogen compound metabolic process
	GO: 0048856	2.6144e-21	2.1835e-19	360	3863	2093	36474	anatomical structure development
	GO: 0016070	5.9201e-21	4.7795e-19	400	4449	2093	36474	RNA metabolic process
	GO: 0008380	7.6179e-21	5.9518e-19	66	307	2093	36474	RNA splicing
	GO: 0010467	8.6421e-21	6.541e-19	455	5256	2093	36474	gene expression
	GO: 0006139	1.2103e-20	8.8826e-19	474	5545	2093	36474	nucleobase, nucleoside, nucleotide and nucleic acid metabolic process
	GO: 0006605	1.3155e-20	9.3713e-19	80	433	2093	36474	protein targeting
	GO: 0009793	5.1735e-20	3.58e-18	118	826	2093	36474	embryonic development ending in seed dormancy
	GO: 0006807	6.5695e-20	4.4198e-18	544	6644	2093	36474	nitrogen compound metabolic process
	GO: 0006996	1.4196e-19	9.2928e-18	214	1981	2093	36474	organelle organization
	GO: 0040029	5.9973e-19	3.8159e-17	57	256	2093	36474	regulation of gene expression, epigenetic
	GO: 0044238	6.1445e-19	3.8159e-17	1065	15165	2093	36474	primary metabolic process
	GO: 0016192	3.7261e-18	2.2562e-16	93	604	2093	36474	vesicle-mediated transport
	GO: 0048316	2.1305e-17	1.2557e-15	139	1134	2093	36474	seed development
	GO: 0017038	2.1775e-17	1.2557e-15	53	242	2093	36474	protein import
	GO: 0010154	7.037e-17	3.9637e-15	142	1186	2093	36474	fruit development
	GO: 0044265	7.5307e-17	4.1453e-15	121	941	2093	36474	cellular macromolecule catabolic process
	GO: 0010608	3.6762e-16	1.9786e-14	64	356	2093	36474	posttranscriptional regulation of gene expression
	GO: 0044248	1.787e-15	9.409e-14	178	1685	2093	36474	cellular catabolic process
	GO: 0007275	1.8625e-15	9.5978e-14	406	4887	2093	36474	multicellular organismal development
	GO: 0006413	4.2391e-15	2.139e-13	42	180	2093	36474	translational initiation
	GO: 0032502	1.4612e-14	7.2224e-13	430	5313	2093	36474	developmental process
	GO: 0032501	2.6034e-14	1.2611e-12	410	5031	2093	36474	multicellular organismal process
	GO: 0051169	3.8078e-14	1.7736e-12	42	191	2093	36474	nuclear transport
	GO: 0006913	3.8078e-14	1.7736e-12	42	191	2093	36474	nucleocytoplasmic transport
	GO: 0016568	8.9056e-14	4.0697e-12	60	359	2093	36474	chromatin modification
	GO: 0008152	4.7862e-13	2.1467e-11	1173	17673	2093	36474	metabolic process
	GO: 0048519	5.2652e-13	2.3186e-11	138	1275	2093	36474	negative regulation of biological process
	GO: 0043687	1.3963e-12	6.0391e-11	266	3037	2093	36474	post-translational protein modification
	GO: 0070647	1.4602e-12	6.2045e-11	129	1179	2093	36474	protein modification by small protein conjugation or removal
	GO: 0051028	1.6714e-12	6.9796e-11	27	94	2093	36474	mRNA transport
	GO: 0050657	2.7495e-12	1.0917e-10	29	110	2093	36474	nucleic acid transport
	GO: 0050658	2.7495e-12	1.0917e-10	29	110	2093	36474	RNA transport
	GO: 0051236	2.7495e-12	1.0917e-10	29	110	2093	36474	establishment of RNA localization
	GO: 0050793	3.6479e-12	1.425e-10	107	922	2093	36474	regulation of developmental process
	GO: 0043412	3.765e-12	1.4474e-10	309	3690	2093	36474	macromolecule modification
	GO: 0006325	4.2493e-12	1.6081e-10	65	444	2093	36474	chromatin organization
	GO: 0006403	5.7102e-12	2.1277e-10	29	113	2093	36474	RNA localization
	GO: 0009892	9.3713e-12	3.439e-10	84	663	2093	36474	negative regulation of metabolic process
	GO: 0051170	1.0099e-11	3.6508e-10	28	108	2093	36474	nuclear import
	GO: 0051239	1.266e-11	4.5091e-10	89	725	2093	36474	regulation of multicellular organismal process
	GO: 0006401	1.3248e-11	4.6504e-10	31	132	2093	36474	RNA catabolic process
	GO: 0006606	1.7792e-11	6.1561e-10	27	103	2093	36474	protein import into nucleus
	GO: 0048580	1.9326e-11	6.5928e-10	67	481	2093	36474	regulation of post-embryonic development
	GO: 0010605	2.2677e-11	7.6283e-10	77	594	2093	36474	negative regulation of macromolecule metabolic process
	GO: 0050789	2.9335e-11	9.7327e-10	582	7982	2093	36474	regulation of biological process
	GO: 0034504	4.6415e-11	1.5191e-09	27	107	2093	36474	protein localization in nucleus
	GO: 0006464	4.8691e-11	1.5724e-09	289	3477	2093	36474	protein modification process
	GO: 0035194	5.5607e-11	1.7721e-09	24	86	2093	36474	posttranscriptional gene silencing by RNA
	GO: 0031047	8.2194e-11	2.5854e-09	29	125	2093	36474	gene silencing by RNA
	GO: 0000059	8.6826e-11	2.696e-09	16	38	2093	36474	protein import into nucleus, docking
	GO: 0000956	9.0039e-11	2.7435e-09	25	95	2093	36474	nuclear-transcribed mRNA catabolic process
	GO: 0032268	9.062e-11	2.7435e-09	53	348	2093	36474	regulation of cellular protein metabolic process
	GO: 0006402	9.2184e-11	2.7564e-09	27	110	2093	36474	mRNA catabolic process
	GO: 0016458	1.605e-10	4.7406e-09	38	206	2093	36474	gene silencing
	GO: 0006399	1.9717e-10	5.7534e-09	40	226	2093	36474	tRNA metabolic process
	GO: 0033365	2.7506e-10	7.9308e-09	44	267	2093	36474	protein localization in organelle
	GO: 0019941	2.7862e-10	7.9392e-09	82	685	2093	36474	modification-dependent protein catabolic process
	GO: 0006511	3.6675e-10	1.0329e-08	81	677	2093	36474	ubiquitin-dependent protein catabolic process
	GO: 0000375	3.9568e-10	1.0777e-08	37	203	2093	36474	RNA splicing, via transesterification reactions
	GO: 0000377	3.9568e-10	1.0777e-08	37	203	2093	36474	RNA splicing, via transesterification reactions with bulged adenosine as nucleophile
	GO: 0043632	3.9603e-10	1.0777e-08	82	690	2093	36474	modification-dependent macromolecule catabolic process
	GO: 0051246	4.1083e-10	1.1056e-08	54	373	2093	36474	regulation of protein metabolic process
	GO: 0006974	5.9133e-10	1.5739e-08	57	409	2093	36474	response to DNA damage stimulus
	GO: 0032446	7.0385e-10	1.853e-08	114	1098	2093	36474	protein modification by small protein conjugation
	GO: 0016441	7.5582e-10	1.9684e-08	26	112	2093	36474	posttranscriptional gene silencing
	GO: 0006412	9.1912e-10	2.3181e-08	115	1116	2093	36474	translation
	GO: 0043038	9.284e-10	2.3181e-08	26	113	2093	36474	amino acid activation
	GO: 0043039	9.284e-10	2.3181e-08	26	113	2093	36474	tRNA aminoacylation
	GO: 0006418	9.284e-10	2.3181e-08	26	113	2093	36474	tRNA aminoacylation for protein translation
	GO: 0035195	1.1706e-09	2.8931e-08	16	44	2093	36474	gene silencing by miRNA
	GO: 0044257	1.3296e-09	3.2529e-08	88	781	2093	36474	cellular protein catabolic process
	GO: 0016567	1.4382e-09	3.4833e-08	109	1047	2093	36474	protein ubiquitination
	GO: 0010629	1.5441e-09	3.7027e-08	64	498	2093	36474	negative regulation of gene expression
	GO: 0065007	1.6051e-09	3.8114e-08	657	9397	2093	36474	biological regulation
	GO: 0048193	2.2012e-09	5.1761e-08	31	160	2093	36474	Golgi vesicle transport
	GO: 0043933	2.7248e-09	6.3456e-08	89	805	2093	36474	macromolecular complex subunit organization
	GO: 0000398	2.844e-09	6.5601e-08	34	189	2093	36474	nuclear mRNA splicing, via spliceosome
	GO: 0051276	3.5484e-09	8.0855e-08	76	650	2093	36474	chromosome organization
	GO: 0009657	3.5721e-09	8.0855e-08	48	331	2093	36474	plastid organization
	GO: 0030163	4.2662e-09	9.5673e-08	88	800	2093	36474	protein catabolic process
	GO: 0006810	4.429e-09	9.8413e-08	300	3798	2093	36474	transport
	GO: 0051179	5.7869e-09	1.2742e-07	312	3990	2093	36474	localization
	GO: 0051603	6.2493e-09	1.3636e-07	85	769	2093	36474	proteolysis involved in cellular protein catabolic process
	GO: 0019222	6.3682e-09	1.3771e-07	417	5616	2093	36474	regulation of metabolic process
	GO: 0009908	7.4188e-09	1.5901e-07	83	747	2093	36474	flower development
	GO: 0051234	8.2373e-09	1.7501e-07	302	3852	2093	36474	establishment of localization
	GO: 0034660	1.0811e-08	2.2768e-07	56	431	2093	36474	ncRNA metabolic process
	GO: 0006417	1.1905e-08	2.4857e-07	36	219	2093	36474	regulation of translation
	GO: 0048518	1.4079e-08	2.9145e-07	110	1105	2093	36474	positive regulation of biological process
	GO: 0015931	3.2431e-08	6.6567e-07	32	188	2093	36474	nucleobase, nucleoside, nucleotide and nucleic acid transport
	GO: 0000290	3.5463e-08	7.2178e-07	6	6	2093	36474	deadenylation-dependent decapping of nuclear-transcribed mRNA
	GO: 0009057	3.9662e-08	8.005e-07	123	1302	2093	36474	macromolecule catabolic process
	GO: 0051168	4.3789e-08	8.765e-07	18	69	2093	36474	nuclear export
	GO: 0034621	6.6415e-08	1.3185e-06	73	659	2093	36474	cellular macromolecular complex subunit organization
	GO: 0006281	7.9603e-08	1.5675e-06	49	376	2093	36474	DNA repair
	GO: 0009909	8.2442e-08	1.6103e-06	42	299	2093	36474	regulation of flower development
	GO: 0006520	8.9229e-08	1.7289e-06	77	714	2093	36474	cellular amino acid metabolic process
	GO: 0016569	9.7888e-08	1.8816e-06	35	227	2093	36474	covalent chromatin modification
	GO: 0031324	1.1526e-07	2.1981e-06	61	521	2093	36474	negative regulation of cellular metabolic process
	GO: 0033554	1.3538e-07	2.5616e-06	113	1195	2093	36474	cellular response to stress
	GO: 0048523	1.6797e-07	3.1536e-06	91	906	2093	36474	negative regulation of cellular process
	GO: 0065003	2.2183e-07	4.1329e-06	78	743	2093	36474	macromolecular complex assembly
	GO: 0006635	2.543e-07	4.7016e-06	17	69	2093	36474	fatty acid beta-oxidation
	GO: 0016570	2.8607e-07	5.2489e-06	32	206	2093	36474	histone modification
	GO: 0033962	3.621e-07	6.594e-06	9	19	2093	36474	cytoplasmic mRNA processing body assembly
	GO: 0009062	3.958e-07	7.154e-06	17	71	2093	36474	fatty acid catabolic process
	GO: 0010228	4.1442e-07	7.435e-06	37	262	2093	36474	vegetative to reproductive phase transition of meristem
	GO: 0006508	5.8589e-07	1.0434e-05	136	1552	2093	36474	proteolysis
	GO: 0019395	7.4413e-07	1.3155e-05	17	74	2093	36474	fatty acid oxidation
	GO: 0006406	8.2507e-07	1.4419e-05	12	38	2093	36474	mRNA export from nucleus
	GO: 0006888	8.2752e-07	1.4419e-05	15	59	2093	36474	ER to Golgi vesicle-mediated transport
	GO: 0035196	9.0813e-07	1.5711e-05	11	32	2093	36474	production of miRNAs involved in gene silencing by miRNA
	GO: 0000184	1.0373e-06	1.7818e-05	9	21	2093	36474	nuclear-transcribed mRNA catabolic process, nonsense-mediated decay
	GO: 0009756	1.1115e-06	1.8826e-05	16	68	2093	36474	carbohydrate mediated signaling
	GO: 0010182	1.1115e-06	1.8826e-05	16	68	2093	36474	sugar mediated signaling pathway
	GO: 0006259	1.4036e-06	2.3608e-05	69	662	2093	36474	DNA metabolic process
	GO: 0006405	1.4828e-06	2.4768e-05	14	54	2093	36474	RNA export from nucleus
	GO: 0009658	1.5002e-06	2.4886e-05	35	254	2093	36474	chloroplast organization
	GO: 0009653	1.5525e-06	2.5579e-05	130	1495	2093	36474	anatomical structure morphogenesis
	GO: 0048731	1.696e-06	2.7755e-05	171	2091	2093	36474	system development
	GO: 0001731	1.9135e-06	3.1104e-05	10	28	2093	36474	formation of translation preinitiation complex
	GO: 0043414	2.1396e-06	3.4547e-05	30	204	2093	36474	macromolecule methylation
	GO: 0044106	2.3799e-06	3.8173e-05	79	803	2093	36474	cellular amine metabolic process
	GO: 0048513	2.5088e-06	3.9976e-05	170	2090	2093	36474	organ development
	GO: 0006607	2.5968e-06	4.1108e-05	9	23	2093	36474	NLS-bearing substrate import into nucleus
	GO: 0016579	2.6401e-06	4.1522e-05	13	49	2093	36474	protein deubiquitination
	GO: 0034622	2.7946e-06	4.3669e-05	63	598	2093	36474	cellular macromolecular complex assembly
	GO: 0007031	2.9891e-06	4.6408e-05	14	57	2093	36474	peroxisome organization
	GO: 0050794	3.3862e-06	5.2238e-05	491	7137	2093	36474	regulation of cellular process
	GO: 0060255	3.4214e-06	5.2394e-05	370	5189	2093	36474	regulation of macromolecule metabolic process
	GO: 0009639	3.4396e-06	5.2394e-05	44	367	2093	36474	response to red or far red light
	GO: 0022607	3.6393e-06	5.5091e-05	98	1070	2093	36474	cellular component assembly
	GO: 0048522	4.0258e-06	6.0562e-05	83	868	2093	36474	positive regulation of cellular process
	GO: 0051128	4.1401e-06	6.1897e-05	39	311	2093	36474	regulation of cellular component organization
	GO: 0010558	5.1402e-06	7.6378e-05	48	421	2093	36474	negative regulation of macromolecule biosynthetic process
	GO: 0042752	6.334e-06	9.3543e-05	16	77	2093	36474	regulation of circadian rhythm
	GO: 0048581	6.6538e-06	9.7669e-05	26	173	2093	36474	negative regulation of post-embryonic development
	GO: 0006446	6.8214e-06	9.9526e-05	13	53	2093	36474	regulation of translational initiation
	GO: 0045036	7.0457e-06	0.00010218	14	61	2093	36474	protein targeting to chloroplast
	GO: 0031323	7.4529e-06	0.00010745	374	5297	2093	36474	regulation of cellular metabolic process
	GO: 0070918	8.6224e-06	0.00012139	14	62	2093	36474	production of small RNA involved in gene silencing by RNA
	GO: 0071359	8.6224e-06	0.00012139	14	62	2093	36474	cellular response to dsRNA
	GO: 0043331	8.6224e-06	0.00012139	14	62	2093	36474	response to dsRNA
	GO: 0031050	8.6224e-06	0.00012139	14	62	2093	36474	dsRNA fragmentation
	GO: 0016973	8.6709e-06	0.00012139	7	15	2093	36474	poly(A)+ mRNA export from nucleus
	GO: 0009605	8.7755e-06	0.00012215	67	672	2093	36474	response to external stimulus
	GO: 0034440	9.2562e-06	0.00012811	17	88	2093	36474	lipid oxidation
	GO: 0006887	1.0199e-05	0.00014036	19	107	2093	36474	exocytosis
	GO: 0032535	1.06e-05	0.00014394	74	769	2093	36474	regulation of cellular component size
	GO: 0090066	1.06e-05	0.00014394	74	769	2093	36474	regulation of anatomical structure size
	GO: 0007005	1.0638e-05	0.00014394	25	167	2093	36474	mitochondrion organization
	GO: 0008361	1.0967e-05	0.00014756	72	743	2093	36474	regulation of cell size
	GO: 0006610	1.1797e-05	0.00015785	5	7	2093	36474	ribosomal protein import into nucleus
	GO: 0034047	1.208e-05	0.00015993	9	27	2093	36474	regulation of protein phosphatase type 2A activity
	GO: 0009056	1.2084e-05	0.00015993	192	2479	2093	36474	catabolic process
	GO: 0045814	1.2649e-05	0.0001665	17	90	2093	36474	negative regulation of gene expression, epigenetic
	GO: 0000060	1.4649e-05	0.00019178	7	16	2093	36474	protein import into nucleus, translocation
	GO: 0016044	1.502e-05	0.00019558	32	247	2093	36474	cellular membrane organization
	GO: 0031327	1.6656e-05	0.00021573	48	440	2093	36474	negative regulation of cellular biosynthetic process
	GO: 0040007	1.7173e-05	0.00022123	74	780	2093	36474	growth
	GO: 0051130	1.7561e-05	0.00022504	19	111	2093	36474	positive regulation of cellular component organization
	GO: 0044242	1.7718e-05	0.00022585	23	151	2093	36474	cellular lipid catabolic process
	GO: 0016197	2.2553e-05	0.00028599	11	43	2093	36474	endosome transport
	GO: 0045934	2.2973e-05	0.00028979	45	408	2093	36474	negative regulation of nucleobase, nucleoside, nucleotide and nucleic acid metabolic process
	GO: 0009890	2.3641e-05	0.00029668	48	446	2093	36474	negative regulation of biosynthetic process
	GO: 0051568	2.4252e-05	0.00030277	6	12	2093	36474	histone H3-K4 methylation
	GO: 0016558	2.6129e-05	0.00032453	8	23	2093	36474	protein import into peroxisome matrix
	GO: 0010604	2.845e-05	0.00035156	58	578	2093	36474	positive regulation of macromolecule metabolic process
	GO: 0071217	2.9961e-05	0.00036283	5	8	2093	36474	cellular response to external biotic stimulus
	GO: 0014071	2.9961e-05	0.00036283	5	8	2093	36474	response to cycloalkane
	GO: 0046898	2.9961e-05	0.00036283	5	8	2093	36474	response to cycloheximide
	GO: 0043207	2.9961e-05	0.00036283	5	8	2093	36474	response to external biotic stimulus
	GO: 0016049	3.0386e-05	0.00036614	65	672	2093	36474	cell growth
	GO: 0006904	3.4648e-05	0.00041543	13	61	2093	36474	vesicle docking involved in exocytosis
	GO: 0010468	3.4969e-05	0.00041721	349	4989	2093	36474	regulation of gene expression
	GO: 0042787	3.5608e-05	0.00042276	27	201	2093	36474	protein ubiquitination involved in ubiquitin-dependent protein catabolic process
	GO: 0016246	3.5795e-05	0.00042291	11	45	2093	36474	RNA interference
	GO: 0051172	3.9164e-05	0.00046047	45	417	2093	36474	negative regulation of nitrogen compound metabolic process
	GO: 0010038	4.089e-05	0.00047843	86	967	2093	36474	response to metal ion
	GO: 0071214	4.9553e-05	0.000577	33	274	2093	36474	cellular response to abiotic stimulus
	GO: 0030258	5.0778e-05	0.00058844	21	140	2093	36474	lipid modification
	GO: 0070646	5.1285e-05	0.00058868	15	81	2093	36474	protein modification by small protein removal
	GO: 0006342	5.1285e-05	0.00058868	15	81	2093	36474	chromatin silencing
	GO: 0043631	5.1986e-05	0.00059392	8	25	2093	36474	RNA polyadenylation
	GO: 0061024	5.2472e-05	0.00059666	32	263	2093	36474	membrane organization
	GO: 0071322	5.6438e-05	0.00063875	16	91	2093	36474	cellular response to carbohydrate stimulus
	GO: 0009910	6.0693e-05	0.00068372	18	111	2093	36474	negative regulation of flower development
	GO: 0006513	6.421e-05	0.00071998	5	9	2093	36474	protein monoubiquitination
	GO: 0016481	6.8836e-05	0.00076128	40	364	2093	36474	negative regulation of transcription
	GO: 0045892	6.8836e-05	0.00076128	40	364	2093	36474	negative regulation of transcription, DNA-dependent
	GO: 0051253	6.8836e-05	0.00076128	40	364	2093	36474	negative regulation of RNA metabolic process
	GO: 0051094	6.962e-05	0.00076645	21	143	2093	36474	positive regulation of developmental process
	GO: 0006625	7.132e-05	0.00077469	8	26	2093	36474	protein targeting to peroxisome
	GO: 0045037	7.132e-05	0.00077469	8	26	2093	36474	protein import into chloroplast stroma
	GO: 0070988	7.1328e-05	0.00077469	6	14	2093	36474	demethylation
	GO: 0043666	7.2688e-05	0.00078244	9	33	2093	36474	regulation of phosphoprotein phosphatase activity
	GO: 0010921	7.2688e-05	0.00078244	9	33	2093	36474	regulation of phosphatase activity
	GO: 0006415	8.0984e-05	0.00086789	7	20	2093	36474	translational termination
	GO: 0034968	8.2557e-05	0.00088085	13	66	2093	36474	histone lysine methylation
	GO: 0031060	0.0001131	0.0012014	6	15	2093	36474	regulation of histone methylation
	GO: 0080090	0.00011689	0.0012362	350	5082	2093	36474	regulation of primary metabolic process
	GO: 0051716	0.00011759	0.0012383	207	2813	2093	36474	cellular response to stimulus
	GO: 0010272	0.00012233	0.0012826	5	10	2093	36474	response to silver ion
	GO: 0043574	0.00012801	0.0013364	8	28	2093	36474	peroxisomal transport
	GO: 0022618	0.00013724	0.0014266	28	229	2093	36474	ribonucleoprotein complex assembly
	GO: 0032940	0.0001396	0.0014388	21	150	2093	36474	secretion by cell
	GO: 0046903	0.0001396	0.0014388	21	150	2093	36474	secretion
	GO: 0043241	0.00014708	0.0015093	11	52	2093	36474	protein complex disassembly
	GO: 0000002	0.00014769	0.0015093	4	6	2093	36474	mitochondrial genome maintenance
	GO: 0006378	0.00017217	0.0017521	6	16	2093	36474	mRNA polyadenylation
	GO: 0032984	0.00017606	0.0017841	11	53	2093	36474	macromolecular complex disassembly
	GO: 0070271	0.00018692	0.0018654	46	459	2093	36474	protein complex biogenesis
	GO: 0006461	0.00018692	0.0018654	46	459	2093	36474	protein complex assembly
	GO: 0090352	0.0001887	0.0018654	3	3	2093	36474	regulation of nitrate assimilation
	GO: 0010247	0.0001887	0.0018654	3	3	2093	36474	detection of phosphate ion
	GO: 0010390	0.0001887	0.0018654	3	3	2093	36474	histone monoubiquitination
	GO: 0032042	0.0001887	0.0018654	3	3	2093	36474	mitochondrial DNA metabolic process
	GO: 0045927	0.00019043	0.0018749	9	37	2093	36474	positive regulation of growth
	GO: 0034645	0.00019619	0.0019237	355	5198	2093	36474	cellular macromolecule biosynthetic process
	GO: 0009308	0.00019975	0.0019508	82	956	2093	36474	amine metabolic process
	GO: 0022406	0.0002014	0.0019511	15	91	2093	36474	membrane docking
	GO: 0048278	0.0002014	0.0019511	15	91	2093	36474	vesicle docking
	GO: 0010035	0.00021336	0.00205	106	1306	2093	36474	response to inorganic substance
	GO: 0006611	0.00021364	0.00205	5	11	2093	36474	protein export from nucleus
	GO: 0009081	0.00021414	0.00205	12	63	2093	36474	branched chain family amino acid metabolic process
	GO: 0009059	0.00021559	0.0020558	357	5237	2093	36474	macromolecule biosynthetic process
	GO: 0035303	0.00023691	0.0022502	9	38	2093	36474	regulation of dephosphorylation
	GO: 0022622	0.0002437	0.0023056	67	750	2093	36474	root system development
	GO: 0071216	0.00024869	0.0023437	11	55	2093	36474	cellular response to biotic stimulus
	GO: 0008213	0.00027326	0.0025553	17	114	2093	36474	protein amino acid alkylation
	GO: 0006479	0.00027326	0.0025553	17	114	2093	36474	protein amino acid methylation
	GO: 0070297	0.0002785	0.002578	8	31	2093	36474	regulation of two-component signal transduction system (phosphorelay)
	GO: 0010104	0.0002785	0.002578	8	31	2093	36474	regulation of ethylene mediated signaling pathway
	GO: 0009893	0.00027888	0.002578	58	629	2093	36474	positive regulation of metabolic process
	GO: 0016571	0.00028831	0.0026551	14	84	2093	36474	histone methylation
	GO: 0032989	0.00029151	0.0026725	64	713	2093	36474	cellular component morphogenesis
	GO: 0009082	0.00029241	0.0026725	9	39	2093	36474	branched chain family amino acid biosynthetic process
	GO: 0051093	0.000296	0.0026952	33	301	2093	36474	negative regulation of developmental process
	GO: 0048589	0.00029776	0.002701	54	576	2093	36474	developmental growth
	GO: 0006368	0.00032889	0.0029502	4	7	2093	36474	RNA elongation from RNA polymerase II promoter
	GO: 0002832	0.00032889	0.0029502	4	7	2093	36474	negative regulation of response to biotic stimulus
	GO: 0043901	0.00032889	0.0029502	4	7	2093	36474	negative regulation of multi-organism process
	GO: 0009894	0.00033541	0.0029977	22	171	2093	36474	regulation of catabolic process
	GO: 0010501	0.00033694	0.0030003	12	66	2093	36474	RNA secondary structure unwinding
	GO: 0000288	0.00035824	0.0031783	9	40	2093	36474	nuclear-transcribed mRNA catabolic process, deadenylation-dependent decay
	GO: 0048364	0.0003646	0.0032229	66	747	2093	36474	root development
	GO: 0040008	0.00038393	0.0033813	39	382	2093	36474	regulation of growth
	GO: 0071478	0.00038895	0.0034132	24	196	2093	36474	cellular response to radiation
	GO: 0006357	0.00039817	0.0034815	26	220	2093	36474	regulation of transcription from RNA polymerase II promoter
	GO: 0060968	0.0004424	0.0038543	8	33	2093	36474	regulation of gene silencing
	GO: 0048583	0.00045221	0.0039256	60	669	2093	36474	regulation of response to stimulus
	GO: 0034470	0.00045606	0.0039449	34	321	2093	36474	ncRNA processing
	GO: 0031325	0.00045936	0.0039593	56	614	2093	36474	positive regulation of cellular metabolic process
	GO: 0008652	0.00051001	0.0043762	34	323	2093	36474	cellular amino acid biosynthetic process
	GO: 0045935	0.00051134	0.0043762	45	467	2093	36474	positive regulation of nucleobase, nucleoside, nucleotide and nucleic acid metabolic process
	GO: 0071482	0.00051493	0.0043914	23	188	2093	36474	cellular response to light stimulus
	GO: 0044085	0.00051862	0.0044074	131	1715	2093	36474	cellular component biogenesis
	GO: 0031935	0.00054022	0.0045749	5	13	2093	36474	regulation of chromatin silencing
	GO: 0043624	0.00055629	0.0046946	10	51	2093	36474	cellular protein complex disassembly
	GO: 0051174	0.00056421	0.0047285	25	213	2093	36474	regulation of phosphorus metabolic process
	GO: 0019220	0.00056421	0.0047285	25	213	2093	36474	regulation of phosphate metabolic process
	GO: 0009314	0.00062361	0.0052074	94	1168	2093	36474	response to radiation
	GO: 0046689	0.00062781	0.0052074	4	8	2093	36474	response to mercury ion
	GO: 0050787	0.00062781	0.0052074	4	8	2093	36474	detoxification of mercury ion
	GO: 0009292	0.00065373	0.0053491	10	52	2093	36474	genetic transfer
	GO: 0009294	0.00065373	0.0053491	10	52	2093	36474	DNA mediated transformation
	GO: 0034623	0.00065373	0.0053491	10	52	2093	36474	cellular macromolecular complex disassembly
	GO: 0006304	0.00065373	0.0053491	10	52	2093	36474	DNA modification
	GO: 0006914	0.00067249	0.005484	12	71	2093	36474	autophagy
	GO: 0031425	0.00068325	0.0055531	6	20	2093	36474	chloroplast RNA processing
	GO: 0046719	0.00072236	0.0058125	3	4	2093	36474	regulation of viral protein levels in host cell
	GO: 0010113	0.00072236	0.0058125	3	4	2093	36474	negative regulation of systemic acquired resistance
	GO: 0006428	0.00072236	0.0058125	3	4	2093	36474	isoleucyl-tRNA aminoacylation
	GO: 0051173	0.00072967	0.005842	45	475	2093	36474	positive regulation of nitrogen compound metabolic process
	GO: 0022411	0.00073085	0.005842	11	62	2093	36474	cellular component disassembly
	GO: 0009583	0.00076743	0.0061142	13	82	2093	36474	detection of light stimulus
	GO: 0051254	0.00079504	0.0062762	43	450	2093	36474	positive regulation of RNA metabolic process
	GO: 0046395	0.00079901	0.0062762	23	194	2093	36474	carboxylic acid catabolic process
	GO: 0016054	0.00079901	0.0062762	23	194	2093	36474	organic acid catabolic process
	GO: 0031048	0.00080072	0.0062762	5	14	2093	36474	chromatin silencing by small RNA
	GO: 0031053	0.00080072	0.0062762	5	14	2093	36474	primary microRNA processing
	GO: 0009870	0.00082703	0.0064615	8	36	2093	36474	defense response signaling pathway, resistance gene-dependent
	GO: 0048585	0.00084574	0.0065864	28	256	2093	36474	negative regulation of response to stimulus
	GO: 0010324	0.00086287	0.0066769	13	83	2093	36474	membrane invagination
	GO: 0006897	0.00086287	0.0066769	13	83	2093	36474	endocytosis
	GO: 0006891	0.00089097	0.0068724	10	54	2093	36474	intra-Golgi vesicle-mediated transport
	GO: 0051248	0.00096265	0.0074017	11	64	2093	36474	negative regulation of protein metabolic process
	GO: 0048366	0.00098474	0.0075476	45	482	2093	36474	leaf development
	GO: 0009991	0.0010102	0.0077185	36	362	2093	36474	response to extracellular stimulus
	GO: 0006551	0.0010344	0.0078785	7	29	2093	36474	leucine metabolic process
	GO: 0009416	0.0010743	0.0080974	90	1129	2093	36474	response to light stimulus
	GO: 0050994	0.0010787	0.0080974	4	9	2093	36474	regulation of lipid catabolic process
	GO: 0010452	0.0010787	0.0080974	4	9	2093	36474	histone H3-K36 methylation
	GO: 0051646	0.0010787	0.0080974	4	9	2093	36474	mitochondrion localization
	GO: 0006457	0.0010799	0.0080974	43	457	2093	36474	protein folding
	GO: 0048869	0.0011273	0.0084267	114	1491	2093	36474	cellular developmental process
	GO: 0042147	0.0011445	0.0084772	5	15	2093	36474	retrograde transport, endosome to Golgi
	GO: 0009649	0.0011445	0.0084772	5	15	2093	36474	entrainment of circadian clock
	GO: 0006892	0.0011445	0.0084772	5	15	2093	36474	post-Golgi vesicle-mediated transport
	GO: 0048582	0.0011735	0.0086651	15	107	2093	36474	positive regulation of post-embryonic development
	GO: 0031123	0.001252	0.0092172	11	66	2093	36474	RNA 3'-end processing
	GO: 0010017	0.0012875	0.0094292	16	119	2093	36474	red or far-red light signaling pathway
	GO: 0051336	0.0012917	0.0094292	15	108	2093	36474	regulation of hydrolase activity
	GO: 0046686	0.0012925	0.0094292	62	727	2093	36474	response to cadmium ion
	GO: 0008544	0.00137	0.0098813	38	395	2093	36474	epidermis development
	GO: 0009913	0.00137	0.0098813	38	395	2093	36474	epidermal cell differentiation
	GO: 0007398	0.00137	0.0098813	38	395	2093	36474	ectoderm development
	GO: 0042594	0.0013708	0.0098813	26	239	2093	36474	response to starvation
	GO: 0006338	0.0013753	0.0098844	10	57	2093	36474	chromatin remodeling
	GO: 0031056	0.0014428	0.010339	8	39	2093	36474	regulation of histone modification
	GO: 0010015	0.0014996	0.010714	38	397	2093	36474	root morphogenesis
	GO: 0031667	0.00154	0.01097	30	292	2093	36474	response to nutrient levels
	GO: 0009867	0.0016774	0.011914	16	122	2093	36474	jasmonic acid mediated signaling pathway
	GO: 0048767	0.0017086	0.011996	14	100	2093	36474	root hair elongation
	GO: 0030422	0.001714	0.011996	8	40	2093	36474	production of siRNA involved in RNA interference
	GO: 0033043	0.0017275	0.011996	21	181	2093	36474	regulation of organelle organization
	GO: 0071596	0.0017285	0.011996	3	5	2093	36474	ubiquitin-dependent protein catabolic process via the N-end rule pathway
	GO: 0043044	0.0017285	0.011996	3	5	2093	36474	ATP-dependent chromatin remodeling
	GO: 0010343	0.0017285	0.011996	3	5	2093	36474	singlet oxygen-mediated programmed cell death
	GO: 0080111	0.0017285	0.011996	3	5	2093	36474	DNA demethylation
	GO: 0035510	0.0017285	0.011996	3	5	2093	36474	DNA dealkylation
	GO: 0009911	0.0018169	0.012573	11	69	2093	36474	positive regulation of flower development
	GO: 0071489	0.0018275	0.012611	16	123	2093	36474	cellular response to red or far red light
	GO: 0008033	0.0018698	0.012866	15	112	2093	36474	tRNA processing
	GO: 0048827	0.0018963	0.012996	47	526	2093	36474	phyllome development
	GO: 0006730	0.0018995	0.012996	49	554	2093	36474	one-carbon metabolic process
	GO: 0009887	0.0019666	0.013417	41	444	2093	36474	organ morphogenesis
	GO: 0071395	0.0021617	0.014707	16	125	2093	36474	cellular response to jasmonic acid stimulus
	GO: 0009585	0.0021923	0.014832	12	81	2093	36474	red, far-red light phototransduction
	GO: 0007602	0.0021923	0.014832	12	81	2093	36474	phototransduction
	GO: 0009640	0.0022396	0.015109	17	137	2093	36474	photomorphogenesis
	GO: 0009060	0.0022685	0.015262	14	103	2093	36474	aerobic respiration
	GO: 0045995	0.002316	0.015538	7	33	2093	36474	regulation of embryonic development
	GO: 0006796	0.0023346	0.01562	142	1957	2093	36474	phosphate metabolic process
	GO: 0021700	0.0023618	0.015758	22	198	2093	36474	developmental maturation
	GO: 0006793	0.0023787	0.015827	142	1958	2093	36474	phosphorus metabolic process
	GO: 0035466	0.0024077	0.015977	25	236	2093	36474	regulation of signaling pathway
	GO: 0006414	0.0024327	0.016098	15	115	2093	36474	translational elongation
	GO: 0051606	0.0024662	0.016276	19	162	2093	36474	detection of stimulus
	GO: 0000902	0.0025303	0.016653	54	633	2093	36474	cell morphogenesis
	GO: 0031399	0.0025739	0.016857	11	72	2093	36474	regulation of protein modification process
	GO: 0006470	0.0025752	0.016857	21	187	2093	36474	protein amino acid dephosphorylation
	GO: 0032269	0.0026415	0.017245	10	62	2093	36474	negative regulation of cellular protein metabolic process
	GO: 0009888	0.0027087	0.017635	72	897	2093	36474	tissue development
	GO: 0045944	0.0027746	0.018016	8	43	2093	36474	positive regulation of transcription from RNA polymerase II promoter
	GO: 0006620	0.002827	0.018258	5	18	2093	36474	posttranslational protein targeting to membrane
	GO: 0031204	0.002827	0.018258	5	18	2093	36474	posttranslational protein targeting to membrane, translocation
	GO: 0006302	0.0029917	0.019271	12	84	2093	36474	double-strand break repair
	GO: 0071445	0.0030186	0.019393	6	26	2093	36474	cellular response to protein stimulus
	GO: 0022621	0.0030645	0.019584	59	711	2093	36474	shoot system development
	GO: 0048367	0.0030645	0.019584	59	711	2093	36474	shoot development
	GO: 0032950	0.0032914	0.019889	2	2	2093	36474	regulation of beta-glucan metabolic process
	GO: 0032951	0.0032914	0.019889	2	2	2093	36474	regulation of beta-glucan biosynthetic process
	GO: 0032952	0.0032914	0.019889	2	2	2093	36474	regulation of 1,3-beta-glucan metabolic process
	GO: 0032953	0.0032914	0.019889	2	2	2093	36474	regulation of 1,3-beta-glucan biosynthetic process
	GO: 0090306	0.0032914	0.019889	2	2	2093	36474	spindle assembly involved in meiosis
	GO: 0033233	0.0032914	0.019889	2	2	2093	36474	regulation of protein sumoylation
	GO: 0033234	0.0032914	0.019889	2	2	2093	36474	negative regulation of protein sumoylation
	GO: 0033258	0.0032914	0.019889	2	2	2093	36474	plastid DNA metabolic process
	GO: 0033259	0.0032914	0.019889	2	2	2093	36474	plastid DNA replication
	GO: 0045974	0.0032914	0.019889	2	2	2093	36474	regulation of translation, ncRNA-mediated
	GO: 0070827	0.0032914	0.019889	2	2	2093	36474	chromatin maintenance
	GO: 0070829	0.0032914	0.019889	2	2	2093	36474	heterochromatin maintenance
	GO: 0006264	0.0032914	0.019889	2	2	2093	36474	mitochondrial DNA replication
	GO: 0010603	0.0032914	0.019889	2	2	2093	36474	regulation of cytoplasmic mRNA processing body assembly
	GO: 0010606	0.0032914	0.019889	2	2	2093	36474	positive regulation of cytoplasmic mRNA processing body assembly
	GO: 0035278	0.0032914	0.019889	2	2	2093	36474	negative regulation of translation involved in gene silencing by miRNA
	GO: 0043954	0.0032914	0.019889	2	2	2093	36474	cellular component maintenance
	GO: 0040033	0.0032914	0.019889	2	2	2093	36474	negative regulation of translation, ncRNA-mediated
	GO: 0031929	0.0032914	0.019889	2	2	2093	36474	TOR signaling cascade
	GO: 0010218	0.0033053	0.019889	12	85	2093	36474	response to far red light
	GO: 0034629	0.0033093	0.019889	3	6	2093	36474	cellular protein complex localization
	GO: 0051645	0.0033093	0.019889	3	6	2093	36474	Golgi localization
	GO: 0060151	0.0033093	0.019889	3	6	2093	36474	peroxisome localization
	GO: 0031503	0.0033093	0.019889	3	6	2093	36474	protein complex localization
	GO: 0033044	0.0033853	0.02028	9	54	2093	36474	regulation of chromosome organization
	GO: 0043161	0.0033995	0.02028	33	348	2093	36474	proteasomal ubiquitin-dependent protein catabolic process
	GO: 0010498	0.0033995	0.02028	33	348	2093	36474	proteasomal protein catabolic process
	GO: 0043623	0.0036015	0.021432	30	309	2093	36474	cellular protein complex assembly
	GO: 0006997	0.0036449	0.021637	12	86	2093	36474	nucleus organization
	GO: 0007034	0.0036784	0.021782	15	120	2093	36474	vacuolar transport
	GO: 0006821	0.0036879	0.021786	4	12	2093	36474	chloride transport
	GO: 0007346	0.0037572	0.022141	16	132	2093	36474	regulation of mitotic cell cycle
	GO: 0009846	0.0038444	0.022551	14	109	2093	36474	pollen germination
	GO: 0065002	0.0038454	0.022551	9	55	2093	36474	intracellular protein transmembrane transport
	GO: 0001558	0.0039813	0.023292	15	121	2093	36474	regulation of cell growth
	GO: 0010556	0.0041061	0.023964	312	4730	2093	36474	regulation of macromolecule biosynthetic process
	GO: 0043436	0.0042616	0.024752	121	1662	2093	36474	oxoacid metabolic process
	GO: 0019752	0.0042616	0.024752	121	1662	2093	36474	carboxylic acid metabolic process
	GO: 0000904	0.0043361	0.025124	32	340	2093	36474	cell morphogenesis involved in differentiation
	GO: 0030307	0.0044778	0.025822	6	28	2093	36474	positive regulation of cell growth
	GO: 0031124	0.0044778	0.025822	6	28	2093	36474	mRNA 3'-end processing
	GO: 0006082	0.0045113	0.025953	121	1665	2093	36474	organic acid metabolic process
	GO: 0006612	0.0045342	0.026024	14	111	2093	36474	protein targeting to membrane
	GO: 0048584	0.0046048	0.026313	23	222	2093	36474	positive regulation of response to stimulus
	GO: 0051301	0.0046064	0.026313	42	480	2093	36474	cell division
	GO: 0022613	0.0046296	0.026383	52	623	2093	36474	ribonucleoprotein complex biogenesis
	GO: 0032259	0.0048907	0.027806	44	510	2093	36474	methylation
	GO: 0046467	0.0049113	0.027857	9	57	2093	36474	membrane lipid biosynthetic process
	GO: 0048467	0.0049396	0.027953	20	185	2093	36474	gynoecium development
	GO: 0010090	0.0050143	0.028309	15	124	2093	36474	trichome morphogenesis
	GO: 0009099	0.0050869	0.028454	4	13	2093	36474	valine biosynthetic process
	GO: 0006379	0.0050869	0.028454	4	13	2093	36474	mRNA cleavage
	GO: 0031062	0.0050869	0.028454	4	13	2093	36474	positive regulation of histone methylation
	GO: 0006896	0.0050869	0.028454	4	13	2093	36474	Golgi to vacuole transport
	GO: 0010149	0.0052448	0.029202	18	161	2093	36474	senescence
	GO: 0010260	0.0052448	0.029202	18	161	2093	36474	organ senescence
	GO: 0010628	0.0053681	0.029796	39	442	2093	36474	positive regulation of gene expression
	GO: 0010020	0.0053761	0.029796	6	29	2093	36474	chloroplast fission
	GO: 0009309	0.0055319	0.030246	35	387	2093	36474	amine biosynthetic process
	GO: 0000212	0.0055446	0.030246	3	7	2093	36474	meiotic spindle organization
	GO: 0070076	0.0055446	0.030246	3	7	2093	36474	histone lysine demethylation
	GO: 0045694	0.0055446	0.030246	3	7	2093	36474	regulation of embryo sac egg cell differentiation
	GO: 0045836	0.0055446	0.030246	3	7	2093	36474	positive regulation of meiosis
	GO: 0060964	0.0055446	0.030246	3	7	2093	36474	regulation of gene silencing by miRNA
	GO: 0061014	0.0055446	0.030246	3	7	2093	36474	positive regulation of mRNA catabolic process
	GO: 0009889	0.005565	0.030289	317	4839	2093	36474	regulation of biosynthetic process
	GO: 0006305	0.0056047	0.030368	8	48	2093	36474	DNA alkylation
	GO: 0006306	0.0056047	0.030368	8	48	2093	36474	DNA methylation
	GO: 0048588	0.0056679	0.030642	28	292	2093	36474	developmental cell growth
	GO: 0032784	0.0058165	0.031306	5	21	2093	36474	regulation of RNA elongation
	GO: 0006265	0.0058165	0.031306	5	21	2093	36474	DNA topological change
	GO: 0010557	0.005968	0.03205	40	459	2093	36474	positive regulation of macromolecule biosynthetic process
	GO: 0031146	0.0060676	0.032512	13	103	2093	36474	SCF-dependent proteasomal ubiquitin-dependent protein catabolic process
	GO: 0048468	0.0061142	0.03269	50	603	2093	36474	cell development
	GO: 0016573	0.0061787	0.03289	7	39	2093	36474	histone acetylation
	GO: 0045047	0.0061787	0.03289	7	39	2093	36474	protein targeting to ER
	GO: 0044249	0.0062061	0.032963	484	7631	2093	36474	cellular biosynthetic process
	GO: 0023034	0.0062387	0.033064	37	418	2093	36474	intracellular signaling pathway
	GO: 0051726	0.0062741	0.033179	31	335	2093	36474	regulation of cell cycle
	GO: 0002683	0.0063994	0.033767	6	30	2093	36474	negative regulation of immune system process
	GO: 0032270	0.0065792	0.034641	13	104	2093	36474	positive regulation of cellular protein metabolic process
	GO: 0010016	0.0067195	0.035303	37	420	2093	36474	shoot morphogenesis
	GO: 0031326	0.006856	0.035942	315	4825	2093	36474	regulation of cellular biosynthetic process
	GO: 0017148	0.0071258	0.037276	7	40	2093	36474	negative regulation of translation
	GO: 0030968	0.0071769	0.037462	5	22	2093	36474	endoplasmic reticulum unfolded protein response
	GO: 0009582	0.0077051	0.040133	13	106	2093	36474	detection of abiotic stimulus
	GO: 0010638	0.0078605	0.040854	10	72	2093	36474	positive regulation of organelle organization
	GO: 0031329	0.0078901	0.04092	17	155	2093	36474	regulation of cellular catabolic process
	GO: 0010029	0.0083223	0.042978	13	107	2093	36474	regulation of seed germination
	GO: 0051247	0.0083223	0.042978	13	107	2093	36474	positive regulation of protein metabolic process
	GO: 0048440	0.0083949	0.043223	17	156	2093	36474	carpel development
	GO: 0016577	0.0084947	0.043223	3	8	2093	36474	histone demethylation
	GO: 0000381	0.0084947	0.043223	3	8	2093	36474	regulation of alternative nuclear mRNA splicing, via spliceosome
	GO: 0008617	0.0084947	0.043223	3	8	2093	36474	guanosine metabolic process
	GO: 0006552	0.0084947	0.043223	3	8	2093	36474	leucine catabolic process
	GO: 0048572	0.0084947	0.043223	3	8	2093	36474	short-day photoperiodism
	GO: 0048575	0.0084947	0.043223	3	8	2093	36474	short-day photoperiodism, flowering
	GO: 0031331	0.00858	0.043566	9	62	2093	36474	positive regulation of cellular catabolic process
	GO: 0010152	0.0087443	0.044307	5	23	2093	36474	pollen maturation
	GO: 0045793	0.0088581	0.044604	6	32	2093	36474	positive regulation of cell size
	GO: 0043572	0.0088581	0.044604	6	32	2093	36474	plastid fission
	GO: 0051789	0.0088581	0.044604	6	32	2093	36474	response to protein stimulus
	GO: 0070972	0.0091353	0.045904	8	52	2093	36474	protein localization in endoplasmic reticulum
	GO: 0009965	0.0091986	0.046126	28	303	2093	36474	leaf morphogenesis
	GO: 0006519	0.0092297	0.046187	98	1345	2093	36474	cellular amino acid and derivative metabolic process
	GO: 0090114	0.0094967	0.046494	2	3	2093	36474	COPII-coated vesicle budding
	GO: 0090213	0.0094967	0.046494	2	3	2093	36474	regulation of radial pattern formation
	GO: 0033169	0.0094967	0.046494	2	3	2093	36474	histone H3-K9 demethylation
	GO: 0009594	0.0094967	0.046494	2	3	2093	36474	detection of nutrient
	GO: 0001682	0.0094967	0.046494	2	3	2093	36474	tRNA 5'-leader removal
	GO: 0051601	0.0094967	0.046494	2	3	2093	36474	exocyst localization
	GO: 0006903	0.0094967	0.046494	2	3	2093	36474	vesicle targeting
	GO: 0048199	0.0094967	0.046494	2	3	2093	36474	vesicle targeting, to, from or within Golgi
	GO: 0048207	0.0094967	0.046494	2	3	2093	36474	vesicle targeting, rough ER to cis-Golgi
	GO: 0048208	0.0094967	0.046494	2	3	2093	36474	COPII vesicle coating
	GO: 0006352	0.0095023	0.046494	10	74	2093	36474	transcription initiation
	GO: 0045893	0.0096125	0.046844	37	430	2093	36474	positive regulation of transcription, DNA-dependent
	GO: 0045941	0.0096125	0.046844	37	430	2093	36474	positive regulation of transcription
	GO: 0009648	0.0096727	0.047043	13	109	2093	36474	photoperiodism
	GO: 0042180	0.010267	0.049833	121	1711	2093	36474	cellular ketone metabolic process
MEblack	GO: 0006412	2.0771e-167	0	125	1116	147	36474	translation
	GO: 0044267	1.2464e-85	1.8011e-83	128	5357	147	36474	cellular protein metabolic process
	GO: 0010467	4.3869e-85	4.2261e-83	127	5256	147	36474	gene expression
	GO: 0042254	1.2469e-82	8.3333e-81	66	511	147	36474	ribosome biogenesis
	GO: 0034645	1.4417e-82	8.3333e-81	125	5198	147	36474	cellular macromolecule biosynthetic process
	GO: 0009059	3.6121e-82	1.7398e-80	125	5237	147	36474	macromolecule biosynthetic process
	GO: 0022613	1.9875e-78	8.2055e-77	67	623	147	36474	ribonucleoprotein complex biogenesis
	GO: 0019538	2.5937e-78	9.3696e-77	128	6124	147	36474	protein metabolic process
	GO: 0044249	5.427e-65	1.7427e-63	127	7631	147	36474	cellular biosynthetic process
	GO: 0009058	3.1102e-63	8.9886e-62	127	7887	147	36474	biosynthetic process
	GO: 0044260	5.4684e-52	1.4367e-50	130	10475	147	36474	cellular macromolecule metabolic process
	GO: 0044085	5.4487e-49	1.3122e-47	67	1715	147	36474	cellular component biogenesis
	GO: 0043170	2.0302e-47	4.5133e-46	130	11406	147	36474	macromolecule metabolic process
	GO: 0044237	9.2813e-37	1.9159e-35	133	14857	147	36474	cellular metabolic process
	GO: 0044238	1.4917e-34	2.874e-33	132	15165	147	36474	primary metabolic process
	GO: 0042274	8.0987e-33	1.4628e-31	20	65	147	36474	ribosomal small subunit biogenesis
	GO: 0009987	3.0281e-32	5.1477e-31	142	19536	147	36474	cellular process
	GO: 0008152	1.5245e-28	2.4476e-27	134	17673	147	36474	metabolic process
	GO: 0042257	3.2059e-28	4.8763e-27	20	104	147	36474	ribosomal subunit assembly
	GO: 0042255	4.0774e-27	5.8919e-26	20	117	147	36474	ribosome assembly
	GO: 0070925	3.88e-24	5.3396e-23	20	162	147	36474	organelle assembly
	GO: 0006364	7.1255e-24	9.3604e-23	21	198	147	36474	rRNA processing
	GO: 0016072	8.8419e-24	1.111e-22	21	200	147	36474	rRNA metabolic process
	GO: 0022618	1.5901e-22	1.9147e-21	21	229	147	36474	ribonucleoprotein complex assembly
	GO: 0034470	1.8584e-19	2.1483e-18	21	321	147	36474	ncRNA processing
	GO: 0000028	5.3773e-19	5.9771e-18	12	47	147	36474	ribosomal small subunit assembly
	GO: 0034660	7.4631e-17	7.9883e-16	21	431	147	36474	ncRNA metabolic process
	GO: 0000462	4.7661e-16	4.9193e-15	10	39	147	36474	maturation of SSU-rRNA from tricistronic rRNA transcript (SSU-rRNA, 5.8S rRNA, LSU-rRNA)
	GO: 0042273	8.8112e-16	8.7808e-15	12	83	147	36474	ribosomal large subunit biogenesis
	GO: 0030490	1.0919e-15	1.0518e-14	10	42	147	36474	maturation of SSU-rRNA
	GO: 0034622	4.7692e-14	4.4461e-13	21	598	147	36474	cellular macromolecular complex assembly
	GO: 0034621	3.0916e-13	2.7921e-12	21	659	147	36474	cellular macromolecular complex subunit organization
	GO: 0006414	1.5499e-12	1.3574e-11	11	115	147	36474	translational elongation
	GO: 0006396	1.8391e-12	1.5632e-11	23	897	147	36474	RNA processing
	GO: 0065003	3.0076e-12	2.4834e-11	21	743	147	36474	macromolecular complex assembly
	GO: 0043933	1.3445e-11	1.0793e-10	21	805	147	36474	macromolecular complex subunit organization
	GO: 0000027	8.0309e-11	6.2728e-10	8	57	147	36474	ribosomal large subunit assembly
	GO: 0022607	2.3204e-09	1.7647e-08	21	1070	147	36474	cellular component assembly
	GO: 0009735	8.497e-08	6.2965e-07	13	480	147	36474	response to cytokinin stimulus
	GO: 0006996	3.6917e-07	2.6672e-06	25	1981	147	36474	organelle organization
	GO: 0000463	7.416e-07	5.2274e-06	4	18	147	36474	maturation of LSU-rRNA from tricistronic rRNA transcript (SSU-rRNA, 5.8S rRNA, LSU-rRNA)
	GO: 0000470	9.3642e-07	6.4435e-06	4	19	147	36474	maturation of LSU-rRNA
	GO: 0016043	3.226e-06	2.1682e-05	31	3181	147	36474	cellular component organization
	GO: 0023056	7.5387e-06	4.8415e-05	3	10	147	36474	positive regulation of signaling process
	GO: 0009967	7.5387e-06	4.8415e-05	3	10	147	36474	positive regulation of signal transduction
	GO: 0000911	0.00014164	0.00088989	4	65	147	36474	cytokinesis by cell plate formation
	GO: 0033205	0.00023406	0.0014392	4	74	147	36474	cell cycle cytokinesis
	GO: 0010090	0.0016337	0.009836	4	124	147	36474	trichome morphogenesis
	GO: 0000910	0.0017322	0.010217	4	126	147	36474	cytokinesis
	GO: 0000354	0.0040303	0.022535	1	1	147	36474	cis assembly of pre-catalytic spliceosome
	GO: 0023051	0.0040547	0.022535	3	79	147	36474	regulation of signaling process
	GO: 0009966	0.0040547	0.022535	3	79	147	36474	regulation of signal transduction
	GO: 0010026	0.0044706	0.023926	4	164	147	36474	trichome differentiation
	GO: 0035315	0.0044706	0.023926	4	164	147	36474	hair cell differentiation
	GO: 0010647	0.0054806	0.028798	3	88	147	36474	positive regulation of cell communication
MEgreen	GO: 0007049	8.3707e-47	1.1928e-43	91	711	710	36474	cell cycle
	GO: 0051301	6.0007e-36	4.2755e-33	66	480	710	36474	cell division
	GO: 0051726	3.3044e-27	1.207e-24	48	335	710	36474	regulation of cell cycle
	GO: 0006260	3.388e-27	1.207e-24	41	230	710	36474	DNA replication
	GO: 0022402	9.6807e-27	2.759e-24	54	447	710	36474	cell cycle process
	GO: 0007017	8.5115e-24	2.0215e-21	40	264	710	36474	microtubule-based process
	GO: 0007018	3.4829e-22	7.0902e-20	24	80	710	36474	microtubule-based movement
	GO: 0006996	9.134e-22	1.627e-19	107	1981	710	36474	organelle organization
	GO: 0006259	8.056e-21	1.2755e-18	57	662	710	36474	DNA metabolic process
	GO: 0071103	1.1252e-19	1.6034e-17	26	123	710	36474	DNA conformation change
	GO: 0000087	1.6047e-19	2.0788e-17	30	178	710	36474	M phase of mitotic cell cycle
	GO: 0000278	6.7229e-19	7.9835e-17	31	202	710	36474	mitotic cell cycle
	GO: 0007067	1.4465e-18	1.5856e-16	29	177	710	36474	mitosis
	GO: 0006261	2.5877e-18	2.6339e-16	22	90	710	36474	DNA-dependent DNA replication
	GO: 0022403	3.1781e-18	2.8308e-16	39	354	710	36474	cell cycle phase
	GO: 0000280	3.1785e-18	2.8308e-16	29	182	710	36474	nuclear division
	GO: 0000279	9.6072e-18	8.0531e-16	38	346	710	36474	M phase
	GO: 0048285	6.4823e-17	5.1318e-15	31	236	710	36474	organelle fission
	GO: 0009987	8.9701e-16	6.7276e-14	484	19536	710	36474	cellular process
	GO: 0051276	4.2049e-15	2.996e-13	48	650	710	36474	chromosome organization
	GO: 0016043	4.8734e-15	3.3069e-13	127	3181	710	36474	cellular component organization
	GO: 0006268	5.2881e-14	3.4252e-12	10	16	710	36474	DNA unwinding involved in replication
	GO: 0006412	1.9343e-12	1.1984e-10	60	1116	710	36474	translation
	GO: 0006270	3.8425e-12	2.2815e-10	10	22	710	36474	DNA-dependent DNA replication initiation
	GO: 0000910	5.633e-12	3.2108e-10	19	126	710	36474	cytokinesis
	GO: 0006323	6.2954e-12	3.4504e-10	15	71	710	36474	DNA packaging
	GO: 0010564	1.0657e-11	5.6247e-10	18	115	710	36474	regulation of cell cycle process
	GO: 0000079	3.7356e-11	1.9012e-09	14	67	710	36474	regulation of cyclin-dependent protein kinase activity
	GO: 0030261	5.3697e-11	2.6385e-09	8	14	710	36474	chromosome condensation
	GO: 0045859	8.3325e-11	3.9579e-09	20	164	710	36474	regulation of protein kinase activity
	GO: 0043549	1.293e-10	5.9435e-09	20	168	710	36474	regulation of kinase activity
	GO: 0051338	2.7059e-10	1.205e-08	20	175	710	36474	regulation of transferase activity
	GO: 0042325	3.3192e-10	1.4333e-08	20	177	710	36474	regulation of phosphorylation
	GO: 0009657	5.1862e-10	2.1736e-08	27	331	710	36474	plastid organization
	GO: 0051052	7.7409e-10	3.1516e-08	15	98	710	36474	regulation of DNA metabolic process
	GO: 0007346	9.2008e-10	3.642e-08	17	132	710	36474	regulation of mitotic cell cycle
	GO: 0032392	1.1812e-09	4.4293e-08	10	36	710	36474	DNA geometric change
	GO: 0032508	1.1812e-09	4.4293e-08	10	36	710	36474	DNA duplex unwinding
	GO: 0033205	1.8189e-09	6.6462e-08	13	74	710	36474	cell cycle cytokinesis
	GO: 0007059	1.9649e-09	6.9998e-08	14	89	710	36474	chromosome segregation
	GO: 0008283	2.3794e-09	8.27e-08	15	106	710	36474	cell proliferation
	GO: 0032544	3.2252e-09	1.0943e-07	8	21	710	36474	plastid translation
	GO: 0031032	4.2577e-09	1.3483e-07	6	9	710	36474	actomyosin structure organization
	GO: 0000912	4.2577e-09	1.3483e-07	6	9	710	36474	assembly of actomyosin apparatus involved in cell cycle cytokinesis
	GO: 0000914	4.2577e-09	1.3483e-07	6	9	710	36474	phragmoplast assembly
	GO: 0006325	4.9816e-09	1.5432e-07	30	444	710	36474	chromatin organization
	GO: 0010583	7.2641e-09	2.2024e-07	12	68	710	36474	response to cyclopentenone
	GO: 0019220	8.5191e-09	2.4775e-07	20	213	710	36474	regulation of phosphate metabolic process
	GO: 0051174	8.5191e-09	2.4775e-07	20	213	710	36474	regulation of phosphorus metabolic process
	GO: 0007076	1.0468e-08	2.9835e-07	6	10	710	36474	mitotic chromosome condensation
	GO: 0014070	2.6853e-08	7.503e-07	12	76	710	36474	response to organic cyclic substance
	GO: 0000819	6.3945e-08	1.7523e-06	7	20	710	36474	sister chromatid segregation
	GO: 0016572	3.2549e-07	8.7514e-06	5	9	710	36474	histone phosphorylation
	GO: 0000911	5.0058e-07	1.321e-05	10	65	710	36474	cytokinesis by cell plate formation
	GO: 0000226	5.6527e-07	1.4646e-05	14	138	710	36474	microtubule cytoskeleton organization
	GO: 0044085	6.0094e-07	1.5292e-05	64	1715	710	36474	cellular component biogenesis
	GO: 0009658	7.0969e-07	1.7742e-05	19	254	710	36474	chloroplast organization
	GO: 0000070	8.1004e-07	1.9902e-05	6	18	710	36474	mitotic sister chromatid segregation
	GO: 0050790	9.9981e-07	2.4148e-05	25	420	710	36474	regulation of catalytic activity
	GO: 0044267	3.1435e-06	7.4657e-05	149	5357	710	36474	cellular protein metabolic process
	GO: 0015979	3.5662e-06	8.3308e-05	21	337	710	36474	photosynthesis
	GO: 0032506	3.7622e-06	8.6469e-05	8	48	710	36474	cytokinetic process
	GO: 0006342	3.9726e-06	8.7526e-05	10	81	710	36474	chromatin silencing
	GO: 0065009	4.0203e-06	8.7526e-05	26	484	710	36474	regulation of molecular function
	GO: 0065004	4.0432e-06	8.7526e-05	9	64	710	36474	protein-DNA complex assembly
	GO: 0030071	4.0538e-06	8.7526e-05	6	23	710	36474	regulation of mitotic metaphase/anaphase transition
	GO: 0007088	5.3162e-06	0.00011307	6	24	710	36474	regulation of mitosis
	GO: 0006281	5.7874e-06	0.00012128	22	376	710	36474	DNA repair
	GO: 0010948	6.3697e-06	0.00013155	7	37	710	36474	negative regulation of cell cycle process
	GO: 0006974	6.848e-06	0.00013941	23	409	710	36474	response to DNA damage stimulus
	GO: 0016048	7.3455e-06	0.00014743	3	3	710	36474	detection of temperature stimulus
	GO: 0006310	7.6625e-06	0.00015165	13	149	710	36474	DNA recombination
	GO: 0007010	8.1565e-06	0.00015922	19	300	710	36474	cytoskeleton organization
	GO: 0009059	8.8836e-06	0.00017107	144	5237	710	36474	macromolecule biosynthetic process
	GO: 0045814	1.0343e-05	0.00019652	10	90	710	36474	negative regulation of gene expression, epigenetic
	GO: 0051783	1.1124e-05	0.00020858	6	27	710	36474	regulation of nuclear division
	GO: 0009117	1.2916e-05	0.00023904	20	338	710	36474	nucleotide metabolic process
	GO: 0033043	1.3847e-05	0.00025297	14	181	710	36474	regulation of organelle organization
	GO: 0006753	1.5311e-05	0.00027618	20	342	710	36474	nucleoside phosphate metabolic process
	GO: 0019538	1.838e-05	0.0003274	162	6124	710	36474	protein metabolic process
	GO: 0045841	1.9134e-05	0.00033251	5	18	710	36474	negative regulation of mitotic metaphase/anaphase transition
	GO: 0007349	1.9134e-05	0.00033251	5	18	710	36474	cellularization
	GO: 0015994	2.0131e-05	0.00034562	10	97	710	36474	chlorophyll metabolic process
	GO: 0034645	2.2429e-05	0.00038049	141	5198	710	36474	cellular macromolecule biosynthetic process
	GO: 0051784	2.5551e-05	0.00042338	5	19	710	36474	negative regulation of nuclear division
	GO: 0045839	2.5551e-05	0.00042338	5	19	710	36474	negative regulation of mitosis
	GO: 0000075	3.135e-05	0.0005135	6	32	710	36474	cell cycle checkpoint
	GO: 0006457	3.9464e-05	0.00063904	23	457	710	36474	protein folding
	GO: 0006778	6.4691e-05	0.0010358	10	111	710	36474	porphyrin metabolic process
	GO: 0043170	6.6532e-05	0.0010534	270	11406	710	36474	macromolecule metabolic process
	GO: 0033013	7.5273e-05	0.0011787	10	113	710	36474	tetrapyrrole metabolic process
	GO: 0042254	7.9673e-05	0.0012341	24	511	710	36474	ribosome biogenesis
	GO: 0051172	8.3569e-05	0.0012805	21	417	710	36474	negative regulation of nitrogen compound metabolic process
	GO: 0055086	0.00011252	0.0017057	21	426	710	36474	nucleobase, nucleoside and nucleotide metabolic process
	GO: 0031497	0.00011682	0.0017523	7	57	710	36474	chromatin assembly
	GO: 0044260	0.00012114	0.0017982	249	10475	710	36474	cellular macromolecule metabolic process
	GO: 0010389	0.00015595	0.0022443	5	27	710	36474	regulation of G2/M transition of mitotic cell cycle
	GO: 0051304	0.0001638	0.0022443	4	15	710	36474	chromosome separation
	GO: 0090224	0.0001638	0.0022443	4	15	710	36474	regulation of spindle organization
	GO: 0060236	0.0001638	0.0022443	4	15	710	36474	regulation of mitotic spindle organization
	GO: 0031577	0.0001638	0.0022443	4	15	710	36474	spindle checkpoint
	GO: 0007094	0.0001638	0.0022443	4	15	710	36474	mitotic cell cycle spindle assembly checkpoint
	GO: 0071173	0.0001638	0.0022443	4	15	710	36474	spindle assembly checkpoint
	GO: 0071174	0.0001638	0.0022443	4	15	710	36474	mitotic cell cycle spindle checkpoint
	GO: 0045934	0.00017483	0.0023646	20	408	710	36474	negative regulation of nucleobase, nucleoside, nucleotide and nucleic acid metabolic process
	GO: 0051053	0.00017589	0.0023646	6	43	710	36474	negative regulation of DNA metabolic process
	GO: 0034404	0.00018607	0.0024403	14	230	710	36474	nucleobase, nucleoside and nucleotide biosynthetic process
	GO: 0034654	0.00018607	0.0024403	14	230	710	36474	nucleobase, nucleoside, nucleotide and nucleic acid biosynthetic process
	GO: 0048509	0.00018666	0.0024403	12	176	710	36474	regulation of meristem development
	GO: 0006334	0.00020034	0.0025953	6	44	710	36474	nucleosome assembly
	GO: 0044030	0.00021504	0.0027606	4	16	710	36474	regulation of DNA methylation
	GO: 0009165	0.00021996	0.0027986	13	206	710	36474	nucleotide biosynthetic process
	GO: 0031324	0.00027182	0.0034278	23	521	710	36474	negative regulation of cellular metabolic process
	GO: 0010082	0.00030779	0.0038474	5	31	710	36474	regulation of root meristem growth
	GO: 0034728	0.00036553	0.0045294	6	49	710	36474	nucleosome organization
	GO: 0035404	0.0003784	0.0045696	2	2	710	36474	histone-serine phosphorylation
	GO: 0043987	0.0003784	0.0045696	2	2	710	36474	histone H3-S10 phosphorylation
	GO: 0043988	0.0003784	0.0045696	2	2	710	36474	histone H3-S28 phosphorylation
	GO: 0007167	0.00041408	0.0049172	12	192	710	36474	enzyme linked receptor protein signaling pathway
	GO: 0007169	0.00041408	0.0049172	12	192	710	36474	transmembrane receptor protein tyrosine kinase signaling pathway
	GO: 0006333	0.00042603	0.0050173	7	70	710	36474	chromatin assembly or disassembly
	GO: 0009263	0.00043718	0.0051064	4	19	710	36474	deoxyribonucleotide biosynthetic process
	GO: 0051128	0.00044742	0.0051835	16	311	710	36474	regulation of cellular component organization
	GO: 0000018	0.0005381	0.0061343	4	20	710	36474	regulation of DNA recombination
	GO: 0070828	0.0005381	0.0061343	4	20	710	36474	heterochromatin organization
	GO: 0040029	0.00054917	0.0061796	14	256	710	36474	regulation of gene expression, epigenetic
	GO: 0010075	0.00055074	0.0061796	7	73	710	36474	regulation of meristem growth
	GO: 0015995	0.00059821	0.0066597	7	74	710	36474	chlorophyll biosynthetic process
	GO: 0019684	0.00064677	0.0071198	11	174	710	36474	photosynthesis, light reaction
	GO: 0051322	0.00065452	0.0071198	4	21	710	36474	anaphase
	GO: 0042026	0.00065452	0.0071198	4	21	710	36474	protein refolding
	GO: 0009558	0.00079581	0.0085912	3	10	710	36474	cellularization of the embryo sac
	GO: 0045786	0.00081281	0.0087087	5	38	710	36474	negative regulation of cell cycle
	GO: 0051225	0.00091756	0.0097576	5	39	710	36474	spindle assembly
	GO: 0007093	0.00093896	0.0099113	4	23	710	36474	mitotic cell cycle checkpoint
	GO: 0044237	0.00099522	0.010428	330	14857	710	36474	cellular metabolic process
	GO: 0051307	0.0010784	0.011217	3	11	710	36474	meiotic chromosome separation
	GO: 0009058	0.001101	0.011338	188	7887	710	36474	biosynthetic process
	GO: 0006779	0.0011059	0.011338	7	82	710	36474	porphyrin biosynthetic process
	GO: 0018160	0.0011205	0.011405	2	3	710	36474	peptidyl-pyrromethane cofactor linkage
	GO: 0009765	0.0011922	0.01197	6	61	710	36474	photosynthesis, light harvesting
	GO: 0022607	0.0011928	0.01197	36	1070	710	36474	cellular component assembly
	GO: 0009262	0.0013007	0.012961	4	25	710	36474	deoxyribonucleotide metabolic process
	GO: 0044249	0.0013281	0.013143	182	7631	710	36474	cellular biosynthetic process
	GO: 0018193	0.0013394	0.013164	17	378	710	36474	peptidyl-amino acid modification
	GO: 0022613	0.001359	0.013265	24	623	710	36474	ribonucleoprotein complex biogenesis
	GO: 0007166	0.0013982	0.013554	13	251	710	36474	cell surface receptor linked signaling pathway
	GO: 0045038	0.0014172	0.013645	3	12	710	36474	protein import into chloroplast thylakoid membrane
	GO: 0033014	0.0015642	0.014959	7	87	710	36474	tetrapyrrole biosynthetic process
	GO: 0044271	0.0017662	0.016697	30	861	710	36474	cellular nitrogen compound biosynthetic process
	GO: 0007051	0.0017693	0.016697	5	45	710	36474	spindle organization
	GO: 0051321	0.0017845	0.016729	13	258	710	36474	meiotic cell cycle
	GO: 0006458	0.0022121	0.019339	2	4	710	36474	'de novo' protein folding
	GO: 0051816	0.0022121	0.019339	2	4	710	36474	acquisition of nutrients from other organism during symbiotic interaction
	GO: 0052093	0.0022121	0.019339	2	4	710	36474	formation of specialized structure for nutrient acquisition from host
	GO: 0052095	0.0022121	0.019339	2	4	710	36474	formation of specialized structure for nutrient acquisition from other organism involved in symbiotic interaction
	GO: 0052096	0.0022121	0.019339	2	4	710	36474	formation by symbiont of syncytium involving giant cell for nutrient acquisition from host
	GO: 0044002	0.0022121	0.019339	2	4	710	36474	acquisition of nutrients from host
	GO: 0044111	0.0022121	0.019339	2	4	710	36474	development involved in symbiotic interaction
	GO: 0044115	0.0022121	0.019339	2	4	710	36474	development of symbiont involved in interaction with host
	GO: 0007631	0.0022121	0.019339	2	4	710	36474	feeding behavior
	GO: 0051084	0.0022121	0.019339	2	4	710	36474	'de novo' posttranslational protein folding
	GO: 0051085	0.0022121	0.019339	2	4	710	36474	chaperone mediated protein folding requiring cofactor
	GO: 0009142	0.0022954	0.019945	7	93	710	36474	nucleoside triphosphate biosynthetic process
	GO: 0010639	0.0024305	0.020991	6	70	710	36474	negative regulation of organelle organization
	GO: 0016458	0.0025055	0.021508	11	206	710	36474	gene silencing
	GO: 0006275	0.0025911	0.02211	5	49	710	36474	regulation of DNA replication
	GO: 0051129	0.0026119	0.022155	6	71	710	36474	negative regulation of cellular component organization
	GO: 0031327	0.0027582	0.023257	18	440	710	36474	negative regulation of cellular biosynthetic process
	GO: 0031109	0.0028062	0.023385	3	15	710	36474	microtubule polymerization or depolymerization
	GO: 0046785	0.0028062	0.023385	3	15	710	36474	microtubule polymerization
	GO: 0009892	0.0030318	0.025091	24	663	710	36474	negative regulation of metabolic process
	GO: 0048638	0.0030461	0.025091	9	152	710	36474	regulation of developmental growth
	GO: 0009735	0.0030666	0.025114	19	480	710	36474	response to cytokinin stimulus
	GO: 0009890	0.0031795	0.02589	18	446	710	36474	negative regulation of biosynthetic process
	GO: 0009292	0.0033672	0.027082	5	52	710	36474	genetic transfer
	GO: 0009294	0.0033672	0.027082	5	52	710	36474	DNA mediated transformation
	GO: 0010605	0.0033829	0.027082	22	594	710	36474	negative regulation of macromolecule metabolic process
	GO: 0018198	0.0034537	0.027495	7	100	710	36474	peptidyl-cysteine modification
	GO: 0022616	0.0036392	0.028494	2	5	710	36474	DNA strand elongation
	GO: 0006271	0.0036392	0.028494	2	5	710	36474	DNA strand elongation involved in DNA replication
	GO: 0009202	0.0036392	0.028494	2	5	710	36474	deoxyribonucleoside triphosphate biosynthetic process
	GO: 0032147	0.0039218	0.030539	6	77	710	36474	activation of protein kinase activity
	GO: 0010558	0.0040561	0.031383	17	421	710	36474	negative regulation of macromolecule biosynthetic process
	GO: 0051054	0.0040743	0.031383	3	17	710	36474	positive regulation of DNA metabolic process
	GO: 0042023	0.0041532	0.031819	4	34	710	36474	DNA endoreduplication
	GO: 0009141	0.0050112	0.037985	7	107	710	36474	nucleoside triphosphate metabolic process
	GO: 0051258	0.0050114	0.037985	5	57	710	36474	protein polymerization
	GO: 0010424	0.0053885	0.039856	2	6	710	36474	DNA methylation on cytosine within a CG sequence
	GO: 0045739	0.0053885	0.039856	2	6	710	36474	positive regulation of DNA repair
	GO: 0009186	0.0053885	0.039856	2	6	710	36474	deoxyribonucleoside diphosphate metabolic process
	GO: 0015985	0.005398	0.039856	5	58	710	36474	energy coupled proton transport, down electrochemical gradient
	GO: 0015986	0.005398	0.039856	5	58	710	36474	ATP synthesis coupled proton transport
	GO: 0045910	0.0056407	0.041075	3	19	710	36474	negative regulation of DNA recombination
	GO: 0040020	0.0056407	0.041075	3	19	710	36474	regulation of meiosis
	GO: 0009934	0.0056496	0.041075	4	37	710	36474	regulation of meristem structural organization
	GO: 0006098	0.0058053	0.041992	5	59	710	36474	pentose-phosphate shunt
	GO: 0045036	0.0066838	0.048103	5	61	710	36474	protein targeting to chloroplast
	GO: 0048523	0.0067437	0.04829	29	906	710	36474	negative regulation of cellular process
	GO: 0046483	0.0068284	0.048652	25	748	710	36474	heterocycle metabolic process
MEbrown	GO: 0015979	1.4806e-79	3.4794e-76	135	337	2026	36474	photosynthesis
	GO: 0019684	6.4224e-43	7.5463e-40	71	174	2026	36474	photosynthesis, light reaction
	GO: 0006091	9.9482e-41	7.7928e-38	126	579	2026	36474	generation of precursor metabolites and energy
	GO: 0044281	1.5614e-36	9.1734e-34	386	3667	2026	36474	small molecule metabolic process
	GO: 0008610	1.8105e-30	8.5093e-28	139	854	2026	36474	lipid biosynthetic process
	GO: 0044283	7.763e-30	3.0405e-27	211	1665	2026	36474	small molecule biosynthetic process
	GO: 0006633	5.5243e-29	1.8546e-26	78	321	2026	36474	fatty acid biosynthetic process
	GO: 0032787	6.9848e-26	2.0518e-23	130	851	2026	36474	monocarboxylic acid metabolic process
	GO: 0006066	9.6304e-26	2.5146e-23	119	740	2026	36474	alcohol metabolic process
	GO: 0046394	1.0738e-24	2.294e-22	125	823	2026	36474	carboxylic acid biosynthetic process
	GO: 0016053	1.0738e-24	2.294e-22	125	823	2026	36474	organic acid biosynthetic process
	GO: 0008152	3.6784e-24	7.2035e-22	1202	17673	2026	36474	metabolic process
	GO: 0006629	1.3882e-23	2.5094e-21	192	1622	2026	36474	lipid metabolic process
	GO: 0042180	1.6663e-23	2.797e-21	199	1711	2026	36474	cellular ketone metabolic process
	GO: 0055114	1.0464e-22	1.6393e-20	215	1940	2026	36474	oxidation reduction
	GO: 0006082	2.8919e-22	4.2475e-20	192	1665	2026	36474	organic acid metabolic process
	GO: 0043436	5.5412e-22	7.2344e-20	191	1662	2026	36474	oxoacid metabolic process
	GO: 0019752	5.5412e-22	7.2344e-20	191	1662	2026	36474	carboxylic acid metabolic process
	GO: 0009765	7.6768e-22	9.495e-20	30	61	2026	36474	photosynthesis, light harvesting
	GO: 0006631	1.2719e-21	1.4944e-19	89	516	2026	36474	fatty acid metabolic process
	GO: 0009768	8.1839e-20	9.1581e-18	23	38	2026	36474	photosynthesis, light harvesting in photosystem I
	GO: 0044255	9.9519e-20	1.063e-17	142	1136	2026	36474	cellular lipid metabolic process
	GO: 0046164	1.1982e-19	1.2242e-17	50	200	2026	36474	alcohol catabolic process
	GO: 0046365	2.79e-19	2.6226e-17	47	181	2026	36474	monosaccharide catabolic process
	GO: 0019320	2.79e-19	2.6226e-17	47	181	2026	36474	hexose catabolic process
	GO: 0006007	8.2275e-19	7.4364e-17	46	178	2026	36474	glucose catabolic process
	GO: 0006096	1.3539e-18	1.1746e-16	40	137	2026	36474	glycolysis
	GO: 0006006	1.3995e-18	1.1746e-16	50	211	2026	36474	glucose metabolic process
	GO: 0051186	2.4961e-17	2.0227e-15	96	674	2026	36474	cofactor metabolic process
	GO: 0009058	5.8515e-17	4.5837e-15	593	7887	2026	36474	biosynthetic process
	GO: 0005996	8.8755e-17	6.7282e-15	69	405	2026	36474	monosaccharide metabolic process
	GO: 0015995	9.9169e-16	7.2827e-14	27	74	2026	36474	chlorophyll biosynthetic process
	GO: 0033014	1.4102e-15	1.0042e-13	29	87	2026	36474	tetrapyrrole biosynthetic process
	GO: 0009767	2.0278e-15	1.4016e-13	26	70	2026	36474	photosynthetic electron transport chain
	GO: 0006779	2.1341e-15	1.4329e-13	28	82	2026	36474	porphyrin biosynthetic process
	GO: 0019318	2.5422e-15	1.6595e-13	56	305	2026	36474	hexose metabolic process
	GO: 0015994	4.6348e-15	2.9437e-13	30	97	2026	36474	chlorophyll metabolic process
	GO: 0006778	5.4223e-15	3.3533e-13	32	111	2026	36474	porphyrin metabolic process
	GO: 0033013	9.4989e-15	5.7237e-13	32	113	2026	36474	tetrapyrrole metabolic process
	GO: 0044237	2.3522e-14	1.3819e-12	989	14857	2026	36474	cellular metabolic process
	GO: 0018130	9.4331e-14	5.4068e-12	47	246	2026	36474	heterocycle biosynthetic process
	GO: 0016052	1.0336e-12	5.7833e-11	79	599	2026	36474	carbohydrate catabolic process
	GO: 0009987	2.1595e-12	1.1802e-10	1236	19536	2026	36474	cellular process
	GO: 0019253	2.3102e-12	1.2339e-10	18	42	2026	36474	reductive pentose-phosphate cycle
	GO: 0044282	2.3707e-12	1.2381e-10	67	474	2026	36474	small molecule catabolic process
	GO: 0044249	2.4734e-12	1.2636e-10	551	7631	2026	36474	cellular biosynthetic process
	GO: 0019685	3.7669e-12	1.8452e-10	18	43	2026	36474	photosynthesis, dark reaction
	GO: 0005975	3.7688e-12	1.8452e-10	190	2065	2026	36474	carbohydrate metabolic process
	GO: 0051188	7.3483e-12	3.5242e-10	51	316	2026	36474	cofactor biosynthetic process
	GO: 0044275	1.3168e-11	6.1891e-10	66	481	2026	36474	cellular carbohydrate catabolic process
	GO: 0046483	2.9134e-11	1.3424e-09	88	748	2026	36474	heterocycle metabolic process
	GO: 0042440	3.1955e-11	1.4441e-09	40	220	2026	36474	pigment metabolic process
	GO: 0071704	3.4658e-11	1.5083e-09	18	48	2026	36474	organic substance metabolic process
	GO: 0015977	3.4658e-11	1.5083e-09	18	48	2026	36474	carbon fixation
	GO: 0046148	6.6576e-11	2.8446e-09	36	188	2026	36474	pigment biosynthetic process
	GO: 0009628	1.7616e-10	7.3924e-09	262	3226	2026	36474	response to abiotic stimulus
	GO: 0006694	2.4825e-10	1.0235e-08	27	118	2026	36474	steroid biosynthetic process
	GO: 0009314	2.6222e-10	1.0624e-08	118	1168	2026	36474	response to radiation
	GO: 0009416	2.7348e-10	1.0893e-08	115	1129	2026	36474	response to light stimulus
	GO: 0022900	5.6826e-10	2.2257e-08	29	139	2026	36474	electron transport chain
	GO: 0044271	1.6376e-09	6.3088e-08	92	861	2026	36474	cellular nitrogen compound biosynthetic process
	GO: 0044262	2.0159e-09	7.6411e-08	136	1456	2026	36474	cellular carbohydrate metabolic process
	GO: 0016126	4.1307e-09	1.5408e-07	19	69	2026	36474	sterol biosynthetic process
	GO: 0043467	1.0298e-08	3.7812e-07	14	39	2026	36474	regulation of generation of precursor metabolites and energy
	GO: 0010196	1.2688e-08	4.587e-07	8	11	2026	36474	nonphotochemical quenching
	GO: 0006732	1.4577e-08	5.1904e-07	61	508	2026	36474	coenzyme metabolic process
	GO: 0016125	1.4946e-08	5.2424e-07	25	123	2026	36474	sterol metabolic process
	GO: 0008202	1.6696e-08	5.77e-07	31	179	2026	36474	steroid metabolic process
	GO: 0050896	2.3648e-08	8.0539e-07	613	9128	2026	36474	response to stimulus
	GO: 0017014	4.3366e-08	1.4353e-06	14	43	2026	36474	protein amino acid nitrosylation
	GO: 0018119	4.3366e-08	1.4353e-06	14	43	2026	36474	peptidyl-cysteine S-nitrosylation
	GO: 0006739	8.6285e-08	2.8163e-06	18	74	2026	36474	NADP metabolic process
	GO: 0010109	8.9118e-08	2.8301e-06	15	52	2026	36474	regulation of photosynthesis
	GO: 0006636	8.9118e-08	2.8301e-06	15	52	2026	36474	unsaturated fatty acid biosynthetic process
	GO: 0046496	1.3263e-07	4.1557e-06	19	84	2026	36474	nicotinamide nucleotide metabolic process
	GO: 0019362	1.6196e-07	5.0078e-06	19	85	2026	36474	pyridine nucleotide metabolic process
	GO: 0006740	1.8485e-07	5.6415e-06	16	62	2026	36474	NADPH regeneration
	GO: 0042221	1.9475e-07	5.8675e-06	369	5193	2026	36474	response to chemical stimulus
	GO: 0033559	2.0206e-07	5.9356e-06	15	55	2026	36474	unsaturated fatty acid metabolic process
	GO: 0009943	2.0206e-07	5.9356e-06	15	55	2026	36474	adaxial/abaxial axis specification
	GO: 0009773	3.09e-07	8.9648e-06	11	30	2026	36474	photosynthetic electron transport in photosystem I
	GO: 0009735	3.4232e-07	9.8104e-06	55	480	2026	36474	response to cytokinin stimulus
	GO: 0009955	3.7405e-07	1.0591e-05	16	65	2026	36474	adaxial/abaxial pattern formation
	GO: 0042548	4.2095e-07	1.1776e-05	12	37	2026	36474	regulation of photosynthesis, light reaction
	GO: 0018198	5.2756e-07	1.4585e-05	20	100	2026	36474	peptidyl-cysteine modification
	GO: 0009944	1.095e-06	2.9921e-05	13	47	2026	36474	polarity specification of adaxial/abaxial axis
	GO: 0010262	1.2704e-06	3.4291e-05	9	22	2026	36474	somatic embryogenesis
	GO: 0006090	1.2841e-06	3.4291e-05	14	55	2026	36474	pyruvate metabolic process
	GO: 0009637	1.337e-06	3.5303e-05	21	115	2026	36474	response to blue light
	GO: 0005982	1.6522e-06	4.3141e-05	19	98	2026	36474	starch metabolic process
	GO: 0019252	1.8417e-06	4.7561e-05	13	49	2026	36474	starch biosynthetic process
	GO: 0006733	2.0627e-06	5.2689e-05	21	118	2026	36474	oxidoreduction coenzyme metabolic process
	GO: 0065001	2.3625e-06	5.9699e-05	13	50	2026	36474	specification of axis polarity
	GO: 0010218	3.6849e-06	9.2123e-05	17	85	2026	36474	response to far red light
	GO: 0042044	4.5071e-06	0.00011033	11	38	2026	36474	fluid transport
	GO: 0006833	4.5071e-06	0.00011033	11	38	2026	36474	water transport
	GO: 0034285	5.333e-06	0.0001292	21	125	2026	36474	response to disaccharide stimulus
	GO: 0009798	8.3482e-06	0.00020019	16	81	2026	36474	axis specification
	GO: 0006085	9.4723e-06	0.00022485	8	21	2026	36474	acetyl-CoA biosynthetic process
	GO: 0009725	1.0092e-05	0.00023716	199	2663	2026	36474	response to hormone stimulus
	GO: 0010207	1.0482e-05	0.00024388	10	34	2026	36474	photosystem II assembly
	GO: 0046686	1.147e-05	0.00026426	69	727	2026	36474	response to cadmium ion
	GO: 0006098	1.6878e-05	0.00038507	13	59	2026	36474	pentose-phosphate shunt
	GO: 0016051	1.7568e-05	0.00039697	64	668	2026	36474	carbohydrate biosynthetic process
	GO: 0009629	1.813e-05	0.00040576	21	135	2026	36474	response to gravity
	GO: 0044238	2.3248e-05	0.00051539	931	15165	2026	36474	primary metabolic process
	GO: 0009744	2.4122e-05	0.00052979	19	117	2026	36474	response to sucrose stimulus
	GO: 0009110	2.9854e-05	0.00064959	20	129	2026	36474	vitamin biosynthetic process
	GO: 0051193	3.0821e-05	0.00066448	10	38	2026	36474	regulation of cofactor metabolic process
	GO: 0006519	3.356e-05	0.00071697	110	1345	2026	36474	cellular amino acid and derivative metabolic process
	GO: 0009719	3.4505e-05	0.00073051	209	2877	2026	36474	response to endogenous stimulus
	GO: 0009799	3.5646e-05	0.00074792	6	13	2026	36474	specification of symmetry
	GO: 0043470	4.536e-05	0.00092693	4	5	2026	36474	regulation of carbohydrate catabolic process
	GO: 0043471	4.536e-05	0.00092693	4	5	2026	36474	regulation of cellular carbohydrate catabolic process
	GO: 0010906	4.536e-05	0.00092693	4	5	2026	36474	regulation of glucose metabolic process
	GO: 0044042	4.6933e-05	0.00095079	38	344	2026	36474	glucan metabolic process
	GO: 0006766	4.8568e-05	0.00097551	21	144	2026	36474	vitamin metabolic process
	GO: 0046165	4.9548e-05	0.00098676	23	166	2026	36474	alcohol biosynthetic process
	GO: 0033517	5.944e-05	0.001164	6	14	2026	36474	myo-inositol hexakisphosphate metabolic process
	GO: 0010264	5.944e-05	0.001164	6	14	2026	36474	myo-inositol hexakisphosphate biosynthetic process
	GO: 0043086	6.1641e-05	0.0011898	19	125	2026	36474	negative regulation of catalytic activity
	GO: 0010038	6.1766e-05	0.0011898	83	967	2026	36474	response to metal ion
	GO: 0009606	8.8031e-05	0.001671	20	139	2026	36474	tropism
	GO: 0044092	8.817e-05	0.001671	22	161	2026	36474	negative regulation of molecular function
	GO: 0042362	9.3508e-05	0.0017197	9	35	2026	36474	fat-soluble vitamin biosynthetic process
	GO: 0006775	9.3508e-05	0.0017197	9	35	2026	36474	fat-soluble vitamin metabolic process
	GO: 0010205	9.4092e-05	0.0017197	7	21	2026	36474	photoinhibition
	GO: 0043155	9.4092e-05	0.0017197	7	21	2026	36474	negative regulation of photosynthesis, light reaction
	GO: 0042549	9.4403e-05	0.0017197	6	15	2026	36474	photosystem II stabilization
	GO: 0010374	0.00010501	0.0018983	14	79	2026	36474	stomatal complex development
	GO: 0006084	0.00011332	0.0020328	18	120	2026	36474	acetyl-CoA metabolic process
	GO: 0019748	0.0001153	0.0020526	75	869	2026	36474	secondary metabolic process
	GO: 0010114	0.00011951	0.0021116	17	110	2026	36474	response to red light
	GO: 0019676	0.00013006	0.0022808	4	6	2026	36474	ammonia assimilation cycle
	GO: 0006094	0.00013139	0.0022865	7	22	2026	36474	gluconeogenesis
	GO: 0009958	0.00013232	0.0022865	11	53	2026	36474	positive gravitropism
	GO: 0009738	0.00014116	0.0024214	32	286	2026	36474	abscisic acid mediated signaling pathway
	GO: 0009772	0.00014394	0.0024512	6	16	2026	36474	photosynthetic electron transport in photosystem II
	GO: 0042168	0.00014899	0.0025189	9	37	2026	36474	heme metabolic process
	GO: 0009780	0.00017114	0.0028524	3	3	2026	36474	photosynthetic NADP+ reduction
	GO: 0010159	0.00017114	0.0028524	3	3	2026	36474	specification of organ position
	GO: 0007167	0.00017727	0.0029131	24	192	2026	36474	enzyme linked receptor protein signaling pathway
	GO: 0007169	0.00017727	0.0029131	24	192	2026	36474	transmembrane receptor protein tyrosine kinase signaling pathway
	GO: 0006720	0.00019498	0.003182	30	266	2026	36474	isoprenoid metabolic process
	GO: 0010033	0.000204	0.0033062	240	3471	2026	36474	response to organic substance
	GO: 0009409	0.00021429	0.0034474	64	728	2026	36474	response to cold
	GO: 0006109	0.00021565	0.0034474	12	65	2026	36474	regulation of carbohydrate metabolic process
	GO: 0006725	0.00023501	0.0037316	74	875	2026	36474	cellular aromatic compound metabolic process
	GO: 0008299	0.0002567	0.0040486	27	233	2026	36474	isoprenoid biosynthetic process
	GO: 0003002	0.00026946	0.0042215	30	271	2026	36474	regionalization
	GO: 0009652	0.00029006	0.0045141	4	7	2026	36474	thigmotropism
	GO: 0009855	0.00029981	0.0046353	5	12	2026	36474	determination of bilateral symmetry
	GO: 0009737	0.00034172	0.0052486	79	960	2026	36474	response to abscisic acid stimulus
	GO: 0006783	0.00035556	0.0054258	8	33	2026	36474	heme biosynthetic process
	GO: 0007166	0.00037378	0.0056669	28	251	2026	36474	cell surface receptor linked signaling pathway
	GO: 0071215	0.0003784	0.0057002	34	328	2026	36474	cellular response to abscisic acid stimulus
	GO: 0006086	0.00046492	0.006959	5	13	2026	36474	acetyl-CoA biosynthetic process from pyruvate
	GO: 0009108	0.00047767	0.0071045	22	181	2026	36474	coenzyme biosynthetic process
	GO: 0009056	0.00060441	0.0089331	175	2479	2026	36474	catabolic process
	GO: 0010270	0.00065609	0.0096364	3	4	2026	36474	photosystem II oxygen evolving complex assembly
	GO: 0010206	0.00069019	0.010074	5	14	2026	36474	photosystem II repair
	GO: 0009698	0.00076235	0.011059	38	395	2026	36474	phenylpropanoid metabolic process
	GO: 0007389	0.00077878	0.0111	32	315	2026	36474	pattern specification process
	GO: 0042742	0.00077934	0.0111	63	750	2026	36474	defense response to bacterium
	GO: 0006575	0.00077934	0.0111	63	750	2026	36474	cellular amino acid derivative metabolic process
	GO: 0006073	0.00093567	0.013246	29	279	2026	36474	cellular glucan metabolic process
	GO: 0042360	0.00098808	0.013821	5	15	2026	36474	vitamin E metabolic process
	GO: 0010189	0.00098808	0.013821	5	15	2026	36474	vitamin E biosynthetic process
	GO: 0009630	0.0010044	0.013966	16	120	2026	36474	gravitropism
	GO: 0009699	0.0010129	0.014002	32	320	2026	36474	phenylpropanoid biosynthetic process
	GO: 0009266	0.0010405	0.014299	82	1043	2026	36474	response to temperature stimulus
	GO: 0006108	0.0012972	0.017723	6	23	2026	36474	malate metabolic process
	GO: 0009250	0.0013744	0.018669	19	159	2026	36474	glucan biosynthetic process
	GO: 0010675	0.0013934	0.018819	8	40	2026	36474	regulation of cellular carbohydrate metabolic process
	GO: 0043604	0.0015205	0.020419	4	10	2026	36474	amide biosynthetic process
	GO: 0042550	0.0015722	0.020992	3	5	2026	36474	photosystem I stabilization
	GO: 0030091	0.0015917	0.021133	7	32	2026	36474	protein repair
	GO: 0019432	0.001648	0.021409	8	41	2026	36474	triglyceride biosynthetic process
	GO: 0008356	0.001649	0.021409	6	24	2026	36474	asymmetric cell division
	GO: 0046501	0.001649	0.021409	6	24	2026	36474	protoporphyrinogen IX metabolic process
	GO: 0006782	0.001649	0.021409	6	24	2026	36474	protoporphyrinogen IX biosynthetic process
	GO: 0009657	0.0017536	0.022643	32	331	2026	36474	plastid organization
	GO: 0010154	0.0017665	0.022685	90	1186	2026	36474	fruit development
	GO: 0042219	0.001809	0.022734	9	51	2026	36474	cellular amino acid derivative catabolic process
	GO: 0046890	0.001809	0.022734	9	51	2026	36474	regulation of lipid biosynthetic process
	GO: 0016129	0.001809	0.022734	9	51	2026	36474	phytosteroid biosynthetic process
	GO: 0016132	0.001809	0.022734	9	51	2026	36474	brassinosteroid biosynthetic process
	GO: 0009642	0.0018662	0.023328	21	188	2026	36474	response to light intensity
	GO: 0005976	0.0020631	0.025587	61	751	2026	36474	polysaccharide metabolic process
	GO: 0055070	0.0020687	0.025587	6	25	2026	36474	copper ion homeostasis
	GO: 0043623	0.0022445	0.027616	30	309	2026	36474	cellular protein complex assembly
	GO: 0051187	0.002299	0.028139	15	118	2026	36474	cofactor catabolic process
	GO: 0000038	0.0023857	0.029049	9	53	2026	36474	very long-chain fatty acid metabolic process
	GO: 0045493	0.0024519	0.029701	5	18	2026	36474	xylan catabolic process
	GO: 0042335	0.0026376	0.031634	8	44	2026	36474	cuticle development
	GO: 0009308	0.0026384	0.031634	74	956	2026	36474	amine metabolic process
	GO: 0051302	0.0026556	0.031678	10	64	2026	36474	regulation of cell division
	GO: 0019751	0.0027118	0.032186	15	120	2026	36474	polyol metabolic process
	GO: 0006753	0.0029226	0.034185	32	342	2026	36474	nucleoside phosphate metabolic process
	GO: 0051180	0.0030143	0.034185	3	6	2026	36474	vitamin transport
	GO: 0010450	0.0030143	0.034185	3	6	2026	36474	inflorescence meristem growth
	GO: 0070453	0.003084	0.034185	2	2	2026	36474	regulation of heme biosynthetic process
	GO: 0070455	0.003084	0.034185	2	2	2026	36474	positive regulation of heme biosynthetic process
	GO: 0042326	0.003084	0.034185	2	2	2026	36474	negative regulation of phosphorylation
	GO: 0050730	0.003084	0.034185	2	2	2026	36474	regulation of peptidyl-tyrosine phosphorylation
	GO: 0050732	0.003084	0.034185	2	2	2026	36474	negative regulation of peptidyl-tyrosine phosphorylation
	GO: 0001933	0.003084	0.034185	2	2	2026	36474	negative regulation of protein amino acid phosphorylation
	GO: 0006110	0.003084	0.034185	2	2	2026	36474	regulation of glycolysis
	GO: 0051194	0.003084	0.034185	2	2	2026	36474	positive regulation of cofactor metabolic process
	GO: 0010444	0.003084	0.034185	2	2	2026	36474	guard mother cell differentiation
	GO: 0019265	0.003084	0.034185	2	2	2026	36474	glycine biosynthetic process, by transamination of glyoxylate
	GO: 0015882	0.003084	0.034185	2	2	2026	36474	L-ascorbic acid transport
	GO: 0032958	0.003144	0.034525	6	27	2026	36474	inositol phosphate biosynthetic process
	GO: 0010380	0.003144	0.034525	6	27	2026	36474	regulation of chlorophyll biosynthetic process
	GO: 0048316	0.0032482	0.035165	85	1134	2026	36474	seed development
	GO: 0010035	0.0032542	0.035165	96	1306	2026	36474	response to inorganic substance
	GO: 0031221	0.0032771	0.035165	4	12	2026	36474	arabinan metabolic process
	GO: 0031222	0.0032771	0.035165	4	12	2026	36474	arabinan catabolic process
	GO: 0051775	0.0032771	0.035165	4	12	2026	36474	response to redox state
	GO: 0019321	0.0037347	0.039893	12	89	2026	36474	pentose metabolic process
	GO: 0010103	0.0040395	0.042954	8	47	2026	36474	stomatal complex morphogenesis
	GO: 0010583	0.0041727	0.044171	10	68	2026	36474	response to cyclopentenone
	GO: 0019319	0.0044737	0.046865	9	58	2026	36474	hexose biosynthetic process
	GO: 0009117	0.0045076	0.046865	31	338	2026	36474	nucleotide metabolic process
	GO: 0030203	0.004527	0.046865	4	13	2026	36474	glycosaminoglycan metabolic process
	GO: 0006023	0.004527	0.046865	4	13	2026	36474	aminoglycan biosynthetic process
	GO: 0006024	0.004527	0.046865	4	13	2026	36474	glycosaminoglycan biosynthetic process
	GO: 0019216	0.0046422	0.047847	10	69	2026	36474	regulation of lipid metabolic process
	GO: 0009639	0.0046858	0.048086	33	367	2026	36474	response to red or far red light
MEpink	GO: 0046514	4.7346e-05	0.011586	3	15	175	36474	ceramide catabolic process
	GO: 0046521	4.7346e-05	0.011586	3	15	175	36474	sphingoid catabolic process
	GO: 0009256	6.8451e-05	0.011586	2	3	175	36474	10-formyltetrahydrofolate metabolic process
	GO: 0009257	6.8451e-05	0.011586	2	3	175	36474	10-formyltetrahydrofolate biosynthetic process
	GO: 0030149	7.0261e-05	0.011586	3	17	175	36474	sphingolipid catabolic process
	GO: 0006672	9.9417e-05	0.011586	3	19	175	36474	ceramide metabolic process
	GO: 0046466	9.9417e-05	0.011586	3	19	175	36474	membrane lipid catabolic process
	GO: 0009130	0.00011655	0.011586	3	20	175	36474	pyrimidine nucleoside monophosphate biosynthetic process
	GO: 0006231	0.00013647	0.011586	2	4	175	36474	dTMP biosynthetic process
	GO: 0046073	0.00013647	0.011586	2	4	175	36474	dTMP metabolic process
	GO: 0009129	0.00017915	0.012031	3	23	175	36474	pyrimidine nucleoside monophosphate metabolic process
	GO: 0046519	0.00020403	0.012031	3	24	175	36474	sphingoid metabolic process
	GO: 0009176	0.00022673	0.012031	2	5	175	36474	pyrimidine deoxyribonucleoside monophosphate metabolic process
	GO: 0009177	0.00022673	0.012031	2	5	175	36474	pyrimidine deoxyribonucleoside monophosphate biosynthetic process
	GO: 0009219	0.00022673	0.012031	2	5	175	36474	pyrimidine deoxyribonucleotide metabolic process
	GO: 0009221	0.00022673	0.012031	2	5	175	36474	pyrimidine deoxyribonucleotide biosynthetic process
	GO: 0006678	0.00033902	0.013706	2	6	175	36474	glucosylceramide metabolic process
	GO: 0006680	0.00033902	0.013706	2	6	175	36474	glucosylceramide catabolic process
	GO: 0006687	0.00033902	0.013706	2	6	175	36474	glycosphingolipid metabolic process
	GO: 0009265	0.00033902	0.013706	2	6	175	36474	2'-deoxyribonucleotide biosynthetic process
	GO: 0046479	0.00033902	0.013706	2	6	175	36474	glycosphingolipid catabolic process
	GO: 0009157	0.00062885	0.022245	2	8	175	36474	deoxyribonucleoside monophosphate biosynthetic process
	GO: 0009162	0.00062885	0.022245	2	8	175	36474	deoxyribonucleoside monophosphate metabolic process
	GO: 0006101	0.00062885	0.022245	2	8	175	36474	citrate metabolic process
	GO: 0006545	0.00080597	0.025453	2	9	175	36474	glycine biosynthetic process
	GO: 0009394	0.00080597	0.025453	2	9	175	36474	2'-deoxyribonucleotide metabolic process
	GO: 0006221	0.00080946	0.025453	3	38	175	36474	pyrimidine nucleotide biosynthetic process
	GO: 0042559	0.00087384	0.026496	3	39	175	36474	pteridine and derivative biosynthetic process
	GO: 0006220	0.0010121	0.029631	3	41	175	36474	pyrimidine nucleotide metabolic process
	GO: 0048609	0.0010603	0.030006	6	238	175	36474	reproductive process in a multicellular organism
	GO: 0032504	0.0012044	0.032985	6	244	175	36474	multicellular organism reproduction
	GO: 0010191	0.0012443	0.033012	3	44	175	36474	mucilage metabolic process
	GO: 0006677	0.0017243	0.040666	2	13	175	36474	glycosylceramide metabolic process
	GO: 0035434	0.0017243	0.040666	2	13	175	36474	copper ion transmembrane transport
	GO: 0019377	0.0017243	0.040666	2	13	175	36474	glycolipid catabolic process
	GO: 0046477	0.0017243	0.040666	2	13	175	36474	glycosylceramide catabolic process
	GO: 0046654	0.0020054	0.046016	2	14	175	36474	tetrahydrofolate biosynthetic process
MEtan	GO: 0001906	4.7734e-08	7.7806e-06	6	107	67	36474	cell killing
	GO: 0031640	4.7734e-08	7.7806e-06	6	107	67	36474	killing of cells of another organism
	GO: 0050832	3.1569e-05	0.0034305	7	487	67	36474	defense response to fungus
	GO: 0009620	0.00014546	0.011855	7	622	67	36474	response to fungus
MEgreenyellow	GO: 0050896	4.5703e-08	2.8381e-05	59	9128	124	36474	response to stimulus
	GO: 0042221	5.9351e-06	0.0018429	37	5193	124	36474	response to chemical stimulus
	GO: 0006629	9.7763e-06	0.0020237	18	1622	124	36474	lipid metabolic process
	GO: 0010226	3.4318e-05	0.0043783	2	3	124	36474	response to lithium ion
	GO: 0048569	3.8249e-05	0.0043783	10	595	124	36474	post-embryonic organ development
	GO: 0009908	5.1417e-05	0.0043783	11	747	124	36474	flower development
	GO: 0009607	5.646e-05	0.0043783	18	1853	124	36474	response to biotic stimulus
	GO: 0048437	7.8734e-05	0.0043783	8	406	124	36474	floral organ development
	GO: 0048513	8.3207e-05	0.0043783	19	2090	124	36474	organ development
	GO: 0048731	8.3733e-05	0.0043783	19	2091	124	36474	system development
	GO: 0010033	9.3432e-05	0.0043783	26	3471	124	36474	response to organic substance
	GO: 0010468	0.00010065	0.0043783	33	4989	124	36474	regulation of gene expression
	GO: 0006350	0.00010802	0.0043783	25	3297	124	36474	transcription
	GO: 0006351	0.00010802	0.0043783	25	3297	124	36474	transcription, DNA-dependent
	GO: 0032774	0.00011171	0.0043783	25	3304	124	36474	RNA biosynthetic process
	GO: 0019310	0.00011388	0.0043783	2	5	124	36474	inositol catabolic process
	GO: 0051707	0.00011986	0.0043783	17	1788	124	36474	response to other organism
	GO: 0065007	0.0001321	0.0045575	51	9397	124	36474	biological regulation
	GO: 0048438	0.00017037	0.0051019	7	340	124	36474	floral whorl development
	GO: 0006355	0.00017053	0.0051019	30	4460	124	36474	regulation of transcription, DNA-dependent
	GO: 0045449	0.00019126	0.0051019	30	4489	124	36474	regulation of transcription
	GO: 0019222	0.0001915	0.0051019	35	5616	124	36474	regulation of metabolic process
	GO: 0009628	0.00020297	0.0051019	24	3226	124	36474	response to abiotic stimulus
	GO: 0048856	0.00021109	0.0051019	27	3863	124	36474	anatomical structure development
	GO: 0051252	0.00021174	0.0051019	30	4515	124	36474	regulation of RNA metabolic process
	GO: 0060255	0.00021361	0.0051019	33	5189	124	36474	regulation of macromolecule metabolic process
	GO: 0009825	0.00022775	0.0052382	4	87	124	36474	multidimensional cell growth
	GO: 0000289	0.00023809	0.0052473	2	7	124	36474	nuclear-transcribed mRNA poly(A) tail shortening
	GO: 0006950	0.00024505	0.0052473	34	5456	124	36474	response to stress
	GO: 0019219	0.00038022	0.0076887	30	4670	124	36474	regulation of nucleobase, nucleoside, nucleotide and nucleic acid metabolic process
	GO: 0009886	0.00038382	0.0076887	6	277	124	36474	post-embryonic morphogenesis
	GO: 0051171	0.00045745	0.0088774	30	4721	124	36474	regulation of nitrogen compound metabolic process
	GO: 0010556	0.00047244	0.0088906	30	4730	124	36474	regulation of macromolecule biosynthetic process
	GO: 0010037	0.0005068	0.0092565	2	10	124	36474	response to carbon dioxide
	GO: 0031326	0.00065951	0.011615	30	4825	124	36474	regulation of cellular biosynthetic process
	GO: 0031323	0.00068574	0.011615	32	5297	124	36474	regulation of cellular metabolic process
	GO: 0009889	0.00069202	0.011615	30	4839	124	36474	regulation of biosynthetic process
	GO: 0032502	0.00072259	0.011809	32	5313	124	36474	developmental process
	GO: 0010371	0.0008726	0.013409	2	13	124	36474	regulation of gibberellin biosynthetic process
	GO: 0015976	0.0008726	0.013409	2	13	124	36474	carbon utilization
	GO: 0009409	0.00088532	0.013409	9	728	124	36474	response to cold
	GO: 0009414	0.00096478	0.014247	8	591	124	36474	response to water deprivation
	GO: 0009791	0.0010232	0.014247	19	2555	124	36474	post-embryonic development
	GO: 0048506	0.0010324	0.014247	3	58	124	36474	regulation of timing of meristematic phase transition
	GO: 0048510	0.0010324	0.014247	3	58	124	36474	regulation of timing of transition from vegetative to reproductive phase
	GO: 0009415	0.0010624	0.014343	8	600	124	36474	response to water
	GO: 0051704	0.0013323	0.017253	17	2209	124	36474	multi-organism process
	GO: 0048446	0.0013335	0.017253	2	16	124	36474	petal morphogenesis
	GO: 0016042	0.0014299	0.017496	6	357	124	36474	lipid catabolic process
	GO: 0009624	0.001439	0.017496	4	142	124	36474	response to nematode
	GO: 0048608	0.001443	0.017496	16	2028	124	36474	reproductive structure development
	GO: 0065008	0.001465	0.017496	16	2031	124	36474	regulation of biological quality
	GO: 0080090	0.0015315	0.017945	30	5082	124	36474	regulation of primary metabolic process
	GO: 0007568	0.0015725	0.018084	5	246	124	36474	aging
	GO: 0009554	0.0016927	0.019112	2	18	124	36474	megasporogenesis
	GO: 0016070	0.0018656	0.020689	27	4449	124	36474	RNA metabolic process
	GO: 0022414	0.0019343	0.021074	18	2492	124	36474	reproductive process
	GO: 0000003	0.0023399	0.025054	18	2536	124	36474	reproduction
	GO: 0040034	0.0025122	0.026442	3	79	124	36474	regulation of development, heterochronic
	GO: 0050789	0.0026578	0.027508	41	7982	124	36474	regulation of biological process
	GO: 0008152	0.0027059	0.027547	76	17673	124	36474	metabolic process
	GO: 0009694	0.00299	0.0297	3	84	124	36474	jasmonic acid metabolic process
	GO: 0019747	0.0030131	0.0297	2	24	124	36474	regulation of isoprenoid metabolic process
	GO: 0046174	0.0032678	0.031047	2	25	124	36474	polyol catabolic process
	GO: 0009817	0.0033016	0.031047	3	87	124	36474	defense response to fungus, incompatible interaction
	GO: 0015801	0.0033997	0.031047	1	1	124	36474	aromatic amino acid transport
	GO: 0015810	0.0033997	0.031047	1	1	124	36474	aspartate transport
	GO: 0015827	0.0033997	0.031047	1	1	124	36474	tryptophan transport
	GO: 0009719	0.0039204	0.035284	19	2877	124	36474	response to endogenous stimulus
	GO: 0006807	0.004079	0.035774	35	6644	124	36474	nitrogen compound metabolic process
	GO: 0031124	0.0040901	0.035774	2	28	124	36474	mRNA 3'-end processing
	GO: 0048653	0.0042275	0.036294	3	95	124	36474	anther development
	GO: 0019852	0.0043834	0.036294	2	29	124	36474	L-ascorbic acid metabolic process
	GO: 0019853	0.0043834	0.036294	2	29	124	36474	L-ascorbic acid biosynthetic process
	GO: 0006949	0.0043834	0.036294	2	29	124	36474	syncytium formation
	GO: 0033473	0.0046861	0.03829	2	30	124	36474	indoleacetic acid conjugate metabolic process
	GO: 0003006	0.0051682	0.041351	16	2308	124	36474	reproductive developmental process
	GO: 0090304	0.0051938	0.041351	28	5025	124	36474	nucleic acid metabolic process
	GO: 0002213	0.0053196	0.041816	2	32	124	36474	defense response to insect
	GO: 0009620	0.0054957	0.04223	7	622	124	36474	response to fungus
	GO: 0044255	0.0055082	0.04223	10	1136	124	36474	cellular lipid metabolic process
	GO: 0031407	0.0055865	0.042275	3	105	124	36474	oxylipin metabolic process
	GO: 0006995	0.0056502	0.042275	2	33	124	36474	cellular response to nitrogen starvation
	GO: 0006139	0.0057276	0.042343	30	5545	124	36474	nucleobase, nucleoside, nucleotide and nucleic acid metabolic process
	GO: 0034754	0.0063533	0.046417	3	110	124	36474	cellular hormone metabolic process
	GO: 0048441	0.0066971	0.047363	2	36	124	36474	petal development
	GO: 0048465	0.0066971	0.047363	2	36	124	36474	corolla development
	GO: 0010597	0.0067879	0.047363	1	2	124	36474	green leaf volatile biosynthetic process
	GO: 0019372	0.0067879	0.047363	1	2	124	36474	lipoxygenase pathway
	GO: 0050794	0.0072183	0.049806	36	7137	124	36474	regulation of cellular process
MEyellow	GO: 0010876	5.6602e-12	1.4003e-08	52	276	2408	36609	lipid localization
	GO: 0019915	5.8007e-11	7.1755e-08	17	38	2408	36609	lipid storage
	GO: 0070887	5.4167e-10	4.467e-07	185	1790	2408	36609	cellular response to chemical stimulus
	GO: 0042221	1.185e-09	7.1929e-07	445	5203	2408	36609	response to chemical stimulus
	GO: 0006629	1.4537e-09	7.1929e-07	170	1630	2408	36609	lipid metabolic process
	GO: 0009755	3.116e-09	1.2849e-06	126	1123	2408	36609	hormone-mediated signaling pathway
	GO: 0032870	5.4033e-09	1.9097e-06	135	1239	2408	36609	cellular response to hormone stimulus
	GO: 0071495	8.3319e-09	2.5766e-06	142	1331	2408	36609	cellular response to endogenous stimulus
	GO: 0009719	1.3039e-08	3.5842e-06	265	2887	2408	36609	response to endogenous stimulus
	GO: 0016137	2.4095e-08	5.9612e-06	44	270	2408	36609	glycoside metabolic process
	GO: 0071310	5.31e-08	1.1943e-05	154	1518	2408	36609	cellular response to organic substance
	GO: 0006350	1.6712e-07	3.1185e-05	290	3304	2408	36609	transcription
	GO: 0006351	1.6712e-07	3.1185e-05	290	3304	2408	36609	transcription, DNA-dependent
	GO: 0009725	1.8224e-07	3.1185e-05	242	2673	2408	36609	response to hormone stimulus
	GO: 0048481	1.9546e-07	3.1185e-05	25	119	2408	36609	ovule development
	GO: 0032774	2.0168e-07	3.1185e-05	290	3311	2408	36609	RNA biosynthetic process
	GO: 0010344	3.3052e-07	4.8101e-05	8	13	2408	36609	seed oilbody biogenesis
	GO: 0044262	7.0794e-07	9.7302e-05	144	1459	2408	36609	cellular carbohydrate metabolic process
	GO: 0044281	9.166e-07	0.00011296	313	3680	2408	36609	small molecule metabolic process
	GO: 0042180	9.3861e-07	0.00011296	164	1718	2408	36609	cellular ketone metabolic process
	GO: 0050896	9.6883e-07	0.00011296	702	9156	2408	36609	response to stimulus
	GO: 0010033	1.0045e-06	0.00011296	298	3481	2408	36609	response to organic substance
	GO: 0044255	1.076e-06	0.00011574	117	1137	2408	36609	cellular lipid metabolic process
	GO: 0048440	1.1359e-06	0.0001171	28	156	2408	36609	carpel development
	GO: 0023033	2.006e-06	0.00019851	185	2010	2408	36609	signaling pathway
	GO: 0043436	2.1687e-06	0.00019872	158	1666	2408	36609	oxoacid metabolic process
	GO: 0019752	2.1687e-06	0.00019872	158	1666	2408	36609	carboxylic acid metabolic process
	GO: 0006725	2.3892e-06	0.00020013	94	878	2408	36609	cellular aromatic compound metabolic process
	GO: 0006082	2.4029e-06	0.00020013	158	1669	2408	36609	organic acid metabolic process
	GO: 0005975	2.4268e-06	0.00020013	189	2068	2408	36609	carbohydrate metabolic process
	GO: 0048467	4.2375e-06	0.00033818	30	185	2408	36609	gynoecium development
	GO: 0046394	5.2095e-06	0.00039055	88	823	2408	36609	carboxylic acid biosynthetic process
	GO: 0016053	5.2095e-06	0.00039055	88	823	2408	36609	organic acid biosynthetic process
	GO: 0006869	6.8549e-06	0.0004988	35	238	2408	36609	lipid transport
	GO: 0050826	7.071e-06	0.00049982	13	47	2408	36609	response to freezing
	GO: 0019438	8.0806e-06	0.00055531	61	518	2408	36609	aromatic compound biosynthetic process
	GO: 0071365	1.0802e-05	0.00072229	44	336	2408	36609	cellular response to auxin stimulus
	GO: 0009058	1.2631e-05	0.0008206	606	7934	2408	36609	biosynthetic process
	GO: 0051716	1.2936e-05	0.0008206	241	2818	2408	36609	cellular response to stimulus
	GO: 0019757	1.7939e-05	0.0010567	25	151	2408	36609	glycosinolate metabolic process
	GO: 0019760	1.7939e-05	0.0010567	25	151	2408	36609	glucosinolate metabolic process
	GO: 0016143	1.7939e-05	0.0010567	25	151	2408	36609	S-glycoside metabolic process
	GO: 0044283	2.7661e-05	0.0015915	152	1668	2408	36609	small molecule biosynthetic process
	GO: 0009628	2.9633e-05	0.0016662	269	3234	2408	36609	response to abiotic stimulus
	GO: 0044249	3.1511e-05	0.0017254	584	7678	2408	36609	cellular biosynthetic process
	GO: 0009734	3.2082e-05	0.0017254	40	308	2408	36609	auxin mediated signaling pathway
	GO: 0006665	4.4481e-05	0.0023414	13	55	2408	36609	sphingolipid metabolic process
	GO: 0032787	5.5074e-05	0.0028386	86	852	2408	36609	monocarboxylic acid metabolic process
	GO: 0060771	5.8032e-05	0.00293	5	8	2408	36609	phyllotactic patterning
	GO: 0060774	8.847e-05	0.0043775	4	5	2408	36609	auxin mediated signaling pathway involved in phyllotactic patterning
	GO: 0006631	9.9388e-05	0.0048213	57	517	2408	36609	fatty acid metabolic process
	GO: 0009694	0.0001034	0.0049195	16	84	2408	36609	jasmonic acid metabolic process
	GO: 0016052	0.00010681	0.0049857	64	601	2408	36609	carbohydrate catabolic process
	GO: 0006807	0.00011872	0.0054392	507	6661	2408	36609	nitrogen compound metabolic process
	GO: 0048438	0.00013752	0.0061857	41	340	2408	36609	floral whorl development
	GO: 0055076	0.00014255	0.0061873	17	95	2408	36609	transition metal ion homeostasis
	GO: 0046916	0.00014255	0.0061873	17	95	2408	36609	cellular transition metal ion homeostasis
	GO: 0016032	0.00015321	0.0064709	20	123	2408	36609	viral reproduction
	GO: 0016138	0.00015707	0.0064709	23	152	2408	36609	glycoside biosynthetic process
	GO: 0008610	0.00015894	0.0064709	84	854	2408	36609	lipid biosynthetic process
	GO: 0009311	0.00015955	0.0064709	24	162	2408	36609	oligosaccharide metabolic process
	GO: 0016139	0.00018768	0.0074892	14	71	2408	36609	glycoside catabolic process
	GO: 0019748	0.00021116	0.0082921	85	874	2408	36609	secondary metabolic process
	GO: 0008152	0.00021895	0.0084638	1251	17744	2408	36609	metabolic process
	GO: 0051252	0.00023412	0.0089111	354	4526	2408	36609	regulation of RNA metabolic process
	GO: 0019758	0.00026805	0.0097522	15	82	2408	36609	glycosinolate biosynthetic process
	GO: 0019761	0.00026805	0.0097522	15	82	2408	36609	glucosinolate biosynthetic process
	GO: 0016144	0.00026805	0.0097522	15	82	2408	36609	S-glycoside biosynthetic process
	GO: 0006643	0.00028179	0.010104	19	119	2408	36609	membrane lipid metabolic process
	GO: 0006790	0.00029316	0.010361	56	527	2408	36609	sulfur metabolic process
	GO: 0006355	0.00030116	0.010494	349	4471	2408	36609	regulation of transcription, DNA-dependent
	GO: 0009695	0.00031254	0.010739	10	42	2408	36609	jasmonic acid biosynthetic process
	GO: 0009056	0.00032365	0.010969	206	2486	2408	36609	catabolic process
	GO: 0044275	0.00034691	0.011598	52	483	2408	36609	cellular carbohydrate catabolic process
	GO: 0009414	0.00036688	0.012102	61	592	2408	36609	response to water deprivation
	GO: 0045449	0.00038152	0.01242	350	4500	2408	36609	regulation of transcription
	GO: 0009410	0.00042591	0.013684	8	29	2408	36609	response to xenobiotic stimulus
	GO: 0046417	0.00043209	0.013705	13	68	2408	36609	chorismate metabolic process
	GO: 0009308	0.00045582	0.014275	90	959	2408	36609	amine metabolic process
	GO: 0031407	0.0004883	0.015101	17	105	2408	36609	oxylipin metabolic process
	GO: 0009908	0.00049603	0.015104	73	747	2408	36609	flower development
	GO: 0071466	0.00050674	0.015104	7	23	2408	36609	cellular response to xenobiotic stimulus
	GO: 0006805	0.00050674	0.015104	7	23	2408	36609	xenobiotic metabolic process
	GO: 0009415	0.0005401	0.015815	61	601	2408	36609	response to water
	GO: 0009889	0.00054818	0.015815	373	4850	2408	36609	regulation of biosynthetic process
	GO: 0031326	0.00055003	0.015815	372	4836	2408	36609	regulation of cellular biosynthetic process
	GO: 0060772	0.00055614	0.015815	4	7	2408	36609	leaf phyllotactic patterning
	GO: 0010556	0.00058846	0.016544	365	4741	2408	36609	regulation of macromolecule biosynthetic process
	GO: 0009072	0.00061049	0.01697	17	107	2408	36609	aromatic amino acid family metabolic process
	GO: 0044272	0.00064379	0.017697	30	242	2408	36609	sulfur compound biosynthetic process
	GO: 0009956	0.00069574	0.018508	8	31	2408	36609	radial pattern formation
	GO: 0010030	0.00069574	0.018508	8	31	2408	36609	positive regulation of seed germination
	GO: 0051240	0.00069574	0.018508	8	31	2408	36609	positive regulation of multicellular organismal process
	GO: 0008652	0.00075524	0.019877	37	323	2408	36609	cellular amino acid biosynthetic process
	GO: 0050793	0.00082609	0.021156	86	926	2408	36609	regulation of developmental process
	GO: 0034641	0.00082701	0.021156	482	6444	2408	36609	cellular nitrogen compound metabolic process
	GO: 0009741	0.00082947	0.021156	22	160	2408	36609	response to brassinosteroid stimulus
	GO: 0016042	0.0009096	0.022963	40	361	2408	36609	lipid catabolic process
	GO: 0003002	0.0010006	0.023667	32	271	2408	36609	regionalization
	GO: 0046477	0.0010091	0.023667	5	13	2408	36609	glycosylceramide catabolic process
	GO: 0006677	0.0010091	0.023667	5	13	2408	36609	glycosylceramide metabolic process
	GO: 0019377	0.0010091	0.023667	5	13	2408	36609	glycolipid catabolic process
	GO: 0006519	0.0010315	0.023667	118	1351	2408	36609	cellular amino acid and derivative metabolic process
	GO: 0071326	0.0010353	0.023667	6	19	2408	36609	cellular response to monosaccharide stimulus
	GO: 0071331	0.0010353	0.023667	6	19	2408	36609	cellular response to hexose stimulus
	GO: 0006672	0.0010353	0.023667	6	19	2408	36609	ceramide metabolic process
	GO: 0009309	0.0010393	0.023667	42	387	2408	36609	amine biosynthetic process
	GO: 0009753	0.0010636	0.023667	45	423	2408	36609	response to jasmonic acid stimulus
	GO: 0009915	0.001081	0.023667	3	4	2408	36609	phloem loading
	GO: 0080006	0.001081	0.023667	3	4	2408	36609	internode patterning
	GO: 0015670	0.001081	0.023667	3	4	2408	36609	carbon dioxide transport
	GO: 0048457	0.001081	0.023667	3	4	2408	36609	floral whorl morphogenesis
	GO: 0061062	0.001081	0.023667	3	4	2408	36609	regulation of nematode larval development
	GO: 0009739	0.0010928	0.023716	30	250	2408	36609	response to gibberellin stimulus
	GO: 0051179	0.0012178	0.026199	309	3995	2408	36609	localization
	GO: 0019219	0.001284	0.027384	357	4681	2408	36609	regulation of nucleobase, nucleoside, nucleotide and nucleic acid metabolic process
	GO: 0071555	0.0013718	0.028807	79	852	2408	36609	cell wall organization
	GO: 0031347	0.0013877	0.028807	37	334	2408	36609	regulation of defense response
	GO: 0010092	0.0013973	0.028807	6	20	2408	36609	specification of organ identity
	GO: 0010093	0.0013973	0.028807	6	20	2408	36609	specification of floral organ identity
	GO: 0051171	0.0014385	0.029412	360	4732	2408	36609	regulation of nitrogen compound metabolic process
	GO: 0006520	0.0016314	0.033083	68	717	2408	36609	cellular amino acid metabolic process
	GO: 0009740	0.001684	0.033872	16	107	2408	36609	gibberellic acid mediated signaling pathway
	GO: 0007568	0.0017191	0.034299	29	246	2408	36609	aging
	GO: 0009733	0.0019887	0.03936	71	761	2408	36609	response to auxin stimulus
	GO: 0010468	0.0020272	0.039804	377	5001	2408	36609	regulation of gene expression
	GO: 0046514	0.0021076	0.040735	5	15	2408	36609	ceramide catabolic process
	GO: 0046521	0.0021076	0.040735	5	15	2408	36609	sphingoid catabolic process
	GO: 0010476	0.002253	0.043208	16	110	2408	36609	gibberellin mediated signaling pathway
	GO: 0044042	0.0023222	0.044194	37	344	2408	36609	glucan metabolic process
	GO: 0006633	0.0023929	0.045192	35	321	2408	36609	fatty acid biosynthetic process
	GO: 0044106	0.0024529	0.045595	74	806	2408	36609	cellular amine metabolic process
	GO: 0006664	0.0024746	0.045595	10	54	2408	36609	glycolipid metabolic process
	GO: 0009636	0.0024774	0.045595	15	101	2408	36609	response to toxin
	GO: 0009624	0.002488	0.045595	19	142	2408	36609	response to nematode
	GO: 0010080	0.0025697	0.046746	3	5	2408	36609	regulation of floral meristem growth
	GO: 0016051	0.0026837	0.048463	63	668	2408	36609	carbohydrate biosynthetic process
	GO: 0071554	0.0027661	0.049589	98	1124	2408	36609	cell wall organization or biogenesis
