# Supplementary material for: Deciphering the transcriptional regulatory networks that control size, color, and oil content in Brassica rapa seeds
Source: Biotechnol Biofuels. 2020 May 18;13:90. doi: 10.1186/s13068-020-01728-6 (PMC7236191; doi:10.1186/s13068-020-01728-6)
Supplement: Supplementary file 1 — Additional file 1: Table S1. Phenotypic traits of two B. rapa accessions. Table S2. Overview of transcriptomic data and mapping efficiency. Table S3. Classification and overview of DEGs. Table S4. Identification of classification of all TF, TR and kinase genes in B. rapa. Table S5. GO enrichment analysis of DEGs obtained by comparison two accessions at the seven stages. Table S6. GO enrichment analysis of DEGs obtained by comparison the adjacent stages in each one accession. Table S7. Homologous cell cycle genes in Arabidopsis and B. rapa. Table S8. GO enrichment analysis of color modules in WGCNA. Table S9. Expression values of flavonoid pathway genes in two B. rapa accessions at seven seed developmental stages. Table S10. Expression values of genes involved in fatty acid metabolism in two B. rapa accessions at seven seed developmental stages. Table S11. Primers used in qRT-PCR. [file 13068_2020_1728_MOESM1_ESM.zip › Table S9.xlsx]

## Sheet: Supplementary Table 9
Additional Table S9 Expression values of flavonoid pathway genes in two B. rapa accessions at seven seed developmental stages
Gene name	SWUK3 7DAP	SWUK3 14DAP	SWUK3 21DAP	SWUK3 28DAP	SWUK3 35DAP	SWUK3 42DAP	SWUK3 49DAP	SWUK4 7DAP	SWUK4 14DAP	SWUK4 21DAP	SWUK4 28DAP	SWUK4 35DAP	SWUK4 42DAP	SWUK4 49DAP
Bra.A054CL1a	4.10593	17.1569	13.6671	41.5871	95.1304	168.038	339.954	3.90218	2.94634	3.99823	25.1337	36.0728	55.8511	80.311
Bra.A034CL4a	0.400052	2.00988	3.32912	3.42961	18.2502	19.0794	3.04895	0.599522	1.38223	0.876614	1.14162	0.871558	0.516812	11.6586
Bra.A034CL4b	11.1277	18.5103	10.5611	0.990599	7.8178	5.04327	0.934064	5.02591	6.79767	10.5094	2.16476	4.93916	0.620213	1.19266
Bra.A054CL4b	8.40718	9.98662	7.15078	0.335716	0.548011	0.917187	0.132907	4.55585	4.68661	2.89299	0.241702	0.021047	0.0134459	0.132541
Bra.A01ANR	5.6114	27.4706	158.408	436.596	329.57	122.54	5.6331	0	0	0	0	0	0	0
Bra.A03ANR	3.33594	20.4166	111.043	106.102	70.153	16.0195	1.24738	0	0	0	0	0	0	0
Bra.A03C4Hb	0.472674	4.6067	14.0741	56.477	43.1506	52.9005	132.023	0.550686	3.64525	9.08606	18.3616	9.52799	23.7804	32.248
Bra.A04C4Ha	0.136208	0.218516	0	1.45785	0.324416	2.30585	2.11597	0	0	0	0	0	0	0
Bra.A04C4Hb	0.808457	2.75316	7.96932	64.6451	46.9103	40.8469	45.9689	0.897997	1.65355	3.72544	12.6404	3.70822	1.55419	18.6759
Bra.A05C4H	2.62839	3.09491	2.71337	25.3483	25.1118	26.3898	41.6845	2.53842	2.72995	3.90373	8.00557	8.09378	7.05787	11.5276
Bra.A06FLS1a	0.206358	1.00405	1.3609	1.91199	2.20377	9.59919	18.8947	0	0.228509	0.0833963	0	0	0	1.01016
Bra.A09FLS1	2.46296	5.21287	3.54176	0.905372	0.433144	0.462575	0	0	0	0	0	0.114793	0	0.096557
Bra.A10FLS1	4.90549	26.3447	31.0195	25.7916	158.117	196.412	18.9209	1.86001	20.46	30.6825	11.1882	123.266	181.87	80.797
Bra.A02FLS3a	6.96783	5.94512	5.94344	11.0013	80.3886	30.7542	5.30722	0	0.069718	0.993853	4.40963	4.14442	2.99036	35.7744
Bra.A06FLS3	0	0.0416701	0.0354957	0.252827	0.0634757	0.0648213	0.0829184	0	0	0	0	0	0.036238	0
Bra.A04PAL1	1.76144	7.49548	22.2966	57.7541	87.8957	40.3364	21.8845	0.306066	2.95382	18.2105	15.7016	17.8246	6.11672	29.3731
Bra.A05PAL1	0.914168	1.36769	6.95522	98.6508	100.316	203.102	124.028	0.29787	0.66149	0.433076	5.49332	14.1224	21.7321	51.1971
Bra.A04PAL2	1.23898	5.18419	8.15743	36.6417	30.1581	42.9509	143.605	0.88629	3.86832	5.5793	9.10482	15.6208	43.555	48.0859
Bra.A07PAL2	0.971346	3.10335	12.7001	38.6837	47.3891	37.6937	251.258	0.615738	2.55358	2.92019	2.02467	1.24157	1.22883	13.9013
Bra.A09PAL2	2.29273	6.50613	16.2562	54.0289	83.6513	85.6163	215.035	1.69652	3.26237	5.88494	27.3846	45.0279	72.9328	58.1492
Bra.A05PAL4	3.2473	6.08756	8.0992	171.123	341.517	450.001	311.659	1.12308	1.22651	1.51352	35.122	55.4389	442.502	251.252
Bra.A07TT12	2.14876	10.0579	35.4338	18.1692	21.3365	2.59292	0.191365	0	0.152383	2.82882	0.390365	0.380434	0.0366854	0.255327
Bra.A08TT13	0.461721	3.15216	8.05982	10.1913	5.77847	1.30184	0.119885	0.0872028	0.020501	0.211439	0.418237	0.180121	0.0998309	0.173389
Bra.A01TT18	4.77016	21.2111	79.9769	518.968	317.617	180.045	17.0712	0.649605	0.681528	0.204245	1.33803	0.856625	0.831731	0.398713
Bra.A03TT18	3.22521	9.816	45.7198	184.725	130.076	53.8192	4.32865	0.15638	0.129724	0	0	0.100097	0.080096	0.049214
Bra.A02TT19	1.02817	6.67383	20.9015	50.7919	24.3227	5.12608	0.187993	0	1.09417	0.119186	0.189576	0.445045	0.17607	0.084847
Bra.A10TT19	18.0526	41.5971	35.2269	85.4186	77.1834	17.3739	0.193946	2.92267	2.39814	10.3419	0.749963	0.335014	0	0.8567
Bra.A08TT2	0.966085	13.3663	31.1197	9.48971	9.77513	2.92866	0.229806	2.1818	11.4185	27.4183	4.5959	1.64268	0.380155	6.83305
Bra.A09TT3	4.16557	28.0478	161.535	251.374	239.826	126.96	44.2206	0.112599	0	0	0.107915	0.0697887	0.0659804	0.0799435
Bra.A02TT4a	3.29388	20.1109	207.618	754.594	654.258	240.983	8.51107	1.0418	11.1461	3.95382	7.08129	69.0955	31.3876	26.7182
Bra.A02TT4b	0.112781	0.183446	0.285239	50.0073	14.8491	0.738207	0	0	0	0	253.826	108.684	22.4629	27.7655
Bra.A03TT4	1.31883	2.8796	41.4677	220.191	187.848	73.1249	15.2688	0.910993	2.09075	0.789203	6.35386	36.8877	33.9552	25.5482
Bra.A10TT4	4.78869	34.0656	114.215	823.352	527.453	281.06	32.4086	0.882338	32.8738	23.5105	6.94986	58.1014	26.4206	24.7265
Bra.A03TT5	0	0.0360587	0	0	0.0398897	0	0	0	0	0	0	0	0	0
Bra.A07TT5	2.14362	11.9494	29.9001	22.0303	52.3185	20.5955	11.3464	3.26374	16.4506	17.5798	2.84569	29.031	45.7242	39.4057
Bra.A09TT5a	7.03609	19.2993	24.2677	37.5099	24.8889	8.71162	4.42119	0.860891	13.1085	7.73286	1.51896	8.0038	4.09909	3.46819
Bra.A09TT5b	1.06284	6.27378	2.95323	3.67001	2.75772	0.531062	0.15985	0	0	0	0.496162	0.40234	0.0335327	0.058946
Bra.A03TT6	0	0	0.0107077	0.127738	0.0468135	0.0282991	0	0	0.314134	1.4778	0.625467	3.84124	3.64222	3.20533
Bra.A09TT6a	5.71126	42.3169	213.648	419.584	365.061	117.985	7.55949	0.863043	7.63975	16.3504	16.4089	81.5604	97.1348	89.4805
Bra.A09TT6b	0.260899	0.784987	0.187455	0.458212	0.420038	0.483776	0.569929	0.416777	0.71552	0.417333	0.509028	0.537204	0.375648	0.801544
Bra.A10TT7	27.4145	118.083	275.058	141.309	132.973	32.5647	11.4555	7.25021	33.4395	72.8093	29.2628	9.63694	1.36986	16.9796
Bra.A09TT8	5.40615	6.29406	16.2376	28.2938	17.2122	12.1839	2.20901	1.20912	0.561024	0.622112	0.267941	0.0312355	0.0605753	0.220091
Bra.A06TTG1	28.1505	28.5131	18.5083	31.5978	23.1041	21.268	18.7608	12.9757	8.95057	13.2227	36.478	29.1135	42.4645	45.9244
